# Supplementary material for: Frontloading of stress response genes enhances robustness to environmental change in chimeric corals
Source: BMC Biol. 2022 Jul 26;20:167. doi: 10.1186/s12915-022-01371-7 (PMC9316358; doi:10.1186/s12915-022-01371-7)
Supplement: Supplementary file 1 — Additional file 1: Supplementary table 1: Temperature and light intensity data set for the shallow (2m) and deep (10m) platforms during the 48h of experiment. Supplementary table 2: Temperatures and light regimes at the sallow (2m) and deep (10m) platforms during the 48h of experiment. Supplementary table 3: Metadata associated to each sample used in the study; treatment, chimeric statue, expected number of hots genome, sample ID, mother colony of origin, number of tri-allelic (or more) locus, microsatellite dysplaying tri-allelic (or more) locus, number of MNPs, number of MNPs with n allele>2, Relative quantity of MNPs with n allele>2. Supplementary table 4: ITS2 OTU table. Supplementary table 5: 16S OTU table. Supplementary table 6: Mapping results against the host or symbiont genome. Supplementary table 7: Differentially expressed genes between non-chimeras host and chimeras host at 10m. Supplementary table 8: Differentially expressed genes between non-chimeras host and chimeras host at 2m. Supplementary table 9: Differentially expressed genes between symbiont hosted in non-chimeras and in chimeras at 10m. Supplementary table 10: Differentially expressed genes between symbiont hosted in non-chimeras and in chimeras at 2m. Supplementary table 11: Differentially expressed genes between 2m and 10m in non-chimeras. Supplementary table 12: Differentially expressed genes between 2m and 10m in chimeras. Supplementary table 13: Differentially expressed genes between 2m and 10m in symbiont hosted in non-chimeras. Supplementary table 12: Differentially expressed genes between 2m and 10m in symbiont hosted in chimeras. [file 12915_2022_1371_MOESM1_ESM.xlsx]

## Sheet: Sup_table_1
Date Time, GMT+03:00	Temp shallow	Temp deep	Lux shallow	Lux deep
2017-09-01 12:30:00	26.585	25.805	63378.2	11711.2
2017-09-01 13:00:00	26.585	25.805	33066.9	12400.1
2017-09-01 13:30:00	26.585	25.805	55111.5	10333.4
2017-09-01 14:00:00	26.585	25.805	41333.6	11711.2
2017-09-01 14:30:00	26.39	25.708	28933.5	8611.2
2017-09-01 15:00:00	26.39	25.708	37200.2	7233.4
2017-09-01 15:30:00	26.292	25.708	22044.6	6200
2017-09-01 16:00:00	26.097	25.513	21355.7	4650
2017-09-01 16:30:00	26	25.513	16533.4	3272.2
2017-09-01 17:00:00	25.805	25.416	5338.9	1636.1
2017-09-01 17:30:00	25.61	25.416	5511.1	1108.7
2017-09-01 18:00:00	25.513	25.319	2497.2	581.3
2017-09-01 18:30:00	25.319	25.319	1237.9	226
2017-09-01 19:00:00	25.319	25.319	139.9	10.8
2017-09-01 19:30:00	25.222	25.319	0	0
2017-09-01 20:00:00	25.222	25.319	0	0
2017-09-01 20:30:00	25.222	25.319	0	0
2017-09-01 21:00:00	25.222	25.319	0	0
2017-09-01 21:30:00	25.222	25.222	0	0
2017-09-01 22:00:00	25.222	25.222	0	0
2017-09-01 22:30:00	25.222	25.222	0	0
2017-09-01 23:00:00	25.125	25.222	0	0
2017-09-01 23:30:00	25.125	25.222	0	0
2017-09-02	25.125	25.222	0	0
2017-09-02 00:30:00	25.125	25.125	0	0
2017-09-02 01:00:00	25.125	25.222	0	0
2017-09-02 01:30:00	25.125	25.222	0	0
2017-09-02 02:00:00	25.222	25.222	0	0
2017-09-02 02:30:00	25.125	25.222	0	0
2017-09-02 03:00:00	25.125	25.222	0	0
2017-09-02 03:30:00	25.125	25.028	0	0
2017-09-02 04:00:00	25.125	25.125	0	0
2017-09-02 04:30:00	25.125	25.125	0	0
2017-09-02 05:00:00	25.028	25.125	0	0
2017-09-02 05:30:00	25.125	25.125	0	0
2017-09-02 06:00:00	25.125	25.125	0	0
2017-09-02 06:30:00	25.125	25.125	516.7	118.4
2017-09-02 07:00:00	25.125	25.125	2411.1	398.3
2017-09-02 07:30:00	25.222	25.125	5511.1	904.2
2017-09-02 08:00:00	25.416	25.222	11022.3	1636.1
2017-09-02 08:30:00	25.513	25.222	15844.5	2669.5
2017-09-02 09:00:00	25.708	25.319	21355.7	3788.9
2017-09-02 09:30:00	25.805	25.319	34444.7	4477.8
2017-09-02 10:00:00	25.902	25.222	22044.6	5166.7
2017-09-02 10:30:00	26	25.222	44089.2	5511.1
2017-09-02 11:00:00	26.097	25.222	34444.7	6200
2017-09-02 11:30:00	26.195	25.222	49600.3	7233.4
2017-09-02 12:00:00	26.195	25.416	63378.2	7577.8
2017-09-02 12:30:00	26.39	25.513	52355.9	9300.1
2017-09-02 13:00:00	26.39	25.513	30311.3	7577.8
2017-09-02 13:30:00	26.488	25.61	85422.8	10333.4
2017-09-02 14:00:00	26.39	25.513	33066.9	9644.5
2017-09-02 14:30:00	26.292	25.513	24800.2	7233.4
2017-09-02 15:00:00	26.195	25.513	26178	7233.4
2017-09-02 15:30:00	26.097	25.416	18600.1	5511.1
2017-09-02 16:00:00	25.902	25.319	9300.1	4305.6
2017-09-02 16:30:00	25.708	25.125	7577.8	2583.4
2017-09-02 17:00:00	25.416	25.028	5338.9	1636.1
2017-09-02 17:30:00	25.319	24.931	3444.5	1033.3
2017-09-02 18:00:00	25.222	25.028	1894.5	409
2017-09-02 18:30:00	25.222	25.028	914.9	226
2017-09-02 19:00:00	25.222	24.931	107.6	21.5
2017-09-02 19:30:00	25.125	24.931	0	0
2017-09-02 20:00:00	25.125	25.028	0	0
2017-09-02 20:30:00	25.125	25.125	0	0
2017-09-02 21:00:00	25.125	25.222	0	0
2017-09-02 21:30:00	25.222	25.222	0	0
2017-09-02 22:00:00	25.319	25.222	0	0
2017-09-02 22:30:00	25.319	25.222	0	0
2017-09-02 23:00:00	25.319	25.125	0	0
2017-09-02 23:30:00	25.319	25.125	0	0
2017-09-03	25.222	25.028	0	0
2017-09-03 00:30:00	25.028	24.835	0	0
2017-09-03 01:00:00	25.125	24.835	0	0
2017-09-03 01:30:00	25.125	25.028	0	0
2017-09-03 02:00:00	25.319	25.319	0	0
2017-09-03 02:30:00	25.319	25.416	0	0
2017-09-03 03:00:00	25.319	25.319	0	0
2017-09-03 03:30:00	25.416	25.416	0	0
2017-09-03 04:00:00	25.319	25.319	0	0
2017-09-03 04:30:00	25.319	25.125	0	0
2017-09-03 05:00:00	25.319	24.931	0	0
2017-09-03 05:30:00	25.222	24.835	0	0
2017-09-03 06:00:00	25.222	25.125	0	0
2017-09-03 06:30:00	25.222	24.835	419.8	118.4
2017-09-03 07:00:00	25.222	24.835	1550	473.6
2017-09-03 07:30:00	25.416	24.931	4477.8	1001
2017-09-03 08:00:00	25.61	25.125	9644.5	1722.2
2017-09-03 08:30:00	25.805	25.513	13089	2927.8
2017-09-03 09:00:00	26	25.513	20666.8	4477.8
2017-09-03 09:30:00	26.097	25.708	26178	6200
2017-09-03 10:00:00	26.292	25.805	49600.3	7577.8
2017-09-03 10:30:00	26.488	25.805	66133.8	8611.2
2017-09-03 11:00:00	26.585	25.902	38578	10333.4
2017-09-03 11:30:00	26.683	25.805	14466.8	9300.1
2017-09-03 12:00:00	26.781	25.805	30311.3	12400.1

## Sheet: Sup_table_2
Temperatures and light regimes at the sallow and deep platforms during the 48h of experiment.
	Temperature (°C)		Light (lux)		Light 10h-16h (lux)
	Shallow	Deep	Shallow	Deep	Shallow	Deep
Mean	25.59	25.28	12.633	2.682	38.273	8.226
SD	0.52	0.26	19.071	3.755	17.823	2.343
Max	26.78	25.90	85.422	12.4	85.422	12.4
Min	25.03	24.84	0 (night)	0 (night)	9.3	4.305

## Sheet: Supp_table_3
					Chimeric statue validation by µstatelite		Chimeric statue confirmation by variant calling
Treatment	Chimeric statue	Number of expected genome	sample_ID	Mother colony of origin	number of tri-allelic locus	µsat dysplaying tri-allelic locus	number of MNPs	number of MNPs with n allele>2	Relative quantity of MNPs with n allele>2
Deep	Chimera	2	146	A	1	82	49476	12620	0.255073166787938
Deep	Chimera	2	121	A	1	82	46277	11249	0.243079715625473
Deep	Chimera	4	102	A	2	73; 45	43859	11104	0.253174946989215
Deep	Chimera	2	147	B	1	82	50392	12222	0.242538498174313
Deep	Chimera	3	118	B	3	72;73;82	47235	12040	0.25489573409548
Deep	Chimera	2	155	G	3	45;17;82	47996	12235	0.254917076423035
Deep	Control	1	E95	B	0	NA	47360	11649	0.245967060810811
Deep	Control	1	E127	C	0	NA	43306	10535	0.243268831108853
Deep	Control	1	E83	D	0	NA	45779	11338	0.247668144782542
Deep	Control	1	E82	D	0	NA	52611	12888	0.24496778240292
Shallow	Chimera	2	111	A	1	82	38739	9761	0.251968300678902
Shallow	Chimera	2	106	B	2	73;45	31360	7201	0.229623724489796
Shallow	Chimera	3	208	D	1	17	42390	10778	0.254258079735787
Shallow	Chimera	2	162	F	1	17	43073	10638	0.246976063891533
Shallow	Chimera	4	158	F	3	72;45;17	52987	14592	0.275388302791251
Shallow	Control	1	E108	A	0	NA	27243	6472	0.237565613185038
Shallow	Control	1	E81	D	0	NA	47693	11536	0.241880359801229
Shallow	Control	1	E112	D	0	NA	36972	8797	0.237936817050741
Shallow	Control	1	E96	E	0	NA	38057	9031	0.237301941824106
Shallow	Control	1	E117	G	0	NA	31462	7380	0.234568686033946

## Sheet: Sup_table_4
seed_id	seed_sequence	observation_name	observation_sum	102-ITS	106-ITS	111-ITS	118-ITS	121-ITS	146-ITS	147-ITS	155-ITS	158-ITS	162-ITS	208-ITS	E108-ITS	E112-ITS	E117-ITS	E127-ITS	E81-ITS	E82-ITS	E83-ITS	E95-ITS	E96-ITS
M04485:17:000000000-C66CP:1:1101:12725:2120	AACCAATGGCCTCTTGAACGTGCATTGCGCTCTTGGGATATGCCTGAGAGCATGTCTGCTTCAGTGCTTCTACTTTCATTTTCTGCTGCTCTTGTTATCAGGAGCAGTGTTGCTGCATGCTTCTGCAAGTGGCACTGGCATGCTAAATATCAAGTTTTGCTTGCTGTTGTGACTGATCAACATCTCATGTCGTTTCAGTTGGCGAAACAAAAGCTCATGTGTGTTCTTAACACTTCCTAGCATGAAGTCAGACAAGTGAACCCGCCGAATTT	Cluster_1	4143471	156932	210770	189373	198385	204788	180303	197707	228443	185882	287337	219436	224101	292436	225645	194116	211140	165929	171534	185775	213439
M04485:17:000000000-C66CP:1:1110:6781:21409	AACTCTTGGGATATGCCTGAGAGCATGTCTGCTTCAGTGCTTCTACTTTCATTTTCTGCTGCTCTTGTTATCAGGAGCAGTGTTGCTGCATGCTTCTGCAAGTGGCACTGGCATGCTAAACATCAAGTTTTGCTTGCTGTTGTGACTGATCAACATCTCATGTCGTTTCAGTTGGCGAAACAAAAGCTCATGTGTGTTCTTAACACTTCCTAGCATGAAGTCAGACAAGTGAACCCGCCGAATTT	Cluster_2	22415	0	7	0	0	5	0	0	0	0	0	4743	2	6321	2	0	4881	2769	3680	5	0
M04485:17:000000000-C66CP:1:1101:19328:2137	AACCAATGGCCTCTTGAACGTGCATTGCGCTCTTGGGATATGCCTGAGAGCATGTCTGCTTCAGTGCTTCTACTTTCATTTTCTGCTGCTCTTGTTATCAGGAGCAGTGTTGCTGCAAGTGGCACTGGCATGCTAAATATCAAGTTTTGCTTGCTGTTGTGACTGATCAACATCTCATGTCGTTTCAGTTGGCGAAACAAAAGCTCATGTGTGTTCTTAACACTTCCTAGCATGAAGTCAGACAAGTGAACCCGCCGAATTT	Cluster_3	19635	1869	1370	2179	1276	2209	1239	1142	1974	1	2	3	2307	0	2119	0	1	0	0	0	1944
M04485:17:000000000-C66CP:1:1101:17354:2081	AACCAATGGCCTCTTGAACGTGCATTGCGCTCTTGGGATATGCCTGAGAGCATGTCTGCTTCAGTGCTTCTACTTTCATTTTCTGCTGCTCTTGTTATCAGGAGCAGTGTTGCTGCATGCTTCTGCAAGTGGCACTGGCATGCTAAATATCAAGTTTTGCTTGCTGTTGTGACTGATCAACATCTCATGTCGTTTCAGTTGGCGAAACAAAAGCTCATGTGTGTTCTTAACACTTCCGAGAAGTAGAAGTCAGACAAGTGAACCCGCCGAATTT	Cluster_4	4531	1121	1	1100	0	892	1	0	0	0	0	1	1415	0	0	0	0	0	0	0	0
M04485:17:000000000-C66CP:1:1101:12670:4280	AATCATCGAATCTTTGAACGCAAATGGCGCTCTTGGGTTCTCCCAGGAGCATGTCTGTCTGAGTGTCTTTTTCGTCGAATGACATTCGCACGATGTGGCCGTGTTATGCACTGGCGTTTCGTGCGGCGTTGAGGTTCGCGGCCTTGCTATTCTTAGGCCGCGTGCCTTTAAATGGAGGAGGAAGATGGGCTCAAGGTCCGGTGCAGTCGCATGCGGATTCAGTTGATGTGCCGCATGTGACTGCTGCATCGGGAATATTGTCCTCGGCCCTCTACCTCGTGACCTTTAGCACGACGTTCGTTCGTTCGTTCGTTCGTTCGTTCGTTCGTTCGTTGGTTGCTTGCCGCCAGACCTCAGATCAGGCAAGGCTACCCGCTGAATTT	Cluster_5	3592	278	332	376	283	0	438	953	549	12	4	3	327	6	12	0	7	6	6	0	0
M04485:17:000000000-C66CP:1:1101:21698:6901	AATCATCGAATCTTTGAACGCAAATGGCGCTCTTGGGTTCTCCCAGGAGCATGTCTGTCTGAGTGTCTTTTTCGTTGAATGACATTCGCACGATGTGGCCGTGTTATGCACTGGCGTTTCGTGCGGCGTTGAGGTTCACGGCCTTGCTATTCTTAGGCCGCGTGCCTTTAAATGGAGGAGGAAGATGGGCTCAAGGTCCGGTGCAGTCGCATGCGGATTCAGTTCATGTGCCGCATGTGACTGCTGCATCGGGAATATTGTCCTCGGCCCTCTACCTCGTGACCTTTTAGCACGTCGTTCGTTCGTTCGTTCGTTCGTTCGTTGGTTGCTTGCCGCCAGACCTCAGATCAGGCAAGGCTACCCGCTGAATTT	Cluster_6	2043	0	0	0	0	0	0	0	0	392	483	64	0	71	0	458	2	9	219	345	0
M04485:17:000000000-C66CP:1:1111:10484:20114	AACCAATGGCCTCTTGAACGTGCATTGCGCTCTTGGGATATGCCTGAGAGCATGTCTGCTTCAGTGTTCTACTTTCATTTTCTGCTGCTCTTGTTATCAGGAGCAGTGTTGCTGCATGCTTCTGCAAGTGGCACTGGCATGCTAAACATCAAGTTTTGCTTGCTGTTGTGACTGATCAACATCTCATGTCGTTTCAGTTGGCGAAATTT	Cluster_7	1394	0	0	0	0	0	0	0	0	0	0	0	0	0	0	1	0	0	0	1393	0
M04485:17:000000000-C66CP:1:1101:24860:6513	AATCATCGAATCTTTGAACGCAAATGGCGCTCTTGGGTTCTCCCAGGAGCATGTCTGTCTGAGTGTCTTTTTCGTTGAATGACATTCGCACGATGTGGCCGTGTTATGCACTGGCGTTTCGTGCGGCGTTGAGGTTCACGGCCTTGCTATTCTTAGGCCGCGTGCCTTTAAATGGAGGAGGAAGATGGGCTCAAGGTCCGGTGCAGTCGCATGCGGATTCAGTTCATGTGCCGCATGTGACTGCTGCATCGGGAATATTGTCCTCGGCCCTCTACCTCGTGACCTTTTAGCACGTCGTTCGTTCGTTCGTTCGTTCGTTCGTTCGTTGGTTGCTTGCCGCCAGACCTCAGATCAGGCAAGGCTACCCGCTGAATTT	Cluster_8	1404	1	1	0	0	0	0	0	1	70	2	60	0	7	0	429	100	104	147	482	0
M04485:17:000000000-C66CP:1:1101:22668:4767	AATCAATAGTAACTTGAATGTGCATTGCGCTTTCGGGATATCCCTGAAAGCATGTCTGCTTCAGAGTCTATGTTACCTTCTGCCAGCAATCTTCCCTGCAGACATTGTGGTGGTGTTGCTGCGCATGCTTGTGTGTCAAGGTGTTCCATGGCGCCCTTGGCACATGCAGCGTATTGGGTTCTCCTATGCTGAGCATAGTGTCAAGTGCCTTTATGGCTCTGCTCTCTTTTGCTTGCGTGGGAAGGAGTCCTTTTGCGAAGCGTGCATCTTTGTGCGCCTCTCCAAGACATGAAGTCAGACCAGCAAACCCGCTGAATTT	Cluster_9	1216	1186	0	0	0	0	0	1	1	13	0	15	0	0	0	0	0	0	0	0	0
M04485:17:000000000-C66CP:1:1103:15672:13940	AATCAATAGTACCTTGAATGTGCATTGCGCTTTCGGGATATCCCTGAAAGCATGTCTGCTTCAGAGTCTACGTTACCTTCTGCCAGTAATCTTCCCTGCAGCCATTGTGGTGGTATTACTGAGCATGCTTGTGTGTCAAGGTGTTGTTCTTTCATTAGGGCGCCCTTGGCAAATGCAGCGCATTGGGTTCTCTTCTCTCTACTGGGAGCAAATTGTCAAGTGCCCTTTGTGGTTCTGTCCTTTTGTTCTTTTGGGCGAAGGTGTCCTTCTTTGAGGTGTGCTTTCTTGCGCGCCTCTCCAAGACATGAAGTCAGACCAACAAACCCGCTGAATTT	Cluster_10	770	0	0	67	0	0	0	656	0	0	47	0	0	0	0	0	0	0	0	0	0
M04485:17:000000000-C66CP:1:1101:14322:6136	AATCATCGAATCTTTGAACGCAAATGGCGCTCTTGGGTTCTCCCAGGAGCATGTCTGTCTGAGTGTCTTTTTCGTTGAATGACATTCGCACGATGTGGCCGTGTTATGCACTGGCGTTTCGTGCGGCGTTGAGGTTCACGGCCTTGCTATTCTTAGGCCGCGTGCCTTTAAATGGAGGAGGAAGATGGGCTCAAGGTCCGGTGCAGTCGCATGCGGATTCAGTTCATGTGCCGCATGTGACTGCTGCATCGGGAATATTGTCCTCGGCCCTCTACCTCGTGACCTTTTAGCACGTCGTTCGTTCGTTCGTTCGTTCGTTCGTTCGTTCGTTCGTTCGTTGGTTGCTTGCCGCCAGACCTCAGATCAGGCAAGGCTACCCGCTGAATTT	Cluster_11	774	0	0	0	0	0	0	13	0	324	71	36	0	46	1	0	151	64	64	0	4
M04485:17:000000000-C66CP:1:2107:18563:9829	AACCAATGGCCTCTTGAACGTGCATTGCGCTCTTGGGATATGCCTGAGAGCATGTCTGCTTCAGTGCTTCTACTTTCATTTTCTGCTGCTCTTGTTATCAGGAGCAGTGTTGCTTCTGCAAGTGGCACTGGCATGCTAAACATCAAGTTTTGCTTGCTGTTGTGACTGATCAACATCTCATGTCGTTTCAGTTGGCGAAACAAAAGCTCATGTGTGTTCTTAACACTTCCTAGCATGAAGTCAGACAAGTGAACCCGCCGAATTT	Cluster_12	663	0	1	0	0	0	0	0	0	0	0	0	0	0	0	662	0	0	0	0	0
M04485:17:000000000-C66CP:1:1101:28978:12040	AATCAATAGTACCTTGAATGTGCACTGCGCTCTCGGGATATCCCTGAGAGCATGTCTGCTTCAGAGTCTATGTTACCTTCTGCCAGCTACCTCAATGAGAGCCTTGAGCTTGTGTGAGTGTGGTCGAGCGCTCTTGTGCGCCAAGGTGCCTAGCGACCTTGTTGGCGCATGCAGTTTCATTGTGTCTCTTGCTCCGAGCAACAATGTGTCTTGTGTCTCAGGGCATTTTGCATCTTGCTTGTTTGGAAAAAGGTCCTTTTGTCGAGGCGCGTCTCAGCGCGCCTTTCCAAGACATGAAGTCAGACCAGCAAACCCGCTGAATTT	Cluster_13	615	0	0	0	0	0	0	161	0	0	453	1	0	0	0	0	0	0	0	0	0
M04485:17:000000000-C66CP:1:1101:14855:18215	AATCATCGAATCTTTGAACGCAAATGGCGCTCTTGGGTTCTCCCAGGAGCATGTCTGTCTGAGTGTCTTTTTCGTTGAATGACATTCGCACGATGTGGCCGTGTTATGCACTGGCGTTTCGTGCGGCGTTGAGGTTCGCGGCCTTGCTATTCTTAGGCCGCGTGCCTTTAAATGGAGGAGGAAGATGGGCTCAAGGTCCGGTGCAGTCGCATGCGGATTCAGTTGATGTGCCGCATGTGACTGCTGCATCGGGAATATTGTCCTCGGCCCTCTACCTCGTGACCTTTTAGCACGACGCTCGTTCGTTCGTTCGTTCGTTCGTTCGTTCGTTCGTTCGTTCGTTCGTTCGTTGCTTGCCGCCAGACCTCAGATCAGGCAAGGCTACCCGCTGAATTT	Cluster_14	600	21	0	19	0	164	175	0	0	0	0	0	0	0	220	0	0	0	0	0	1
M04485:17:000000000-C66CP:1:1101:15484:15683	AATCATCGAATCTTTGAACGCAAATGGCGCTCTTGGGTTCTCCCAGGAGCATGTCTGTCTGAGTGTCTTTTTCGTCGAATGACATTCGCACGATGTGGCCGTGTTATGCACTGGCGTTTCGTGCGGCGTTGAGGTTCGCGGCCTTGCTATTCTTAGGCCGCGTGCCTTTAAATGGAGGAGGAAGATGGGCTCAAGGTCCGGTGCAGTCGCATGCGGATTCAGTTGATGTGCCGCATGTGACTGCTGCATCGGGAATATTGTCCTCGGCCCTCTACCTCGTGACCTTTAGCACGACGTTCGTTCGTTCGTTCGTTCGTTCGTTCGTTCGTTCGTTCGTTCGTTGGTTGCTTGCCGCCAGACCTCAGATCAGGCAAGGCTACCCGCTGAATTT	Cluster_15	502	0	0	0	66	0	0	0	0	0	0	0	204	0	21	0	0	0	0	0	211
M04485:17:000000000-C66CP:1:1101:7030:7430	AATCATCGAATCTTTGAACGCAAATGGCGCTCTTGGGTTCTCCCAGGAGCATGTCTGTCTGAGTGTCTTTTTCGTTGAATGACATTCGCACGATGTGGCCGTGTTATGCACTGGCGTTTCGTGCGGCGTTGAGGTTCACGGCCTTGCTATTCTTAGGCCGCGTGCCTTTAAATGGAGGAGGAAGATGGGCTCAAGGTCCGGTGCAGTCGCATGCGGATTCAGTTCATGTGCCGCATGTGACTGCTGCATCGGGAATATTGTCCTCGGCCCTCTACCTCGTGACCTTTTAGCACGTCGTTCGTTCGTTCGTTCGTTCGTTGGTTGCTTGCCGCCAGACCTCAGATCAGGCAAGGCTACCCGCTGAATTT	Cluster_16	489	0	0	0	0	0	0	0	0	145	9	5	0	2	0	5	0	253	39	31	0
M04485:17:000000000-C66CP:1:1102:24626:18270	AACCAATGGCCTCTTGAACGTGCATTGCGCTCTTGGGATATGCCTGAGAGCATGTCTGCTTCAGTGCTTCTACTTTCATTTTCTGCTGCTCTTGTTATCAGGAGCAGTGTTGCTGCATGCTTCTGCAAGTGGCACTGGCATGCTGAACATCAAGTTTTGCTTGCTGTTGTGACTGATCAACATCTCATGTCGTTTCAGTTGGCGAAACAAAAGCTCATGTGCGTTCTTAACGCTTCCTAGCATGAAGTCAGACAAGTGAACCCGCCGAATTT	Cluster_17	417	0	0	0	0	0	0	0	0	0	0	21	0	18	0	0	18	220	140	0	0
M04485:17:000000000-C66CP:1:1101:22775:18388	AACCAATGGCCTCCTGAACGTGCGTTGCACTCTTGGGATTTCCTGAGAGTATGTCTGCTTCAGTGCTTAACTTGCCCCAACTTTGCAAGCAGGATGTGTTTCTGCCTTGCGTTCTTATGAGCTATTGCCCTCTGAGCCAATGGCTTGTTAATTGCTTGGTTCTTGCAAAATGCTTTGCGCGCTGTTATTCAAGTTTCTACCTTCGTGGTTTTACTTGAGTGACGCTGCTCATGCTTGCAACCGCTGGGATGCAGGTGCATGCCTCTAGCATGAAGTCAGACAAGTGAACCCGCTGAATTT	Cluster_18	473	0	0	0	114	134	90	0	27	0	10	0	0	76	0	0	0	22	0	0	0
M04485:17:000000000-C66CP:1:1101:20222:4268	AATCATCGAATCTTTGAACGCAAATGGCGCTCTTGGGTTCTCCCAGGAGCATGTCTGTCTGAGTGTCTTTTTCGTCGAATGACATTCGCACGATGTGGCCGTGTTATGCACTGGCGTTTCGTGCGGCGTTGAGGTTCGCGGCCTTGCTATTCTTAGGCCGCGTGCCTTTAAATGGAGGAGGAAGATGGGCTCAAGGTCCGGTGCAGTCGCATGCGGATTCAGTTGATGTGCCGCATGTGACTGCTGCATCGGGAATATTGTCCTCGGCCCTCTACCTCGTGACCTTTAGCACGACGCTCGTTCGTTCGTTCGTTCGTTGGTTGCTTGCCGCCAGACCTCAGATCAGGCAAGGCTACCCGCTGAATTT	Cluster_19	303	0	0	0	0	302	0	0	1	0	0	0	0	0	0	0	0	0	0	0	0
M04485:17:000000000-C66CP:1:1107:2484:11613	AATCAATAGTAACTTGAATGTGCATTGCGCTTTCGGGATATCCCTGAAAGCATGTCTGCTTCAGAGTCTATGTTACCTTCTGCCAGCAATCTTCCCTGCAGAATCTGTGGTGGTATTGTTGCGCATGCCTGTGTGTCAAGGTGTTCCATGGTGCCCTTGGCACATGCAGCGCATTGGGTTCTCCTATGTTGAGCATAGTGTCAAGTGCCTTTGTGGCTCTGCTCTCTTTTGCTTGTGTGGGAAGGAATCTTTTTGCGAAGCGTGCATCCTTGTGCGCCTCTCCAAGACATGAAGTCAGACCAGCAAACCCGCTGAATTT	Cluster_20	316	3	0	0	0	0	99	10	0	0	8	186	0	0	0	0	10	0	0	0	0
M04485:17:000000000-C66CP:1:1101:8671:10932	AATCAATAGAGTCTTGAATGTATTCTGCGCTTTTGGGATATCCCTGAAAGCAAGTCTGCTTCAGTGTCTGCTCGATCTTCTGCCAGCCATTTGTCTGAGTCCTACTACCACTTTGTGGGCGCGTGGCTGCGCATGCCTGTGTGTCATGGAGCCCTCATCCTGGCGGTGCTCTTGGCGCATTTAGAGCGTGAGGTGTTTGCCTGCGACTTGCAACATGTCGATTCTCAGCTGTCTCTCTCAGCTGCGCTTCGTTGTGGCGTCGTCGGCGATCTGCGCCTCTTTGTGTTTGAGGACGCCCCTGCGCGCCCTCCCCAAGACATGAAGTTAGACCAGTAAACCCACTGAATTT	Cluster_21	286	0	158	0	68	48	0	0	0	12	0	0	0	0	0	0	0	0	0	0	0
M04485:17:000000000-C66CP:1:2108:21385:13347	AATCATCGAATCTTTGAACGCAAATGGCGCTCTTGGGTTCTCCCAGGAGCATGTCTGTCTGAGTGTCTTTTTCGTCGAATGACATTCGCACGATGTGGCCGTGTTATGCACTGGCGTTTCGTGCGGCGTTGAGGTTCGCGGCCTTGCTATTCTTAGGCCGCGTGCCTTTAAATGGAGGAGGAAGATGGGCTCAAGGTCCGGTGCAGTCGCATGCGGATTCAGTTGATGTGCCGCATGTGACTGCTGCATCGGGAATATTGTCCTCGGCCCTCTACCTCGTGACCTTTAGCACGACGTTCGTTCGTTCGTTCGTTCGTTCGTTCGTTCGTTCGTTCGTTCGTTCGTTGGTTGCTTGCCGCCAGACCTCAGATCAGGCAAGGCTACCCGCTGAATTT	Cluster_22	281	0	0	0	0	0	0	0	0	0	0	0	1	0	280	0	0	0	0	0	0
M04485:17:000000000-C66CP:1:1101:12051:9021	AATCATCGAATCTTTGAACGCAAATGGCGCTCTTGGGTTCTCCCAGGAGCATGTCTGTCTGAGTGTCTTTTTCGTTGAATGACATTCGCACGATGTGGCCGTGTTATGCACTGGCGTTTCGTGCGGCGTTGAGGTTCACGGCCTTGCTATTCTTAGGCCGCGTGCCTTTAAATGGAGGAGGAAGATGGGCTCAAGGTCCGGTGCAGTCGCATGCGGATTCAGTTCATGTGCCGCATGTGACTGCTGCATCGGGAATATTGTCCTCGGCCCTCTACCTCGTGACCTTTTAGCACGTCGTTCGTTCGTTCGTTCGTTCGTTCGTTCGTTCGTTGGTTGCTTGCCGCCAGACCTCAGATCAGGCAAGGCTACCCGCTGAATTT	Cluster_23	294	6	0	18	0	0	0	14	0	0	0	87	14	19	0	1	26	88	21	0	0
M04485:17:000000000-C66CP:1:1101:15082:7323	AATCATCGAATCTTTGAACGCAAATGGCGCTCTTGGGTTCTCCCAGGAGCATGTCTGTCTGAGTGTCTTTTTCGTCGAATGACATTCGCACGATGTGGCCGTGTTATGCACTGGCGTTTCGTGCGGCGTTGAGGTTCGCGGCCTTGCTATTCTTAGGCCGCGTGCCTTTAAATGGAGGAGGAAGATGGGCTCAAGGTCCGGTGCAGTCGCATGCGGATTCAGTTGATGTGCCGCATGTGACTGCTGCATCGGGAATATTGTCCTCGGCCCTCTACCTCGTGACCTTTAGCACGACGTTCGTTCGTTCGTTCGTTCGTTCGTTCGTTCGTTGGTTGCTTACTTACCGCCAGACCTCAGATCAGGCAAGGCTACCCGCTGAATTT	Cluster_24	203	75	0	0	128	0	0	0	0	0	0	0	0	0	0	0	0	0	0	0	0
M04485:17:000000000-C66CP:1:1105:10328:3125	AATCAATAGTAACTTGAATGTGCATTGCGCTTTCGGGATATCCCTGAAAGCATGTCTGCTTCAGTGTCTACTTTACCTTCTGACAGCAGTCTCTTTGTCGAACCTTTGCTGGTTCAGCAATTGCTGCTTTGTTCATGCTTGTGAGTCAAGGTGTCTTTGCGCGCCCTTGGCTCATTCAGTTCATTGGGCTCCTTCTGTCGATCGAGCGCCCAAACACTTTCTTTCTTTATTGATTGAAGTGTGCTCTTTTGGCTCCCAAAGGACGCCCAGTCTTTGAGGCGTTTGTTCGCTTCTCCAAGACATGAAGTCAGACCAGCAAACCCGCTGAATTT	Cluster_25	168	0	6	10	0	0	0	0	0	0	148	0	0	0	0	0	0	0	0	0	4
M04485:17:000000000-C66CP:1:1102:5389:21747	AACCAATGGCCTCTTGAACGTGCATTGCGCTCTTGGGATATGCCTGAGACAGCATGTCTGCTTCAGTGCTTCTACTTTCATTTTCTGCTGCTCTTGTTATCAGGAGCAGTGTTGCTGCATGATTCTGCAAATGGCACTGGCATGCTAAATATCATGTTTTGCTTGCTGTTGTGACTGCTCAAGATCTCAAGTCGTTTCAGTTGGCGCAACAAAAGCTCATGTGTGTTCTTAACACTTCCTAGCATGAAGTCAGACGTGAACCCGCCGAATTT	Cluster_26	158	11	17	5	15	4	7	13	9	3	8	4	5	4	11	11	7	2	2	4	16
M04485:17:000000000-C66CP:1:1101:6972:9770	AATCAATAGTGACTTGAATGTGCATTGCGCTTTCGGGATATCCCTGAAAGCATGTCTGCTTCAGAGTCTCTGTTACCTTCTGCCAGCAGTCTTCCCTGCAGTTCTTGCGGTGGTACTGTTGCGCATGCTTGTGTGTCAAGGCGTTCCATGGCGCCCTTGGCACATGCAGCGCATTGGATTCTCTTCAGCGAAAGCAAAATGTCAAGTGCCACTAATCTGGTCGTGAGAATTTTGCTTGGCGAGAGGGGAGTCCTTGTGTGAGGCGCGCATCCTTGCGCGCCTCTCCAAGACATGAAGTCAGACCAGCAAACCCGCTGAATTT	Cluster_27	142	0	0	80	39	0	0	0	0	23	0	0	0	0	0	0	0	0	0	0	0
M04485:17:000000000-C66CP:1:1113:19638:16748	AATCATCGAATCTTTGAACGCAAATGGCGCTCTTGGGTTCTCCCAGGAGCATGTCTGTCTGAGTGTCTTTTTCGTCGAATGACATTCGCACGATGTGGCCGTGTTATGCACTGGCGTTTCGTGCGGCGTTGAGGTTCGCGGCCTTGCTATTCTTAGGCCGCGTGCCTTTAAATGGAGGAGGAAGATGGGCTCAAGGTCCGGTGCAGTCGCATGCGGATTCAGTTGATGTGCCGCATGTGACTGCTGCATCGGGAATATTGTCCTCGGCCCTCTACCTCGTGACCTTTAGCACGACGTTCGTTCGTTCGTTCGTTCGTTCGTTCGTTCGTTGGTTGCTTGCCGCCAGACCTCAGATCAGGCAAGGCTACCCGCTGAATTT	Cluster_28	141	6	84	0	4	0	21	13	11	0	0	0	2	0	0	0	0	0	0	0	0
M04485:17:000000000-C66CP:1:1103:19407:9981	AACCAATGGCCCCCTGAACGCGCATTGCACTCTTGGGACTTCCTGAGAGTATGTTTGCTTCAGTGCTTATTTTACCTCCTTGCAAGGTTCTGTCGCAACCTTGTGCCCTGGCCAGCCACGGGTTAACTTGCCCATGGCTTGCTGAGTAGTGATCTTTTAGAGCAAGCTCTGGCACGCTGTTGTTTGAGGCAGCCTATATTGAGGCTATTTCAAATGACGTTGCTACAAGCTTGATGTGTCCTTCTGCGCCGTTGCGCATCCCATAGCATGAAGTCAAACAAGAGAACCCGCTGAATTT	Cluster_29	190	0	0	0	22	0	62	0	39	4	0	0	0	0	48	11	0	0	4	0	0
M04485:17:000000000-C66CP:1:1101:6442:7825	AATCAATAGAATCTTGAATGTATTCTGTGCTTTCGGGACATTCCTGAGGGCCTGTCTGCTTCAGAGTCTTCTCACTTTATTACCGACAGCAAAGTATCTGTGGGGAATGGAATGAATGTCAAGGGATTGTATGTCGAGTGCGAATGTATGTCAAGGGATTGTATGTATCACGCGCAATATTCCTCCCTCGGATTAGATTTGTGCGTGTTGTACATCTCCTCGGCACACGCAGTGCGCTTGCTTGTGTCAGTGAAGCACAACGAATGAAGTACTCTCGTTCAACGAGACGAGTTTATATGTTGTGGCCTCGCGACATCTGGCAAACTTGGGCTCGGGTAGAACGTCGAGGTGGTGTTCAAGAAGCACACCTTCCAAGACATGAAGTCAGACCATAAAACC…	Cluster_30	142	0	0	0	0	0	0	0	0	142	0	0	0	0	0	0	0	0	0	0	0
M04485:17:000000000-C66CP:1:1101:11273:18472	AACCAATAGGGACTTGAACGTAAACTGCGCTTTTGGGATATCCCTGAAAGCATGCCTTCTTCAGTGTCTATACACCATCCTGCCGGCGCCCTCCTGCTCCGTATACTACTCCTGTGTATATGTGGGCTGGGTCGGCGTCCGTGCGTGGTTGTGCGTTAGGGCGCTTCTCTCCCTCTCTTTTCCCTCTCTTCTCGGGAGGGGGAGAGAGGGAGAAGCCCCTGGTGCATGAAGTGCTGAGGAAAGGGCTCTCGCCGGGCATTCAGTGATCAGCTTCGGCTGTGTATGCGTTTTGCTCTTCGGCGGGTCCCTCCTCCTCTCTATCTCTATCTCTCTTTCTTATCCAAGACATGAGGTTAGGTCAACAAACCCGCTGAATTT	Cluster_31	129	0	0	0	0	0	122	0	0	0	0	0	0	0	0	0	0	0	0	7	0
M04485:17:000000000-C66CP:1:1102:24255:12862	AACCAATGGCCTCCTGAACGCGCATTGCACTCTTGGGCTTCCCTGAGAGTATGTTTGCTTCAGTGCTTCTTTTGCTCAACCATTTGCAAGGATTGGCAGTGCAATGCCTCCTTGTTCCTCGGCGTGTTGTTGGTGTGTCTGCCAATGACGTGCGACCAGCGTGGCCTATGTGCAAGCATGCACGTGCTTTGTTGTTTCACTGCAGACATTCTCCGGAATATGCGTGGACGACGTGGCTGATGCTTGCGGACGCGCTAGTGTGCTGCTTGCACTTCTTCCATAGCATGAAGTCAAACAGGCAACCCCGCTGAATTT	Cluster_32	223	0	1	0	0	183	15	10	0	0	0	0	10	0	0	0	4	0	0	0	0
M04485:17:000000000-C66CP:1:2108:21688:10281	AATCATCGAATCTTTGAACGCAAATGGCGCTCTTGGGTTCTCCCAGGAGCATGTCTGTCTGAGTGTCTTTTTCGTTGAATGACATTCGCACGATGTGGCCGTGTTATGCACTGGCGTTTCGTGCGGCGTTGAGGTTCGCGGCCTTGCTATTCTTAGGCCGCGTGCCTTTAAATGGAGGAGGAAGATGGGCTCAAGGTCCGGTGCAGTCGCATGCGGATTCAGTTGATGTGCCGCATGTGACTGCTGCATCGGGAATATTGTCCTCGGCCCTCTACCTCGTGACCTTTTAGCACGACGCTCGTTCGTTCGTTCGTTCGTTCGTTCGTTCGTTCGTTCGTTCGTTCGTTGCTTGCCGCCAGACCTCAGATCAGGCAAGGCTACCCGCTGAATTT	Cluster_33	109	12	0	1	0	24	14	0	0	0	0	0	0	0	19	0	0	0	0	0	39
M04485:17:000000000-C66CP:1:1101:2854:16792	AATCATCAGATTTCTGAACGTACCCTACGCTATCGGGTATTCCTGATAGCATGTCTGGTCTCAGCGTCTTCTAAACCTATTATGCCCTCCAGAGTTCAGAACGTTCTCTCCAGGAGTGTGCGAATTTGTGCGCCAGTGAGATGCCCCTGAGGTAACCATTGGCGCATGAAATGTGTATGTGCAACTCACAAAGTTGCCTCTACAACATTTAGTATTATACTTTTGTATGATTTTTTTTGTTGCAGTGGTACGTGTTTGCCATTTTTTAAGTACCTTCGTACTTAATTACTGAAATTAACCTCGGCTTCGGCTGAGGTTTTTTTTATTTTGACATGAGTCAGGCAAGGCTACCCGCTGAATTT	Cluster_34	74	0	0	0	0	0	0	0	0	0	0	74	0	0	0	0	0	0	0	0	0
M04485:17:000000000-C66CP:1:1101:22049:15885	AATCATCGAATCTTTGAACGCAAATGGCGCTCTTGGGTTCTCCCAGGAGCATGTCTGTCTGAGTGTCTTTTTCGTCGAATGACATTCGCACGATGTGGCCGTGTTATGCACTGGCGTTTCGTGCGGCGTTGAGGTTCGCGGCCTTGCTATTCTTAGGCCGCGTGCCTTTAAATGGAGGAGGAAGATGGGCTCAAGGTCCGGTGCAGTCGCATGCGGATTCAGTTGATGTGCCGCATGTGACTGCTGCATCGGGAATATTGTCCTCGGCCCTCTACCTCGTGACCTTTAGCACGACGTTCGTTCGTTCGTTCGTTCGTTCGTTCGTTCGTTCGTTCGTTGGTTGCTTGCCGCCAGACCTCAGATCAGGCAAGGCTACCCGCTGAATTT	Cluster_35	85	0	1	0	44	0	0	1	2	0	0	0	10	0	16	0	0	0	0	0	11
M04485:17:000000000-C66CP:1:1107:14993:14721	AATCAATAGAGACTTGAATGTGCACTGCGCTTTCGGGATATCCCTGAAAGCATGTCTGCTTCAGAGTCTACTCTATCTGCTGCCAGTAGTTTTTGCTCCTCCAACAGTGTGGTGCTGCTGCTGCGCATCTTTGTGTGTCAAGAGGAGCCTTTCTCTGTGCCTCTCTCTTGGCGCATGCAGAGTATTGGGCTCTCCTTCGATGAGCAATGTGCCAAGCATTCCTTTTGCTCTGCTTGTTGCTTGTCTTGGGAAGGAGCCCTTTTCTTTGTGCGATGTGTTGTGCATTCATTTGTGCGCACTTCTCCAAGACATGAAGTCAGACCAGCAAACCCGCTGAATTT	Cluster_36	97	20	0	0	0	0	0	0	56	0	0	7	0	0	0	0	0	0	0	14	0
M04485:17:000000000-C66CP:1:1102:24680:9291	AACCGACAGGGACTTGAACGCATATTGTGCTTTTGGGATATCCCTGAAAGCATGCCTGCTTCAGTGCCTATGCTTTATTGTTCCAGCGGCTTTGCCACACCAGGCATTGCTGTTGTGAGTGCTTGTGCCTCAAGATGCGCACCTCGGCGCTCCTGAGGTATACAATTGACAAGGCTACGCTGCGACCGCCAGCTGACTGAGCATTCCTTGCTTCCTGTTTGCTGTGCGCGTGGTGGCTGGGCTTTGCTATCAAACGCTTATTTATTAAGCTCCTACGGCATGAAGTTAGGTCAGCAAACCCGCTGAATTT	Cluster_37	68	0	6	0	0	0	0	0	0	0	15	0	4	0	15	0	4	12	0	0	12
M04485:17:000000000-C66CP:1:1101:21567:12649	AATCAATAGTAACTTGAATGTGCATTGCGCTTTCGGGATATCCCTGAAAGCATGTCTGCTTCAGAGTCTATGTTATCTTCTGCCAGTAATTTTCCCCGCAGGTCCCCTGTGGTGGTATTGCTGCGCATGCTTGTGTGTCAAGGTGTGCTTTTCTCGAAAGGCGCCTTTGGCACATGCAGCACATTGGTTTTCTTCTCTTGTGGAAGCAAAGTGTCAAGTGCCTCTTCTGTGGCTTTGAATATCTTTTTGCTTTATCTTGGGAAGGAATCCTTCTGTGAGGCGCGCAATCCTGCGCGCCTCTCCAAGACATGAAGTCAGACCAGCAAACCCGCTGAATTT	Cluster_38	69	0	0	0	0	59	0	0	10	0	0	0	0	0	0	0	0	0	0	0	0
M04485:17:000000000-C66CP:1:1102:10199:19076	AACCAATAGGGACTTGAACGTAAACTGCGCTTTTGGGATATCCCTGAAAGCATGCCTTCTTCAGTGTCTATACACCATCCTGCCGGCGCCCTCCTGCTCCGTATACTACTCCTGTGTATATGTGGGCTGGGTCGGCGTCTGTGCGTGGTTGTGCGTTAGGGCGCTTCTCTCCCTCTCTTTTCCCTCTCTTCTCGGGAGGGGGAGAGAGGGAGAAGCCCCTGGTGCATGAAGTGCTGAGGAAAGGGCTCTCGCCGGGCATTCAGTGATCAGCTTCGGCTGTGTACGCGTGGTGCTCTTCGGCGGGTCCCTCCTCCTCTCTATCTCTATCTCTCTTTCTTATCCAAGACATGAGGTTAGGTCAACAAACCCGCTGAATTT	Cluster_39	111	0	0	0	0	0	111	0	0	0	0	0	0	0	0	0	0	0	0	0	0
M04485:17:000000000-C66CP:1:1101:7237:6642	AACCAACAGATTCTTGAACGCAAACTGCACTTTCGGGATATCCCTGAAAGCATGCCTGCTTCAGTGTCCAATCACCTTCTTCCAGCAATACGAACCGCAAGGCTCTCTTGCTCTTGTGGCTTCTTGTTGTTCTGGTGTGTCCTTGTGTGTTAGGGTGCCTCTCTCCTCTCTTTTGAGGGTGTGGCCCTTGACACATCTAAAGCATGGGAAGTCCTTCCGGCTGCACACAGCGAGTCACGCATTCTCAATGTGCTTTCTTGCTTGTGTTGCTCCCTGGGATGGGTGCCCTCTGCAACTCCTCGGTGTGTGTTCCAACTCACCGCTGAAGACATGAAGTCAGGTCAGCAAACCCGCTGAATTT	Cluster_40	65	0	0	0	0	0	0	0	0	65	0	0	0	0	0	0	0	0	0	0	0
M04485:17:000000000-C66CP:1:1102:17863:9675	AATCAATAGTAACTTGAATGTGCATTGCGCTTTCGGGATATCCCTGAAAGCATGTCTGCTTCAGAGTCTATGTTACCTTCTGCCAGTAATCTTCCCCGCATTCATAGTGTGGTGGTGTTACTGCGCATGCTTGTGTGTCAAGGTGTCTTTTTTCGGAATGGCGCCCTTGGCACATGCAGCGCATCGGGTTCTCTTCTCTTCTGGAAGCAAAGTGTCAAGTGCCATTGCGGCTCTGTCTTTTTGCTCTTCCGTTGGAAAGGAGTCCTTGTGTGAGGCACGCATCTTTGCGCTCCTCTCCAAGACATGAAGTCAGACCAACAAACCCGCTGAATTT	Cluster_41	60	0	0	0	0	0	0	0	0	37	0	0	0	0	0	0	0	23	0	0	0
M04485:17:000000000-C66CP:1:1102:19307:10317	AATCATCAGATTTCTGAACGTACCCTACGCTATCGGGTATTCCTGATAGCATGTCTGGTCTCAGCGTCTTCTAAACCTATTATGCCCTCCAGAGTTCAGAACGTTCTCTCAAGGAGTGTGCGAATTTGTGCGCCAGTGAGATGCCCCTGAGGTAACCATTGGCGCATGAAATGTGTATGTGCAACTCACAAAGTTGCCTCTACAACATTTAGTATTATACATCTGTATGATTTTTTTGTTGCAGTGGTACGTGTTTGCCATTTTTTAAGTATATCCATACTTAATTACTGAAATTAACCTCGGCTTCGGCTGAGGTTTTTTTTTTATTATGACATGAGTCAGGCAAGGCTACCCGCTGAATTT	Cluster_42	65	0	28	0	0	0	0	0	0	0	0	0	0	0	37	0	0	0	0	0	0
M04485:17:000000000-C66CP:1:1101:19437:5607	AACCAATGGCCTCTTGAACGTGCATTGCGCTCTTGGGATATGCCTGAGAGCATGTCTGCTTCAGTGCTTCTACTTTTCCTATTCCTGCTGCTCCTTTCAAGGGGTGGTGCTGCTGTGTGCTACTGCATACTTTGCATTGGCATGCTCAATATAAAGCATTGCCCACTGGGTTGACTGATCAACGTTTCATGTCTTTTTCAGTCGGGCAAATCAACACTTGGTGTCTTGAACACTTCCTAGCATGAAGTCAGACAAGTGAACCCGCCGAATTT	Cluster_43	52	0	0	0	0	0	52	0	0	0	0	0	0	0	0	0	0	0	0	0	0
M04485:17:000000000-C66CP:1:1101:8945:8783	AACCAATGGCCTCTTGAACGTGCATTGCGCTCTTGGGATCTACTTTCATTTTCTGCTGCTCTTGTTATCAGGAGCAGTGTTGCTGCATGCTTCTGCAAGTGGCACTGGCATGCTAAACATCAAGTTTTGCTTGCTGTTGTGACTGATCAACATCTCATGTCGTTTCAGTTGGCGAAACAAAAGCTCATGTGTGTTCTTAACACTTCCTAGCATGAAGTCAGACAAGTGAACCCGCCGAATTT	Cluster_44	52	0	0	0	0	0	0	0	0	15	37	0	0	0	0	0	0	0	0	0	0
M04485:17:000000000-C66CP:1:1102:16712:1990	AACCAATGGCCTCTTGAACGTGCATTGCGCTCTTGGGATATGCCTGAGAGCATGTCTGCTTCAGTGCTTCTACTTTCATTTTCTGCTGCTCTTCTTATCGGGAGCAGTGTTGCTGCATGCTTCTGCAAAAGGCACTGGCATGCTAAGTATCAAGTTTTGCTTGCTGTTGTGACTGATCAACATCTCATGTCGTTTCAGTTGGCGAAACAAAAGCTGAAGTGTGTTCTTGACACTTCCTAGCATGAAGTCAGACAAGTGAACCCGCCGAATTT	Cluster_45	101	0	0	0	0	0	82	0	0	0	0	0	0	0	0	0	0	0	0	19	0
M04485:17:000000000-C66CP:1:1101:23314:13074	AACCAACAGGGACTTGAATGCGCGCTGCGCTTCTGGGATATTCCCAAAGGCGTGCCTGCTTCAGTGCACTGTTTCTGTCTTCCGTTGCGCGGTTGTGAGTGTGGCTGTGAGCGCCTGCGTGTTAGGGCGCCGTAGGGACCTCTGACGCGTTTGCCTGAGTGGGCCTTCTGCGACAAGCAATGCGTGAAGTGCCTGCCACTACGAGTTGCTCTGCGCCTCGAGTGCCCCCTACTGCAGGGCGCTGTGCTCTTTACCAGACATGAAGTTAGGTCAGCAGACCCGCTGAATTT	Cluster_46	46	0	0	0	0	0	44	0	0	0	0	0	0	0	0	0	0	0	0	2	0
M04485:17:000000000-C66CP:1:1103:10809:5779	AATCATCGAATTTTTGAACGCAAATGGCGCTCCTTGGCTATCCAGGGAGCATGTCTGTCTGAGTGTCGGTTTACAATCCGCAACAGCACACTGTTAACAGTGTGCAGTTGGTACTGAGGTGTCACACGAATGCCAGCCAGCATGTGTGTGTCCCTTGAAATTCACTGCATTGGTTGATACATCGCTGCACACGACTGTGTTGTTGTATCTGGAGGCCAAAATCATCTTTGCAACCTTCGATACGGTCAACACCGGTCGGCTCTGTGCAGTGCATGTCTATTGACTGGTCGACAATTGTCATGCGAAGTTTTTGTTTGAATTTTGACCTCAGATCAGGCAAGACTACCCGCTGAATTT	Cluster_47	49	0	0	0	0	0	0	0	0	0	0	0	0	0	0	0	0	0	0	0	49
M04485:17:000000000-C66CP:1:1102:23761:10059	AATCAATAGTACCTTGAATGTGCATTGCGCTTTCGGGATATCCCTGAAAGCATGTCTGCTTCAGAGTCTACGTTACCTTCTGCCAGTAATCTTCCCTGCAGACATTGTGGTGGTATTACTGTGCATGCTTGTGTGTCAAGGTGTTGTCCTTGGCAAATGCAGCACATTGGGTTCTTTTCTCTCTCTACTGGGAGCAAATTGTCAAGTGCCTTTTGGCTCTGTCCTTTTGCTCTTTTGGGCGAAAAGTAATCCTTTTGTGAAGTGTGCTTTTGCGCGCTTCTCCAAGACATGAAGTCAGACCAACAAACCCGCTGAATTT	Cluster_48	40	0	0	0	0	0	0	40	0	0	0	0	0	0	0	0	0	0	0	0	0
M04485:17:000000000-C66CP:1:1101:10989:15724	AACCAACAGAATCTTGAACGCATACTGCGCCTTCGGGATATCCCTGAAGGCATGCTTTCTTCAGTGTCTGCATTATATATTTTTCGAAGAATTCGTTTCTTTGAAAGTGTTGCTCGTCAGGGTGTTTCTTGCGCCCTAACGAGTTGAATCAAAAGTGTTCTTGCGGTAATTGCGATTTCTTTCGGGAAATCCAGTTCCGCTACTCTTTTCGAAGTTTGTTATCTCTTCTGAGATGATACTACTTTGATCTATTTTCATAACGGCCTTTGAGTCGCTTTGTTAAGACATGAAGTGAAGTCAGAAAACCCGCTGAATTT	Cluster_49	35	0	0	0	0	0	0	0	0	0	2	0	33	0	0	0	0	0	0	0	0
M04485:17:000000000-C66CP:1:1101:14949:14840	AATCAATAGAAAGCTGAACGCAACCTGCAGCTGTGTGCGATTAGTACGCAGCTATGTCTATTTCAGGGCAGTAACATCTCTGCATTCAAAATCGTTGAACTTCCGGGTTTGATTGATTTTGGATTGCGTGGTTGTGCGCTAGCGCTCGTCGTTGACGCATGAAATCTAGGATGTTGCCAGTTCAAAGCCGAACTACTGAGTTGTATCTTTCGATTCTTCAGTTGCGAGGTTCTGAATTTGGTGCTCTTTCAAAGCGATCTAGAATTTTCGAATTCGATTGTTGCTTTCTGCATGAAATTAGACAAGGTCACCCCCTGAATTT	Cluster_50	54	0	0	3	0	0	0	47	0	0	0	0	4	0	0	0	0	0	0	0	0
M04485:17:000000000-C66CP:1:1104:24100:13168	AACCAACAGGGACTTGAACGCGCGCTGCGCTTCTGGGATATCCCCAAAGGCGTGCCTGCTTCAGTGCACTGTTTCTGTCTTCCGTTGTGCGGTTGTGAGTGTGGCTGTGAGCGCCTGCGTGTTAGGGCGCCGTAGGGACCTCTGACGCGTTTGCCTGAGTGGGCCTTCTGCGACAAGCAATGCGTGAAGTGCCTGCCACTACGAGTTGCTTTGCGCGTCGAGCGCCCCCTACTGCAGGGCGCTGTGCTCTTTACCAGACATGAAGTTAGGTCAGCAGACCCGCTGAATTT	Cluster_51	37	0	0	0	0	0	6	0	1	0	0	0	20	0	0	0	0	0	0	10	0
M04485:17:000000000-C66CP:1:1103:13631:13802	AACCAATGGCCTCCTGAACGTGCGTTGCACTCTTGGGATTTCCTGAGAGTATGTCTGCTTCAGTGCTTAACTTGCCCCAACTTTGCAAGCAGGATGTGTTTCTGCCTTGCGTTCTTATGAGCTATTGCCCTCTGAGCCAATGGCTTGTTAATTGCTTGGTTCTTGCAAAATGCTTTGCGCGCTGTTATTCAAGTTTCTACCTTCGTGGTTTTACTTGAGTGACGCTGCGACGCTGCTCATGCTTGCAACCGCTGGGATGCAGGTGCATGCCTCTAGCATGAAGTCAGACAAGTGAACCCGCTGAATTT	Cluster_52	26	0	0	0	17	0	0	0	0	0	0	0	0	9	0	0	0	0	0	0	0
M04485:17:000000000-C66CP:1:1104:22076:12747	AACCAATAGGACTTTGAACGTACACTGCGCTTTCGGGATATCCCTGAAAGCATGCCTGCTTCAGTGTCTATTTCATATACTTCCAGTGGCCTGCGCCTACCTCGGTGGGTGGGGTTGCTGTCGAGTATGTGTGTGTCAAGGTGCCTCTGAGCCCCTGACGCATTCAGAGCATATGGGCTCTTGCGGCAAGCAACTTGAAGAGCATCCTTGGTGCGATTTGGTTGTCTTGTGTCGGCAGGGAGTCCTGGACTACAGCACGCACTCCGTGCTTTCCACCCAAGACATGAAGTCAGGTCAGCAAACCCGCTGAATTT	Cluster_53	24	0	0	0	0	0	0	0	0	0	0	0	0	0	24	0	0	0	0	0	0
M04485:17:000000000-C66CP:1:1104:24472:6665	AATCATCAGATATCTGAACGTACGCTACGCTCTTGGGTATTCCTAAGAGCATGTCTGGCCTCAGCATCTTAGTAACCTATTATGCCCCCTGGCGTTGAATACTCGTCCAAGGGGGGCGTGTTTGTGCGCCAGTGCGCAGCTCTCTCAGTTAGCAGCAGCCATTGGGGCATCAAATCAGCGCGCGCAGTTTAGCTGCAACCATTGCTTCATGTGATTAGTCCTCGTGGCACTGCGCCTGCTCCTCGCGGCGGTTCCCGAGCGCGCTATTCTTCTTAATTGACGCAGTGTTCGTTGTGCTCTCGCTGTGCCACACACATTTCCACATCTAATTTCAGATTTGCGACAAGATATGGGTCAGGCAAGGCTACCCGCTGAATTT	Cluster_54	37	0	6	10	0	0	0	0	0	0	0	2	0	0	0	0	0	0	15	0	4
M04485:17:000000000-C66CP:1:1104:7194:5743	AACCAATGGATTCTTGAACGTGCATTGCACTCTCGGGATATCCCTGGGAGTATACCTGCTTCAGTGCTTGTGGAATCCTCATGCATGTGTTGCTCTCCGAGCGATGCATGTGTCTTTGTGTGCCACAGCTTAGCATTGCTTCGGCTCTGTGGAGCGAGTGGCACATTCAGGTGTCTAGATTGCCTTGGCATCTACAACTTGTGAATCAGCAACAGCTCTTTCCTTTTGTTGTGATGTCTTGGCTCTCTTCCACTTTCTCTTTCCTGCACAGCATGAAGTCAGGTCAGCAAACCCGCTGAATTT	Cluster_55	26	0	0	26	0	0	0	0	0	0	0	0	0	0	0	0	0	0	0	0	0
M04485:17:000000000-C66CP:1:1101:5078:17821	AACCAATGGCCTCTTGAACGTGCATTGCGCTCTTGGGATATGCCTGAGAGCATGTCTGCTTCAGTGCTTCTACTTTTCCTATTCCTGCTGCTCCTTTCAAGGGGTGGTGCTGCTGTGTGCTACTGCATACTTTGCATTGGCATGCTCAGTATTAAGCATTGCCCACTGGGTTGACTGATCAACGTTTCATGTCTTTCTCAGTCGGGCAATTCAACACCTGGTGTCTTGAACACTTCCTAGCATGAAGTCAGACAAGTGAACCCGCCGAATTT	Cluster_56	22	0	0	0	0	0	22	0	0	0	0	0	0	0	0	0	0	0	0	0	0
M04485:17:000000000-C66CP:1:1101:15333:13649	AACCAATAGAATCTTGAACGCATACTGCGCCTTCGGGATATCCCTGAAGGCATGCTTTCTTCAGTGTCTGCATTATATATTTTTCGAAGAATTCGTTTCTTTGAAAGTGTTGCTCGTCAGGGTGTTTTTGCACCCTAACGAGTTTAATCAAAAGTGTTCTTGCGGCAATTGTGATTTCCCTCGGGTTATCCAGTTCCGCTACTCTTTTCAAAGTTGGTTATCTCATTGAGATATTTACCTTTGATCTATTTTCATAACGGCCTTTGAGTCGCTTTGTTAAGACATGAAGTGAAGTCAGAAAACCCGCTGAATTT	Cluster_57	21	0	0	0	0	0	0	21	0	0	0	0	0	0	0	0	0	0	0	0	0
M04485:17:000000000-C66CP:1:1101:29278:18458	AACCAACAGGGACTTGAACGTGCGCTGCGCTTCTGGGATATCCCCAAGAGCGTGCCTGCTTCAGTGCATTTTGTCTGTCTTCCGGTGCGCGGTTGTGAGCGTGGCTGTGAGCGCCTGCGCATCAGGGTGCCGTGGGGATCTCTGACGTGTTCGCCTAAGTGGGCCTTCTGCGATAAGCGATGCGTGAAATGCCTGCCACTACAAGTTGCTTTCCGCCTCGAGGGCCCCCTACTGCACGGCGCTGTGCTCTTTGCCAGACATGAAGTTAGGTCAGCAGACCCGCTGAATTT	Cluster_58	29	0	0	0	0	0	27	0	0	0	0	0	0	0	0	0	0	0	0	2	0
M04485:17:000000000-C66CP:1:1102:6618:24969	AACCAATAGGGATTTGAACGTATACTGCGCTTTCGGGATATCCCTGAAAGCATGCCTGCTTCAGTGCCTCTACCTTCTAATGCCAGTGGCTTCCTGCTCCTCTGGGGCTAGCTGCTTGTGCGTATTTGTGCGTCAAGTTGCGCAGCTTGCGCGCCTGACGCATTGAACATATGGGGCAACTCTACACCAATCAACTCATTGAGTGTCTTTGACGCCATCTGTTGCGTTGCGTGTTAGAGTCGCCTCAACATCTAAGTGCTAATCTAGCCTTTCCTCAAGGCATGAAGTTAGGTAAGAGAACCCGCTGAATTT	Cluster_59	16	0	0	0	0	0	0	0	0	0	0	0	0	0	0	16	0	0	0	0	0
M04485:17:000000000-C66CP:1:1102:14507:22756	AACCAATAGGGATTTGAACGTACACTGCGCTTTCGGGATATCCCTGAAAGCATGCCTGCTTCAGTGTCTACTCCATCTAATGCCAGTGGTCAAATCCTCCCTGTGGGGATTAACCACCTGTGCGTATCTGTGTGTTAGGGTGTGCAACTTGCTCCCCTGACACATTCAATGCATGGGGATTCTTCACAGCACACAACTTGCAAAGCGTCTCTGATGCCTTTTGTTGTGCTTCTGTGAAGGTAGCCCTTCCCTCTTAGTCCAGTTGGGACTTCTTCCAAGACATGAAGTTAGGTCAGCAAACCCGCTGAATTT	Cluster_60	17	0	0	0	0	0	0	0	0	0	0	0	0	0	0	0	0	0	0	17	0
M04485:17:000000000-C66CP:1:1105:10029:22274	AATCAATAGAGTCTTGAATGTATTCTGCGCTTTTGGGATATCCCTGAAAGCAAGTCTGCTTCAGTGTCTGCTCGAGTTTCTGCCAGCGTGGTGAGTCCCACTTGTCTGGGCACATGGCTGCGCATTCTTGTGTGTCATGGAGCCAACGGTGCTCTTGGCGCATGCAGAGCGTGAGGTGTTTGCTTGCGACGTGCAACATGCCAAACGACAGCTAGTCAGCGCGTCGTTGCAACGTCGTGCGCATCCAACTTTGTTTCGGGCGCTCTACGCGCCCCCTCCAAGACATGAAGTTAGACCAGCAAACCCACTGAATTT	Cluster_61	16	0	0	0	0	16	0	0	0	0	0	0	0	0	0	0	0	0	0	0	0
M04485:17:000000000-C66CP:1:1104:5857:8178	AATCGATAGAGTCTTGAATGTATTTTGCGCTTCTGGGATATCCCTGAAAGCAAGTCTGCTTCAGTGTCTGCTCGATCTTCTGCCAGCCATTTGTCTGAGTCCTACTACCACTTTGTGGGCGCGTGGTTGCGCATGCCTGTGTGTCATGGGGCCCTCATCCTGGCGGTGCTCTCGGCGCATTTAGAGCGCGAGGTGTTTGCCTGCGACTTGCAACATGTCGATTCTCAGCTGTCTCTCTCAGCTGCGCTTCGTTGTGGCATCGTCGGCGATCTGCGCCTCTTTGTGTTTGAGGACGCCCCTGCGCGCCCTCCCCAAGACATGAAGTTAGACCAGTAAACCCACTGAAGTT	Cluster_62	17	0	0	0	0	17	0	0	0	0	0	0	0	0	0	0	0	0	0	0	0
M04485:17:000000000-C66CP:1:1111:7921:8061	AGCCAATAGAAAGCTGAATGCATGTTGCGCTTTCGGGACATTCCTGAAAGCACGCCTGCTTCAGTGTTCATATTCATTCAGTTCGGCGAGGAGAGGGCACCTCCGATCCTCGTTCATTGAGCGTTTAAGCTTGCTCCGCGAGCTTCGACGCTTGCAAATGCAGAGACTGTTGCGAGATGTTCCTGTGCGAGTGTGCACCCATGTGCTTCTTCACAGCACATCCGCAATGCTCTAATGCATCCGCAGTACTCAAAACATGAAGCTAGGTTTGGGAACCCGCCGAATTT	Cluster_64	13	0	0	0	0	0	13	0	0	0	0	0	0	0	0	0	0	0	0	0	0
M04485:17:000000000-C66CP:1:1105:2158:12049	AACCGACAGAAACCTGAACGCGCAATGTGCTCTCGGGTTATGCCTGAGAGCATGCCTGCTTCAGGGTCTACCCCTCAACTTTTCCACGCGATGCTCTTGACTTCTCGGGACCATCGCGATGGGTGATCGCAGTTCAGCTGTTGCGTGCAACGGCATGATCTGTGAGACGCAAGTGGTCGCGCCGCCCCGCGCCAGCGTGCACACGCGGAGCCCTTTCGGGATCATCGCTACCCTGCTGGTGTGTTGGCTTGCGACACTCTGAACATCTCGCACCAGCCACAGGCTGACGCGAGCTGCATGACATGAAGTCAGGTTGGCAAACCCGCTGAATTT	Cluster_65	12	0	0	0	0	0	0	0	0	0	0	0	0	0	0	0	0	0	0	12	0
M04485:17:000000000-C66CP:1:1108:7979:17374	AACCAATGGCCTCCTGAACGCGCATTGCACTCTTGGGATTTCCTGAGAGTATGTCTGCTCCAGTGCTTAGCTTCTTCTAATCTTGCGCAGGCGCGATGTGATAGTGCCCTGTGATCCTGCAAGCTATAGAGCTGTGGTTGGTGGCTTGCTGGCTTGTTGAATGTCTGACCGCTGCGCAAGCTCGCGCGCCCTGTTGTTGCTAGCTACTTTGCGTAGTTGCGTTCTTGGCAGCTCAGGCTTGCGGCGGTAAGCGTGTGAACCTGCATGCTTCTTAGCATGGAGTCAGACAAGAGAACCCGCTGAATTT	Cluster_66	11	0	0	0	0	0	0	0	0	0	0	0	0	0	0	0	0	0	0	11	0
M04485:17:000000000-C66CP:1:1107:6081:19261	AATCAATAGTAACTTGAATGTGCATTGCGCTTGCGGGATATCCTTGAAAGCATGTCTGCTTCAGAGTCTATGTTACCTTCTGCCAGCAATCTTCCCTGTAGAATCTGTGGTGGTATTGTTGTGTATGCCTGTGTGTCAAGGTGTTCCATGGTGCCCTTGGCACATGCAGCGCATTGGGTTCTCCTATGTTGAGCATAGTGTCAAGTGTCTTTGTGGCTCTGCTCTCTTTTGCTTGTGCGGGAAAGAATCTTTTTTGCGAAGCGTGCATCCTTGTGTGCCTCTCCAAGACATGAAGTCAGACCATCAAACCAGCTGAATTT	Cluster_67	15	0	0	0	0	0	0	0	0	0	0	15	0	0	0	0	0	0	0	0	0
M04485:17:000000000-C66CP:1:1107:15586:3734	AACCAATGGCCTCTTGAACGTGCATTGCGCTCTTGGGATATGCCTGAGAGCATGTCTGCTTCAGTGCTTCTACTTTCATTTTCTGCTGCTCTTGTTATCAGGAGCAGTGTTGCTGCATGCTTCTGCAAGTGGCACTGGCGTGCTAAATATCAAGTTTTGCTTGCTGTTGTGACTGATCAACATCTCATGTCCTTGCAGTTGGCGAAACAAAAGCTCATGTGTGTTCTTAACACTTCCTAGCATGAAGTCAGACAAGTGAACCTGCCGAATTT	Cluster_68	10	0	0	0	0	0	0	0	0	0	0	0	0	0	0	0	0	0	0	10	0
M04485:17:000000000-C66CP:1:1114:23849:10245	AACCAATGGCCTCTTGAACGTGCATTGCGCTCTTGGGATATGCCTGAGAGCATGTCTGCTTCAGTGCTTCTACTTTCATTTTCTGCTGCTCTTGTTATCAGAAGCAGTGTTGCTGCATGCTTCTGCAAGTGGCACTGGCATGCTAAATATCAAGTTTTGCTTGCTGTTGTGGCGAAACAAAAGCTCATGTGTGTTCTTAACACTTCCTAGCATGAAGTCAGACAAGTGAACCCGCCGAATTT	Cluster_69	10	0	6	0	4	0	0	0	0	0	0	0	0	0	0	0	0	0	0	0	0
M04485:17:000000000-C66CP:1:1104:10104:7014	AATCAATGGGCTTTTGAACGCACACTGCTCTCTCGGGTACTCCTGAGAGAACGCTTGCTTCAGTGTCTTCAGTTCTTTGCTTCTTGCAGAGCGTGTTTGGGCGCTAAAGCTGGCCTCTGGTGCAATCGCTTTGGCGTTCTAAGTGCAGAGTTCGCGCCGCCCGTTTGGCAACCAAGGAACGGCTTACAAAGTCTTCGTGAGGCTTCTCGGGTTGTGCGCTGGTCTTCTGTTGCACAGTCTTCTGCGCAACTTTTCAGACATGAAGTCAAGTGAGCAAACCCGCTGAATTT	Cluster_70	10	0	0	0	0	0	0	0	0	0	0	0	0	0	0	0	0	0	0	10	0
M04485:17:000000000-C66CP:1:1110:24356:15639	AACCAATGGATATTTGAACGTGCATTACACTCTCGGGATATCCCTGGGAGTATGCCTGCTTCAGTGCTTGTGGAATCCTCATGCAAGCCCTTGCCTTTGCAAGCGCTTGTGTCGTTGTGTGCCGTGGCTCCAAGCTTGGAGGCTCGCGGCACATTCAGTGGAACGGCTTCTCTCGGCTTGAGCAACTTGTGAATCGCCTCTTCTGGCTTGCTCGTCGCTCTCGCTGGGGAAGCTTCTTCTCAACTCCTGCATAGCATGAAGTCAGGCCAGCAAACCCGCTGAATTT	Cluster_71	9	0	0	0	0	0	0	0	0	0	0	0	0	0	0	0	0	0	0	9	0
M04485:17:000000000-C66CP:1:1102:18774:4667	AACCAACAGAATCTTGAACGCATACTGCGCCTTCGGGATATCCCTGAAGGCATGCTTTCTTCAGTGTCTGCATTATATATTTTTCGAAGAATTCGCTTCTTTGAAAGTGTTGCTCGTCAGGGTGTTTCTTGCACCCTAACGAGTTGAATCAAAAGTGTTCTTGCGGCAATTGTGATTTCCTTCGGGTTATCCAGTTCCGCTACTCTTTTCGAAGTTGGTTATATCTTTCTTTCGAGAGATATTGCTACCACTTTGATCTATTTTCATAACGACCTTTGAGTCGCTTTGTTAAGACATGAAGTGAAGTCAGAAAACCCGCTGAATTT	Cluster_72	9	0	0	0	0	0	0	0	0	0	9	0	0	0	0	0	0	0	0	0	0
M04485:17:000000000-C66CP:1:1101:16312:8004	AACCAATGGCCTCTTGAACGTGCATTGCGCTCTTGGGATATGCCTGAGAGCATCAGTGCTTCTACTTTCATTTTCTGCTGCTCTTGTTATCAGGAGCAGTGTTGCTGCATGCTTCTGCAAGTGGCACTGGCATGCTAAATATCAAGTTTTGCTTGCTGTTGTGACTGATCAACATCTCATGTCGTTTCAGTTGGCGAAACAAAAGCTCATGTGTGTTCTTAACACTTCCTAGCATGAAGTCAGACAAGTGAACCCGCCGAATTT	Cluster_73	9	0	0	0	0	0	0	8	0	0	0	0	0	0	0	0	0	0	1	0	0
M04485:17:000000000-C66CP:1:1102:6739:8103	AACCAATAGGGATTTGAACGTATACTGCGCTTTCGGGATATCCCTGAAAGCATGCCTATTTCAGTGCCTCTACCTTCTAATGCCAGCGGCTTCTCGCTCCTTTGGGGCTGGCTGCTTGTGCGTATTTGTGCGTCAAGTTGTGCTTCTGGCGCGCCTGACGCACTCAGCTTGTGGGGAACCTCTGCATCAATCAACTCATTGAGTGCCTCTGGCGCCATCTGTTGCTTTGTGTGCTAGGTCGCCTCAAACACTAAAGCTTTTCTAGCTTTCCTCCAAGGCATGAAATTAGGTAAGAAAACCCGCTGAATTT	Cluster_74	10	0	0	0	0	0	0	0	0	0	0	0	0	0	0	0	0	0	0	10	0
M04485:17:000000000-C66CP:1:2108:26778:11716	AATCATCGAATCTTTGAACGCAAATGGCGCTCTTGGGTTCTCCCAGGAGCATGTCTGTCTGAGTGTCTTTTTCGTTGAATGACATTCGCACGATGTGGCCGTGTTATGCACTGGCGTTTCGTGCGGCGTTGAGGTTCACGGCCTTGCTATTCTTAGGCCGCGTGCCTTTAAATGGAGGAGGAAGATGGGCTCAAGGTCCGGTGCAGTCGCATGCGGATTCAGTTCATGTGCCGCATGTGACTGCTGCATCGGGAATATTGTCCTCGGCCCTCTACCTCGTGACCTTTTAGCACGTCGTTCGTTCGTTCGTTCGTTGGTTGCTTGCCGCCAGACCTCAGATCAGGCAAGGCTACCCGCTGAATTT	Cluster_75	9	0	0	0	0	0	0	0	0	3	0	0	0	0	0	0	0	6	0	0	0
M04485:17:000000000-C66CP:1:1114:17647:21565	AACCAATGGCCTCTTGAACGTGCATTGCGCTCTTGGGATATGCCTGAGAGCATGTCTGCTTCAGTGCTTCTACTTTCATTTTCTGCTCTTGTTATCAGGAGCAGTGTTGCTGCATGCTTCTGCAAGTGGCACTGGCATGCTAAACATCAAGTTTTGCTTGCTGTTGTGACTGATCAACATCTCATGTCGTTTCAGTTGGCGAAACAAAAGCTCATGTGTGTTCTTAACACTTCCTAGCATGAAGTCAGACAAGTGAACCCGCCGAATTT	Cluster_76	17	0	0	0	1	0	1	0	0	4	0	2	0	3	1	0	0	1	1	2	1
M04485:17:000000000-C66CP:1:1101:9629:4361	AACCAATGGATCTTTGAACGTGCATTGCACTCTCGGGATATCCCTGGGAGTATGCCTGCTTCAGTGCTTATGGAATCCTCATGCAAGCGTGTCCTTTGTGACTGCGCTTGTGTCTTTGTGTGCCATGGCTGTGCATCTGCGGAGTCAGTGGCACATGCAGGTTTCTAGATTGCCTTGGCATCTTCAACTTGTGAATTGCACTTGTGCATCTCTTTGTTGTTGTGATGAAAGGCATCTTTCTACGCCTTGCTCTTCTGGGGCAAGCTCCTGCACAGCATGAAGTCAGGTCAGCAAACCCGCTGAATTT	Cluster_78	9	0	0	0	0	0	0	0	0	0	0	0	0	0	0	0	0	9	0	0	0
M04485:17:000000000-C66CP:1:1103:20834:7174	AATCAATAGTAACTTGAATGTGCATTGCGCTTTCGGGATATCCCTGAAAGCATGTCTGCTTCAGAGTCTATGTTATCTTCTGCCAGTGATTTTCCATGCAGCTCCTTGGGCGGTGGTGTTACTGCGCATGCTTGCGTGTCAAGGTGTGCTCCATATGGCGCCCTTGGCACATGAAGCGCATTGGGTTGTCTTCTTATTAGGAAGCAAAGTGTCAAGTGCCATTGCGGCTCTGTGTCTTTTTGCTCATCCATGGGAAGGAGTCCTTGTGTGAGGCGCGCATCCTTGCGCGCCTCTCCAAGACATGAAGTCAGACCAGCAAACCCGCTGAATTT	Cluster_79	9	0	0	0	0	0	0	0	0	0	0	0	0	0	0	0	0	9	0	0	0
M04485:17:000000000-C66CP:1:1101:13023:6660	AACCAATAGGGATTTGAACGTATACTGCGCTTTCGGGAAATGCCTGAAAGCATGCCTGCTTCAGTGCCTATAACTCTTAATGCCAGTGGCTTTCATGCTCCTAGGAGCTGGCTGCTTGTGCGTTGTTGTGCGTGAGGTCGCATTCGCGCTTGACGCATTGAGCGTGTGAGTAACTTTTGCATGAATCAACTTATCGAGTGTCTTTGACGCCCTTTGTTGTATTGCGTGCTGAAGCCGCTCTAGCATCGGATGATTTTGTTTTCTCCCAAGAAGGCATGAAGTTAGGTAAGAAAACCCGCTGAATTT	Cluster_80	9	0	0	0	0	0	0	0	0	0	0	0	9	0	0	0	0	0	0	0	0
M04485:17:000000000-C66CP:1:2102:13084:2546	AACCAATGGCCTCTTGAACGTGCATTGCGCTCTTGGGATATGCCTGAGAGCATGTCTGCTTCAGTGCTTCTACTTTCTACTTTCATTTTCTGCTGCTCTTGTTATCAGGAGCAGTGTTGCTGCATGCTTCTGCAAGTGGCACTGGCATGCTAAATATCAAGTTTTGCTTGCTGTTGTGACTGATCAACATCTCATGTCGTTTCAGTTGGCGAAACAAAAGCTCATGTGTGTTCTTAACACTTCCTAGCATGAAGTCAGACAAGTGAACCCGCCGAATTT	Cluster_81	9	0	0	0	0	0	0	0	6	0	0	0	0	0	3	0	0	0	0	0	0
M04485:17:000000000-C66CP:1:1102:18385:3428	AACGAACAGGAACTTGAAAGCATATTGTGCTTTCGGGATATCCCTGAAAGCATGCCTGCTTCAGTGTCTATGCTTTGTTATTCCAGCAGTCTTGCCATAGTGCCAGCTGCTCTGAGTGTTCGTGCCTCAGGATGCGCATGCTCTTGAGGCATTTGATTAACAGGGTGCAGTTGCACCGCCAGCTTACTGAGCATTTAATGTGCAGCTAGCTGTGTGAGTTGTAGTCGTACCTTGCTCTACTTAGCTTTGGTGCTTGCGCCAAGCTTTCACGACATGAAGTTAGGTTGGCTTACCCGCTGAATTT	Cluster_82	8	0	0	0	0	0	0	2	0	0	0	0	6	0	0	0	0	0	0	0	0
M04485:17:000000000-C66CP:1:1107:5310:10573	AATCATCGAGTTTTTGAACGCAATTTGCGCCCGAGGCCTCGGTCGAGGGCACGTCTGTCTGGGCGTCGCATCCCATTCAAACGCGCTCCCTGCAATATGCTAGGGAGCAGCGGAGCTGGCCGTCCGTGCCCCATGCGGTGCGGTCGGCTGAAATACCTCAGGCGATGTTTCGTGGCGTGCGTCGGCGAGCGGTGATCTTGTCCCCTTGGATGGGCGGTCGGCGTTAGCTGATGCGGGCTTTGTGGGGCATCGCTCGAACTTGCTTTGCTCTCTCTTGTCCTCCCGTCGGGTAGGGCGGATTTAGCTCCAACTTTGCGACCTCAGCTCAGGCGAGAACACCCGCTGAGTTT	Cluster_83	30	0	0	0	0	0	0	0	0	0	0	0	0	0	0	30	0	0	0	0	0
M04485:17:000000000-C66CP:1:1112:3286:10329	AACCAATGGCCTCTTGAACGTGAATTGAGCTCTTGGGATATGCCTGAGAGCATGTCTGCTTCAGTGCTTCTACTTTCATTTTCTGCTGCTCTTGTTATCAGGAGCAGTGTTGCTGCATGCTTCTGCAAGTGGCACTGGCATGCTAAACATCAAGTTTTGCTTGCTGTTGTGACTGATCAACATCTCATGTCGTTTCAGTTGGCGAAACAAAAGCTCATGTGTGTTCTTAACACTTCCTAGCATGAATTCATACAAGTGAACCCTCCAAATTT	Cluster_84	43	2	0	10	0	0	2	6	0	0	0	1	4	6	0	9	1	2	0	0	0
M04485:17:000000000-C66CP:1:1102:28741:12733	AACCAATAGGGATTTGAACGTATACTGCGCTTTCGGGATATCCCTGAAAGCATGCCTGCTTCAGTGCCTCTACCTTCTAATGCCAGTGGCTTTCTGCTCCTCCGGGGGCTGGCTGCTTGTGCGTATTTGTGCGTCAAGTTGCGCAGCTTGCGCGCCTGACGCATTGAACATATGGGGCAACTCTACACCAATCAACTCATTGAGTGTCCTTGACGCCATCTGTTGCGTTGCGTGTTAGAGTCACCTCAACATCTAAGTGCTAACCTAGCCTTTCCTCAAGGCATGAAGTTAGGTAAGAGAACCCGCTGAATTT	Cluster_85	7	0	0	0	0	0	0	0	0	0	0	7	0	0	0	0	0	0	0	0	0
M04485:17:000000000-C66CP:1:1104:25297:10899	AACCAATAAGGATTTGAACGTATACTGCGCTTTCGGGAAATGCCTGAAAGCATGCTTGCTTCAGTGCCTATAACTCTTAATGCCAGTGGCTTTCATGCTCCTAGGAGCTGGCTGCTTGTGCGTTGTTGTGCGTGAGGTCGCATTCGCGCTTGACGCATTGAGCGTGTGAGTAACTTTTGCATCAATCAACTTATCGAGTGTCTTTGACGCCCTTTGTTGTATTGCGTGCTGAAGTCGCTCTAGCATCGGATGATTTTGTTTTCTCCCAAGCCATGAAGTTAGGTAAGAAAACCCGCTGAATTT	Cluster_86	8	0	0	0	0	0	0	0	0	0	0	0	8	0	0	0	0	0	0	0	0
M04485:17:000000000-C66CP:1:2104:15687:15535	AACCAATAGAATCCTGAACGCATTCTGCGCTCTCGGGATATCCCTGAGGGCATGCTTTCTTCAGTGTCTGCATTGTATATTTCTCCTGTCATGCGTATATATGTAGGGGAGTTTTTGTTCGTCATAGATTTTCTTTTCTTTGACGAGTTGAATTATGTAATGCTTACCAACTTCGGGGTTGGTGGTAATTGTGATTGTCTTCGGGCGGTCCAGTTCTACTAACTATTTGTTATCTGGTATAGCACGAAGTTTGGTGGACCCTACCTAGTACGACGGTATTCTACCGCATTGTTAAGACATGAAGTGAAGCCAGCAAACCCGCCGAATTT	Cluster_87	7	0	0	0	0	7	0	0	0	0	0	0	0	0	0	0	0	0	0	0	0
M04485:17:000000000-C66CP:1:2101:12255:4959	AACCAATGGCCTCTTGAACGTGCATTGCGCTCTTGGGTTCTCCCAGGAGCATGTCTGTCTGAGTGTCTTTTTCGTTGAATGACATTCGCACGATGTGGCCGTGTTATGCACTGGCGTTTCGTGCGGCGTTGAGGTTCACGGCCTTGCTATTCTTAGGCCGCGTGCCTTTAAATGGAGGAGGAAGATGGGCTCAAGGTCCGGTGCAGTCGCATGCGGATTCAGTTCATGTGCCGCATGTGACTGCTGCATCGGGAATATTGTCCTCGGCCCTCTACCTCGTGACCTTTTAGCACGTCGTTCGTTCGTTCGTTCGTTCGTTCGTTGGTTGCTTGCCGCCAGACCTCAGATCAGGCAAGGCTACCCGCTGAATTT	Cluster_88	9	0	0	0	0	0	0	0	0	1	5	0	0	0	0	0	0	0	3	0	0
M04485:17:000000000-C66CP:1:2110:13298:25916	AACCAATGGCCTCTTGAACGTGCATTGCGCTCTTGGGTTCTCCCAGGAGCATGTCTGTCTGAGTGTCTTTTTCGTTGAATGACATTCGCACGATGTGGCCGTGTTATGCACTGGCGTTTCGTGCGGCGTTGAGGTTCACGGCCTTGCTATTCTTAGGCCGCGTGCCTTTAAATGGAGGAGGAAGATGGGCTCAAGGTCCGGTGCAGTCGCATGCGGATTCAGTTCATGTGCCGCATGTGACTGCTGCATCGGGAATATTGTCCTCGGCCCTCTACCTCGTGACCTTTTAGCACGTCGTTCGTTCGTTCGTTCGTTCGTTCGTTCGTTGGTTGCTTGCCGCCAGACCTCAGATCAGGCAAGGCTACCCGCTGAATTT	Cluster_89	7	0	0	0	0	0	0	0	0	1	0	1	0	0	0	1	1	0	1	2	0
M04485:17:000000000-C66CP:1:1107:27695:11871	AATCATCGAATCTTTGAACGCAAATTGCGCTCTCTGGATATCCAGGGAGCATGCCTGTCTGAGTGTCGTGATAAAAACTACACACCACTGGTGTGGCATGTGGGTTTCGCGTTTGCATCGTCTTGAACTAGATGGTGAACTAAACTCGTCCCGCGAAGTGCGTGAACCTGAATGTGCTGCTGTGCATGTGCATTAGGAAGGCTCAACTTGCTTCTGTCTTTCCCTATGCGTTATCATGCCAGTAGATACATTACAGTAGGTGAACTAGACGCTGCTTTCCACTCTTTCCAGTGTGGAACGGAGTGTCAAATTCTGATTTTGACCTCAGATCAGACAAGACTACCCGCTGAATTT	Cluster_90	9	0	0	0	0	0	0	0	0	1	1	0	0	0	0	0	0	0	0	0	7
M04485:17:000000000-C66CP:1:1103:9558:18671	AACCAATGGCCTCTTGAACGTGCATTGCGCTCTTGGGATATGCCTGAGAGCATGTCTGCTTCAGTGCTTCTACTTTCATTTTCTGCTGCTCTTGTTATCAGGAGCAGTGTTGCTGCATGCTTCTGCAAGTGGCACTGGCATGCTAAACATCAAGTTTTGCTTGCTGTTGTGAGCTTGCTGTTGTGACTGATCAACATCTCATGTCGTTTCAGTTGGCGAAACAAAAGCTCATGTGTGTTCTTAACACTTCCTAGCATGAAGTCAGACAAGTGAACCCGCCGAATTT	Cluster_91	7	0	0	0	0	0	0	0	0	7	0	0	0	0	0	0	0	0	0	0	0
M04485:17:000000000-C66CP:1:1107:11852:19060	AACCAATGGCCTCTTGAACGTGTCAGTGCTTCTACTTTCATTTTCTGCTGCTCTTGTTATCAGGAGCAGTGTTGCTGCATGCTTCTGCAAGTGGCACTGGCATGCTAAATATCAAGTTTTGCTTGCTGTTGTGACTGATCAACATCTCATGTCGTTTCAGTTGGCGAAACAAAAGCTCATGTGTGTTCTTAACACTTCCTAGCATGAAGTCAGACAAGTGAACCCGCCGAATTT	Cluster_92	6	0	0	6	0	0	0	0	0	0	0	0	0	0	0	0	0	0	0	0	0
M04485:17:000000000-C66CP:1:1108:14234:16535	AACCATTAGGGACTTGAGCGCACTTTGCACTTTCGGGACATTCCTGGGAGTATGCCTGCTTCAATGTCTTTGTTGACCTCCAAGGACAGTGTACACCGGTATCCCAGTCGTAGAGACGCTTGTGCGTCAAGGCGCACACCAGCCCTGACGCGTCACAAACTGCGGGGGTGATTCAATCATGCAGGGCAGCTGGAAAAGTGCTTTCTGTTGGGCTGCTGACTTGCTTGCGTATGCCTCTGGCAGTCATGTCGTTACGTTGCAATAAGATGTGATGCTGGGCCAGCAAACCTGCTGAATTT	Cluster_93	6	0	0	0	0	0	0	0	6	0	0	0	0	0	0	0	0	0	0	0	0
M04485:17:000000000-C66CP:1:1111:8503:10804	AATCAATAGTAACTTGAATGTGCATTGCGCTTTCTGGATATCCCTGAAAGCATGTCTGCTTCAGTGTCTACTTTACCTTCTGACAGCAGTCTCTTTGTCGAACCTTTGTTGGTTCAGCAATTGCTGCTTTGTTCATGCTTGTGAGTCAAGGTGTCTTTGCGCGCCCTTGGCTCATTCAGTTCATTGGGCTCCTTCTGTCGATCGAGCGCCCAAACACTTTCTTTCTATATTGATTGAAGTGTGCTCTTTTGGCTCCCCAAGGACGCCCAGTCTTTGAGGCGTTTGTTCGCTTCTCCAAGACATGAAGTCAGACCAGCAAACCCGCTGAATTT	Cluster_94	7	0	7	0	0	0	0	0	0	0	0	0	0	0	0	0	0	0	0	0	0
M04485:17:000000000-C66CP:1:1109:9799:15160	AACCAATAGGGACTTGAACGTACACTGCGCTTTCGGGATATCCCTGAAAGCATGCCTGCTTCAGTGTCTATTCCATTTAATTCCAGCGGCTTGGTTCTCCTGGTCGCATGTGTGTCTTTGTGCGTTAGGGCGCTGACCAGCCCCTGACGCATTCAGTGCACAGGGACCCCCTCGCACAAACAACTAGAAGAGTATCTCTGATGCTATCTGTTGTCTGTCTGCTTGTGGGGCCCTGCTTTGCAGCGCAGCCAGCGCTACAACCAAGACATGAAGTTAGGTCAGCAAACCCGCTGAATTT	Cluster_95	5	0	5	0	0	0	0	0	0	0	0	0	0	0	0	0	0	0	0	0	0
M04485:17:000000000-C66CP:1:1104:24081:13533	AACCAATGGCCCCCTGAACGCGCATTGCACTCTGGGGACTTCCTGAGAGTATGTTTGCTTCAGTGCTTGTTTTACCTCCTTGCAAGGTTCTGTCGCAACCTTGTGCCCTGGCCAGCCACGGGTTAACTTGCCCATGGCTTGCTGAGTAGTGATCTTTTAGAGCAAGCTCTGGCATGCTGTTGTTTGAGGCAGCCTATACTGAGGCTATTTCAAATGACGTTGCTACAAGCTTGATGTGTCCTTCTGCGCCGTTGCGCATCCCATAGCATGAAGTCAAACAAGAGAACCCGCTGAATTT	Cluster_96	6	0	0	0	0	0	0	0	0	0	0	0	0	0	6	0	0	0	0	0	0
M04485:17:000000000-C66CP:1:1105:15952:14224	AATCAATAGTAACTTGAATGTGCATTGCGCTTTCGGGATATCCCTGAAAGCATGTCTGCTTCAGAGTCTATGTTACCTTCCGCCAGCAATCTTCCCTGCAGAATCTGTGGTGGTATTGTTGCGCATGCCTGTGTGTCAAGATGTTCCATGGTGCCCTTGGCACATGCAGCGCATCGGGTTCTCCTATGTTGAGCATAGTGTCAAGTGCCTTTGTGGCTCTGCTCTCTTTTGCTTCTATGGGAAAGAATCTTTTTGCGAAGCGTGCATCCTTGTGTGCCTCTCCAAGACATGAAGTCAGGCCAGCAAATCCGCTGAATTT	Cluster_98	5	5	0	0	0	0	0	0	0	0	0	0	0	0	0	0	0	0	0	0	0
M04485:17:000000000-C66CP:1:1106:21200:12705	AATCAATAGTATCTTGAATGTGCATTGCGCTTTCGGGATATCCCCGAAAGCATGTCTGCTTCAGAGTCTACGTTATCTTCTGCCAGTAATCTTCCCCGCATTCATAGTGTGGCGGTGTTACTGCGCATGCTTGTGTGTCAAGGTGTTTGGCGCCCTTGGCACATGCAGCGCATCGGGTTCTCTTCTCTTCTGGAAGCAAAGTGTCAAGTGCCATTGCGGCTCTCTGTCTATTTGCTCTTCCGTTTGGAAAGGAGTCCTTGTTTGAGGCGCGCATCCCTGCGCGCCTCTCCAAGACATGAAGTCAGACCAACAAACCCGCTGAATTT	Cluster_99	8	0	0	0	0	0	0	0	0	0	8	0	0	0	0	0	0	0	0	0	0
M04485:17:000000000-C66CP:1:1110:28953:14764	AACCAATGGCCTCTTGAACGTGCATTGCGCTCTTGGGATATGCCTGAGAGCATGTCTGCTTCAGTGCTTCTACTTTCATTTTCTGCTGCTCTTGTTATCAGGAGCAGTGTTGCTGCATGCTTCTGCAAGTGGCACTGGCATGCTAAATATCAAGTTTTGCTTGCTGTTGTGACTGATCAACATCTCATGTCGTTTCAGTTGGCGAAACAAAAGCTCATGTGTGTTCTTAACACTTCCTAGCATGAAGTCAGACAAGTGAACCCGCCGAATTTAAGCATAT	Cluster_101	5	0	0	0	0	0	0	0	0	0	1	0	0	0	0	1	0	1	1	0	1
M04485:17:000000000-C66CP:1:1101:9146:5383	AGTCATCTAAATTTTGAACGCATCTGGCACTGCTGGGCAGCCAGCAGTATGCTCGTTGGAGTATTACCATTCAATGGGTCCGAATCGGTTGTTTCCTCTTGTCTATATTGTCTGTGTCGTCCTTTTTTCTTGTCTGAGGAAAAGATGCACAGTCGCAAGGGGATGAGGAGAAGGATTTGAAGCACGACTTGCTTGGTAAGAACTCTCTCCTTTCGGAGGTGTGGTCTCGAAAGCTTTATTGTCTGTTTTAGTAGACGTCCAGCCTCGTGTTTCGAGGACTGTGACAAGTTTCTCCCATTGAAATCTCCAATCGAGTAAGATTACCCGCTGAATTT	Cluster_102	5	0	0	0	0	0	0	5	0	0	0	0	0	0	0	0	0	0	0	0	0
M04485:17:000000000-C66CP:1:1112:3245:10949	AACCAATGGCCGCTTGAACGTGCAGTGAGCTCTTGGGATATGCCTGAGAGCATGTCTGCTTCAGTGCTTCTACTTTCATTTTCTGCTGCTCTTGTTATCAGGAGCAGTGTTGCTGCATGCTTCTGCAAGTGGCACTGGCATGCTAAATATCAAGTTTTGCTTGCTGTTGTGACTGATCAACATCTCATGTCGTTTCAGTTGGCGAAACAAAAGCTCATGTGTGTTCTTAACACTTCCTAGCATGAATTCACACAAGTGAACCCTCCCAATTT	Cluster_104	5	0	0	0	0	0	1	1	0	0	0	0	1	0	0	0	0	2	0	0	0
M04485:17:000000000-C66CP:1:1113:23427:14868	AATCATCGAATCTTTGAACGCAAATGGCGCTCTTGGGTTCTCCCAGGAGCATGTCTGTCTGAGTGTCTTTTTCGTCGAATGACATTCGCACGATGTGGCCGTGTTATGCACTGGCGTTTCGTGCGGCGTTGAGGTTCGCGGCCTTGCTATTCTTAGGCCGCGTGCCTTTAAATGGAGGAGGAAGATGGGCTCAAGGTCCGGTGCAGTCGCATGCGGATTCAGTTCATGTGCCGCATGTGACTGCTGCATCGGGAATATTGTCCTCGGCCCTCTACCTCGTGACCTTTAGCACGACGTTCGTTCGTTCGTTCGTTCGTTCGTTCGTTGGTTGCTTACTTACCGCCAGACCTCAGATCAGGCAAGGCTACCCGCTGAATTT	Cluster_105	6	3	0	0	3	0	0	0	0	0	0	0	0	0	0	0	0	0	0	0	0
M04485:17:000000000-C66CP:1:1105:24772:12958	AACCAATGGCCTCTTGAACGTGCATTGCGCTCTTGGGATATGCCTGAGAGCATGTCTGCTTCAGTGCTTCTACTTTCTTTTCTGCTGCTCTTGTTATCATGAGCAGTGCTGCTGCATGCTTCTGCAATTGGCACTGGCATGCTAAGTACCAAGTTTTGCTTGCTGTTGTGACTGATCAACATCTCATGTCGTTTCAGTTGGCGAAACAAAGGCTTGTGTGTTCCAACACTTCCTAGCATGAAGTCAGATAAGTGAACCCGCCGAATTT	Cluster_106	4	0	0	0	0	0	0	0	0	0	0	0	0	0	4	0	0	0	0	0	0
M04485:17:000000000-C66CP:1:1101:6837:15906	AACCAACAGGGACTTGAACGTGCGCTGCGCTTCTGGGATATCCCCAAGAGCGTGCCTGCTTCAGTGCATTTTGTCTGTCTTCCGTTGCGCGGTTGTGAGCGTGGCTGTGAGCGCCTGCGCATCAGGGTGCCGTGGGGATCTCTGACGCGTTCGCCTAAGTGGGCCTTCTGCGATAAGCGATGCGTGAAATGCCTGCCACTACAAGTTGCTTTCCGCCTCGAGCACCCCCTTCTGCACGGCGCTGTGCTCTTTGCCAGACATGAAGTCAGGTCAGCAGACCCGCTGAATTT	Cluster_107	5	0	0	0	0	0	0	0	0	0	0	0	0	0	0	5	0	0	0	0	0
M04485:17:000000000-C66CP:1:1102:11281:12561	AACCAATAGGGATTTGAACGTATACTGCGCTTTCGGGATATCCCTGAAAGCATGCCTGCTTCAGTGCCTCTACCTTCTAATGCCAGTAGCTTTACGCTCCTCGGGGCTGGCTGCTTGTGCGTATTTGTGCGTTAAATAGCGCAATCTGTGCGTTTGACGCATTGAGCATGTGGGGAACCTCTGCATCAATCAACTCATTGAGTGTCTCGTACGCCATCTGTTGCATTGCTTGCAAAGGTCGCCTCTACACCCAAGTGCTATTACAGCCTTTCTTCCAAGGCATGAAGTTAGGTCAGCAAACCCGCTGAATTT	Cluster_109	4	0	0	0	0	0	0	0	0	0	0	0	0	0	0	0	0	0	0	4	0
M04485:17:000000000-C66CP:1:1104:12468:4608	AGTCATCAGATCTTTGAACGCAATTGGCACTGGGGTAAACCATAACCCAGTATGTTTGTTTCAGTGTGTTAGGAATCACAAATCTAAATGCGGTTGATATTTACTAACATATCTATCTCCCGTTAAACAAGAAAGCGCTGAATGATTTATTTCAGTGCCGACCGAAGTAGTCACTTCTTAGCAGGTGATCTCGGTATGGCATCTATCTCCTCGCAGAGAAAGCTGAAGCATTCATAAAAGCACTTTTATATATATATATAAAAATTCTCCATCCATCCATTCAACACCTGAAATCAAGCAAGATCACCCGCTGAACTT	Cluster_110	4	0	0	0	0	0	0	0	0	0	0	0	0	0	0	0	0	0	0	4	0
M04485:17:000000000-C66CP:1:1105:14210:19998	AACCAATAGGGATTTGAACGTATACTGCGCTTTCGGGATATCCCTGGAAGCATGCCTGCTTCAGTGTCTACTCCGTTTCCATATCCGCTGCTCATGCCCAGTTGACTGGGCGAGCCGGCAACCGTGTCTCTTCGTGCCAGGCGGGGCTCTCCCGCCCTTGGCGCAGCTGAGCGCTTGGTATTGCACCCATGCGGCAAGCAGCTTGCTTAACTGTCCCCACGGATGCCCTGGTGACGTTGGTTGCGGCTTGGGACGCAGACCCGTGCATCTTGCGAAAAGCAAGCTCTCTCGACATGAAGTTAGGTCAGCAAACCCGCTGAATTT	Cluster_111	8	8	0	0	0	0	0	0	0	0	0	0	0	0	0	0	0	0	0	0	0
M04485:17:000000000-C66CP:1:1111:12443:18636	AACCAATAGAATCCTGAACGCATTCTGCGCTCTCGGGATATCCCTGAGGGCATGCTTTCTTCAGTGTCTGCATTTTATTATTTCCATTTCTTGGAAGTGTTGTTTGTCAGGTGGGTGAAATTAATCACTTCGCTTAACAAATTGAATGTGCGAGTGAGAGTCTGCACATGTAGTAGATTCCATCAGCTGGTGTTTTGATTGCCTTTTGGTGATTCAGTTCTACAAGATCTCTGGTCTGTAGTACTGGTACGCTTTCCGGTGGTAATGTCTTCTTATGTTCTCTCTTCCTCGCTTTCTCTATACCTACGCCTCAAGGGCGCTCATGTTAAGACATGAAGTGAAGTCAGCAAACCCGCTTAATTT	Cluster_112	5	0	5	0	0	0	0	0	0	0	0	0	0	0	0	0	0	0	0	0	0
M04485:17:000000000-C66CP:1:1102:25749:13275	AGTCATCAAATCTTTGAACGCAAATGGCGCTGAGTTAACCAATACCTCAGCATGTTTGCTTCAGTGTATAAGGAATCAAACATAAAAATGTGATTGAAAGTTTACTTTCTCTCACTAAATTCGTAAGCGCTGAATCGTTCAGTGCCAACCGAAGTAGTCACTTCTCGCAAGTGATCTCGGTTTTGGCAAAACTGGAGTTTCACTAAAGCGTCTTATAAATTAAAATTCTCCATTCTATACCTGAAGTCAAGCAAGAACACCCGCTGAACTT	Cluster_113	4	0	0	0	0	0	0	0	0	0	0	0	0	0	0	0	0	4	0	0	0
M04485:17:000000000-C66CP:1:1102:12679:23315	AACCAATAGGGATTTGAACGTATACTGCGCTTTCGGGATATCCCTGAAAGCATGCCTGCTTCAGTGTCCACTGATATTACTGCCCTGGGCTCTCCACTTCTGTGGTTTTGTCTGGAGTGCGTTTCTGTGTGTCAAAATGTATAAGCTTTTGACACATGTAATGCATAGATTGACGTAATCGCTAACAACTATGAAAGCACTCTGTGTATCATGTTGTTTGCTGGTTGTGTTTCAATCTTCGCCTTATCTCACATATTCAAGACATGAAGTTAGGTCAGCAAACCCGCTGAATTT	Cluster_114	4	0	0	0	0	0	0	0	0	0	0	0	4	0	0	0	0	0	0	0	0
M04485:17:000000000-C66CP:1:1114:23390:18538	AACCAATGGGCTTTTGAACGCACACTGCTCTCTCAGTCCTCTGAGAGAACGCTTGCTTCAGTGTCTACTCTATCTGTGCTCCTTGTGGGCGTGTTTGTGTGTCAAGGCTCGGGGCCTCGTGCCTGTCGCTGGTCTTGGCGCGCTCAGAAAAGACGGAGAGACGCTACCAGTGGGCAACCCAGGAACGACTCGTCGTTACCTTTTGCTACCTGGTAGGCTCCGCGCTTTGAGGGCTTCAGCTTTTGCTAAGACTCCTCCCCCAGACATGAAGTCAAGTGAGCAAACCCGCTGAATTT	Cluster_115	4	0	0	0	0	0	0	0	0	0	0	0	0	0	0	0	0	0	0	4	0
M04485:17:000000000-C66CP:1:1103:13877:18483	AACCAATAGAGATTTGAACGTATCTTGCGCTTTCGGGATATCCCTGAAAGCATGCCTGCTTCAGTGTCTCTACCTCTTCATGCCAGCAGCTTGTGTCCTTCGCGGGTGCACTGGCGGCTGATGCGTGTTTGCGTGTCAAGGTGTTCGCGCTTTCGGGCGTGCGCCCCTGACGCGTTTAGCTTACAAGGACTTTTGCTGCGACAAGCAACTCAGTGAGCGTCTCTGATGCAAACTTCTGTTGTCTTGTTTGCGGTAGGTGCCTTGATGTCTAAGCTCCTTCGGGCTTTCCAACCAAGACATGAAGTTAGGTAAGAAAACCCGCTGAATTT	Cluster_117	6	0	0	0	0	0	0	0	0	6	0	0	0	0	0	0	0	0	0	0	0
M04485:17:000000000-C66CP:1:2110:6735:12662	AACCAATGGCCTCTTGAACGTGCATTGCGCTCTTGGGTTCTCCCAGGAGCATGTCTGTCTGAGTGTCTTTTTCGTTGAATGACATTCGCACGATGTGGCCGTGTTATGCACTGGCGTTTCGTGCGGCGTTGAGGTTCACGGCCTTGCTATTCTTAGGCCGCGTGCCTTTAAATGGAGGAGGAAGATGGGCTCAAGGTCCGGTGCAGTCGCATGCGGATTCAGTTCATGTGCCGCATGTGACTGCTGCATCGGGAATATTGTCCTCGGCCCTCTACCTCGTGACCTTTTAGCACGTCGTTCGTTCGTTCGTTCGTTCGTTGGTTGCTTGCCGCCAGACCTCAGATCAGGCAAGGCTACCCGCTGAATTT	Cluster_118	5	0	0	0	0	0	0	0	0	4	0	0	0	0	0	0	0	1	0	0	0
M04485:17:000000000-C66CP:1:1111:2925:14412	AACCAATGGCCTCTTGAACGTGCATTGCGCTCTTGGGTTCTCCCAGGAGCATGTCTGTCTGAGTGTCTTTTTCGTTGAATGACATTCGCACGATGTGGCCGTGTTATGCACTGGCGTTTCGTGCGGCGTTGAGGTTCGCGGCCTTGCTATTCTTAGGCCGCGTGCCTTTAAATGGAGGAGGAAGATGGGCTCAAGGTCCGGTGCAGTCGCATGCGGATTCAGTTGATGTGCCGCATGTGACTGCTGCATCGGGAATATTGTCCTCGGCCCTCTACCTCGTGACCTTTTAGCACGACGTTCGTTCGTTCGTTCGTTCGTTCGTTCGTTCGTTCGTTGGTTGCTTGCCGCCAGACCTCAGATCAGGCAAGGCTACCCGCTGAATTT	Cluster_119	7	0	0	0	1	0	0	3	1	0	0	0	2	0	0	0	0	0	0	0	0
M04485:17:000000000-C66CP:1:1112:10401:24755	AACCAATGACCTCTTGAACGTATATTGTGCTCTTGGGATATGCCTGAGAGCATGTCTGCTTCAGTGCTTCTACTTTCATTTTCTGCTGCTCTTGTTATCAGGAGCAGTGTTGCTGCATGCTTCTGCAAGTGGCACTGGCATGCTAAATATCAAATTTTGCTTGCTGTTGTGACTGATCAACATCTCATGTCGTTTCAGTTGGCGAAACAAAAGCTCATGTGTGTTCTTAACACTTCCTAGCATGAAGTCAGACAAGTGAACCCGCCGAATTT	Cluster_120	5	0	5	0	0	0	0	0	0	0	0	0	0	0	0	0	0	0	0	0	0
M04485:17:000000000-C66CP:1:1111:17927:9744	AATCAATAGTAACTTGAATGTGCATTGCGCTTTCGGGATATCCCTGAAAGCATGTCTGCTTCAGAGTCTATGTTATCTTCTGCCAGTAATCTTCCATAAGCAGCTCCTGCGGTGGTGTTACTGCGCATGCTTGCGTGTCAAGGTGTGTCTTTCCATATCTTGGCACATGCAGCGCATTGGGTTGTCTTCCTTAGGAAGCAAAGTGTCAAGTGCCATTGCGGCTCTGTGTCTTTTTGCTCATCCATGGGAAGGAGTAGTCCTTGTGTGAGGCGCGCATCCCTGCGCGCCTCTCCAAGACATGAAGTCAGACCAGCAAACCCGCTGAATTT	Cluster_121	4	0	0	0	0	0	4	0	0	0	0	0	0	0	0	0	0	0	0	0	0
M04485:17:000000000-C66CP:1:2106:10785:17143	AACAAATGGCCTCTTGAACGTGCATTGCGCTCTTGGGATATGCCTGAGAGCATGTCTGCTTCAGTGCTTCTACTTTCATTTTCTGCTGCTCTTGTTATCAGGAGCAGTGTTGCTGCATGCTTCTGCAAGTGGCACTGGCATGCTAAACATCAAGTTTTGCTTGCTGTTGTGACTGATCAACATCTCATGTCGTTTCAGTTGCAAAAGCTCATGTGTGTTCTTAACACTTCCTAGCATGAAGTCAGACAAGTGAACCCGCCGAATTT	Cluster_122	9	0	0	0	0	0	0	0	0	0	8	0	0	0	0	0	0	0	0	0	1
M04485:17:000000000-C66CP:1:1111:9782:6872	AACCAATGGCCTCTTGAACGTGCATTGCGCTCTTGGGATACGCCTGAGAGCATGTCTGCTTCAGTGCTTCTACTTTCATTTTCTGCTGCTCTTGTTATCAGGAGCAGTGTTGCTGCATGCTTCTGCAAGTGGCACTGGCATGCTAAATATCAAGTTTTGCTTGCTGTTGTGACTGATCAACATCTCATGTCGTTTCAGTTGGCGAAACAAAAGCTCATGTGTGTTCTTAGCACTTCCTAGCATGAAGTCAGACAAGTGAGGCCGCGGAATTT	Cluster_123	6	0	0	1	0	0	0	0	2	0	1	0	0	0	0	0	1	0	0	0	1
M04485:17:000000000-C66CP:1:1107:20136:11631	AACCAATGGCCTCTTGAACGTGCATTGCGCTCTTGGGATATGCCTGAGAGCATGTCTGCTTCAGTGCTTCTACTTTCATTTTCTGCTGCTCTTGTTATCAGGAGCAGTGTTGCTGCATGCTTCTGCAAGTGGCACTGGCATGCTAAATATCAAGTTTTGCTTGCTGTTGTGACTGATCAACATCTCATGTCGTTTCAGTTGGCGAAACAAAAGCTCATGTGTGTTCTTAACAATCCAAAGAATGAAGGCAGACAAGTGACCCCGCCGAATTT	Cluster_124	11	0	0	2	0	0	2	0	0	0	4	0	0	1	1	0	0	0	0	0	1
M04485:17:000000000-C66CP:1:1102:8508:15096	AACAAATGGCCTCTTGAACGTGCATTGCGCTCTTGGGATATGCCTGAGAGCATGTCTGCTTCAGTGCTTCTACTTTCATTTTCTGCTGCTCTTGTTATCAGGAGCATGATCAACATCTCATGTCGTTTCAGTTGGCGAAACAAAAGCTCATGTGTGTTCTTAACACTTCCTAGCATGAAGTCAGACAAGTGAACCCGCCGAATTT	Cluster_125	3	0	0	0	0	0	0	0	0	0	0	0	0	0	0	3	0	0	0	0	0
M04485:17:000000000-C66CP:1:1104:20043:20566	AACCAATGGCCGCTTGAACGTGATATGCCTGAGAGCATGTCTGCTTCAGTGCTTCTACTTTCATTTTCTGCTGCTCTTGTTATCAGGAGCAGTGTTGCTGCATGCTTCTGCAAGTGGCACTGGCATGCTAAATATCAAGTTTTGCTTGCTGTTGTGACTGATCAACATCTCATGTCGTTTCAGTTGGCGAAACAAAAGCTCATGTGTGTTCTTAACACTTCCTAGCATGAAGTCAGACAAGTGAACCCGCCGAATTT	Cluster_126	3	3	0	0	0	0	0	0	0	0	0	0	0	0	0	0	0	0	0	0	0
M04485:17:000000000-C66CP:1:2109:6808:17502	AACCAATGGCCTCTTGAACGTGCATTGCGCTCTTGGGATACGCCTGAGAGCATGTCTGCTTCAGTGCTTCTACTTTCATTTTCTGCTGCTCTTGTTATCAGGAGCAGTGTTGCTGCATGCTTCTGCAAGTGGCACTGGCATGCTAAATATCAAGTTTTGCTTGCTGTTGTGACTGATCAACATCTCATGTCGTTTCAGTTGGAAACAAAAGCTCATGTGTGTTCTTAACACTTCCTAGCATGAAGTCAGACAAGTGAATCCGCCGAATTT	Cluster_127	3	0	0	1	1	0	0	0	1	0	0	0	0	0	0	0	0	0	0	0	0
M04485:17:000000000-C66CP:1:1101:22157:25920	AACCAATGGCCTCTTGAACGTGCATTGCGCTCTTGGGATATGCCTGAGAGCATGTCTGCTTCAGTGCTTCTACTTTCATTTTCTGCTGCTCTTGTTATCAGGAGCAGTGTTGCTGCATGCTTCTGCAAGTGGCACTGGCATGCTAAACATCAAGTTTTGCTTGCTGTTGTGACTGATCAACATCTCATGTCGTTTCAGTTGGCGAAACAAAAGCTCATGTGTGTTCTTAACACTTCCTAGCATTGAGGCAGACAAGGTAACCCGCCGAATTT	Cluster_128	4	0	0	0	0	0	0	0	0	1	0	0	0	1	0	1	0	0	0	1	0
M04485:17:000000000-C66CP:1:1104:11439:15517	AACCAATAGGGACTTGAACGTATACTGCGCTTTCGGGATATCCCTGAAAGCATGCCTGCTTCAGTGTCTATTCTTCTTATTCCAGCATCTGACTTGTTCGGAATGCTTGTGTGTATTTGTGTGCCAGGGCGCCTCTTCGGCTTCTGGCGCATTCAGTGCACAGGGTCTTCCCGCGCAAACAACTAGAAGAGTATCTCTGATGCTATCTGTTGTCTTGTTGTCGGGCTGGGCCTTGTTCTCTTGTGCATATTGCACTTATACCAAGACATGAAGTTAGGTCAGCAAACCCGCTGAATTT	Cluster_129	4	0	4	0	0	0	0	0	0	0	0	0	0	0	0	0	0	0	0	0	0
M04485:17:000000000-C66CP:1:1102:10739:12788	AACCAACAGGGACTTGAACGCGCGCTACGCTTCCGGGATATCCCTGAAAGCGTGCTTGCTTCAGTGCGTTGGCTCTGTCTTCCGTCTCGCAATTGCAGGCGTGGCTGTGAGCGTTTGCGTGTCAGGGCGCTGCAGGGACCTCTGACGCGCTTGCCTGCGTAGGCCTTCTGCTACAAGCAACGCGTGAAGTGCTTGCCACTCCGAGTTGCTTTGCCACTGCGAGTTGCTTCGCGCCTCAAGCGCTCCCCATTGCAGGGCGCGCAGCGCTCTTTTACCAGACATGAAGTTAGGTCAGCAGACCCGCTGAATTT	Cluster_130	3	0	0	0	0	0	3	0	0	0	0	0	0	0	0	0	0	0	0	0	0
M04485:17:000000000-C66CP:1:1112:14317:5972	AATCATCGAATCTTTGAACGCAAATTGCGCTTTCCGGATATCCGGGGAGCATGCCTGTCTGAGCGTCGTTTAATAATCTACACACCTCGGTGTGGGTAGGGAGTTCATGTGACCTGTTTTTTCGGGACACCTGTCTCTCGATGTGTCTGAACCTTGCTCGTACTTGCTTATGTACTTGCTTGGAAGGCTCAACTTGCTTCTGTCCTTCTAAAGCTTCGTACTTGCTTGTTAAGCTTGTGTTCTCTGAGTTCTCTTCACGAGTTCTCGCTCACAATTTTGACCTCAGATCAGACAAGACTACCCGCTGAATTT	Cluster_131	4	0	0	0	0	0	0	0	0	0	4	0	0	0	0	0	0	0	0	0	0
M04485:17:000000000-C66CP:1:1106:5842:6944	AACCAATAGAATCTTGAACGCATACTGCGCCTTCGGGATATCCCTGAAGGCATGCTTTCTTCAGTGTCTGCATTATATATTTTTCAAAGAATTCTATTCTTTGAAAGTGTTGCTCGTCAGGGTGTTTCTTGCGCCCTAACGAGTTGAATCAAAAGTGTTCTTGCGGCAATTGTGATTTCCTTCGGGTAATCCAGTTCCGCTACTCTTTTCAAAGTTGGTTATCTCTTCTTGAGATACTATTACTTTGATCTATTTTCATAACGGCCTTTGAGTCGCTTTGTTAAGACATGAAGTGAAGTCAGAAAACCCGCTGAATTT	Cluster_132	3	0	0	0	0	0	0	0	0	0	3	0	0	0	0	0	0	0	0	0	0
M04485:17:000000000-C66CP:1:2109:3656:16682	AACGTGCATTGCGCTCTTGGGATATGCCTGAGAGCATGTCTGCTTCAGTGCTTCTACTTTCATTTTCTGCTGCTCTTGTTATCAGGAGCAGTGTTGCTGCATGCTTCTGCAAGTGGCACTGGCATGCTAAACATCAAGTTTTGCTTGCTGTTGTGACTGATCAACATCTCATGTCGTTTCAGTTGGCGAAACAAAAGCTCATGTGTGTTCTTAACACTTCCTAGCATGAAGTCAGACAAGTGACCCCGCCGAATTT	Cluster_134	3	0	0	0	0	0	0	0	0	0	3	0	0	0	0	0	0	0	0	0	0
M04485:17:000000000-C66CP:1:1108:13402:6230	AACCAATGGCCTCTTGAACGTGCATTGCGCTCTTGGGATATGCCTGAGAGCATGTCTGCTTCAGTGCTTCTACTTTCATTTTCTGCTGCTCTTGTTATCAGGAGCAGTGTTGCTGCATGCTTCTGCAAGTGGCACTGGCATGTGCTTGCTGTTGTGACTGATCAACATCTCATGTCGTTTCAGTTGGCGAAACAAAAGCTCATGTGTGTTCTTAACACTTCCTAGCATGAAGTCAGACAAGTGAACCCGCCGAATTT	Cluster_135	3	0	0	0	0	0	3	0	0	0	0	0	0	0	0	0	0	0	0	0	0
M04485:17:000000000-C66CP:1:1108:16271:8070	AACCAATGGCCTCTTGAACGTGCATTGCGCTCTTGGGATATGCCTGAGAGCATGTCTGCTTCAGTGCTTCTACTTTCATTTTCTGCTGCTCTTGTTATCAGGAGCAGTGTTGCTGCATGCTTCTGCAAGTGGCACTGGCATGCTAAATATCAAGTTTTGCTTGCTGTTGTGACTGATCAACATCTCATGTCGTTTCAGTTGGCGAAACAAAAGCTCATGTGTGTTCTTAACACTTCCTAGCAGGAGGTCGGACAGGGAAACCCGCCGAACT	Cluster_136	7	0	0	0	0	0	0	0	0	0	1	0	0	3	0	1	1	0	1	0	0
M04485:17:000000000-C66CP:1:1109:12795:14809	AACAAATGGCCTCTTGAACGTGCATTGCGCTCTTGGGATATGCCTGAGAGCATGTCTGCTTCAGTGCTTCTACTTTCATTTTCTGCTGCTCTTGTTATCAGGAGCAGTGTTGCTGCATGCTTCTGCAAGTGGCACTGGCATGCTAAACATCAAGTTTTGCTTGCTGTTGTGACTGATCAACATCTCATGTCGTTTCAGTTGGCGAAACAAAAGCTCATGTGTGTTCTTAACACTCCTAAGCATGAAGTCAGAAAAGTGACCCCGCCGAATTT	Cluster_137	6	0	0	0	0	0	0	0	0	2	1	0	0	0	0	1	1	0	0	1	0
M04485:17:000000000-C66CP:1:1112:24034:25585	AACCAATGGCCTCTTGAACGTGCATTGCGCTCTTGGGATACGCCTGAGAGCATGTCTGCTTCAGTGCTTCTACTTTCATTTTCTGCTGCTCTTGTTATCAGGAGCAGTGTTGCTGCATGCTTCTGCAAGTGGCACTGGCATGCTAAATATCAAGTTTTGCTTGCTGTTGTGACTGATCAACATCTCATGTCGTTTCAGTTGGCGAAACAAAAGCTCATGTGTGTTCTTAAACCTTCCTAGCATGAAGGCAGGCAAGTGAACCCGCCGAATTT	Cluster_138	16	2	1	2	2	3	1	1	2	0	0	0	2	0	0	0	0	0	0	0	0
M04485:17:000000000-C66CP:1:2111:21125:10519	AACCAATGGCCTCTTGAACGTGCATTGCGCTCTTGGGATACGCCTGAGAGCATGTCTGCTTCAGTGCTTCTACTTTCATTTTCTGCTGCTCTTGTTATCAGGAGCAGTGTTGCTGCATGCTTCTGCAAGTGGCACTGGCATGCTAAATATCAAGTTTTGCTTGCTGTTGTGACTGATCAACATCTCATGTCGTTTCAGTTGGCGAAACAAAAGCTCATGTGTGTTCTTAACACTTCTTAGAATGAGGTCAGAAAAGTGACCCCGCCGAATTT	Cluster_139	5	1	0	0	2	0	1	0	0	0	0	0	1	0	0	0	0	0	0	0	0
M04485:17:000000000-C66CP:1:2108:22105:3397	AACCAATGGCCTCTTGAACGTGCATTGCGCTCTTGGGATATGCCTGAGAGCATGTCTGCTTCAGTGCTTCTACTTTCATTTTCTGCTGCTCTTGTTATCAGGAGCAGTGTTGCTGCATGCTTCTGCAAGTGGCACTGGCATGCTAAATATCAAGTTTTGCTTGCTGTTGTGACTGACCAACATCTCATGTCGTTTCAGTTGGCGAAACAAAAGCTCATGTGTGTTCTTAACAATTCATAGCATGAAGTCAGACAGGTGAACCCGCCGAATTT	Cluster_140	8	0	2	4	0	0	0	0	1	0	0	0	0	0	0	0	0	0	0	0	1
M04485:17:000000000-C66CP:1:2114:7618:25174	AACCAATGGCCTCTTGAACGTGCATTGCGCTCTTGGGATATGCCTGAGAGCATGTCTGCTTCAGTGCTTCTACTTTCATTTTCTGCTGCTCTTGTTATCAGGAGCAGTGTTGCTGCATGCTTCTGCAAGTGGCACTGGCATGCTAAATATCAAGTTTTGCTTGCTGTTGTGACTGATCAACATCTCATGTCGTTTCAGTTGGCGAAACAAAAGCTCATGTGTGTTCTTAACACTTTCTAGAATGAAGTCAGACAAGGTAACCCGCCGAATTT	Cluster_141	4	0	0	0	0	0	0	0	0	0	0	0	0	2	0	1	0	0	0	0	1
M04485:17:000000000-C66CP:1:2108:15207:27872	AACCAATGGCCTCTTGAACGTGCATTGCGCTCTTGGGATATGCCTGAGAGCATGTCTGCTTCAGTGCTTCTACTTTCATTTTCTGCTGCTCTTGTTATCAGGAGCAGTGTTGCTGCATGCTTCTGCAAGTGGCACTGGCATGCTAAATATCAAGTTTTGCTTGCTGTTGTGACTGATCAACATCTCATGTCGTTTCAGTTGGCGAAACAAAAGCTCATGTGTGTTCTTACCACTTCCTAGCATGAAGCCAGCCAGGTGACCCCGCCGAATTT	Cluster_142	7	0	1	1	0	0	0	1	0	0	0	0	2	0	1	0	0	0	0	1	0
M04485:17:000000000-C66CP:1:1110:28374:20770	AACCAATGGCCTCTTGAACGTGCATTGCGCTCTTGGGTTATGCCTGAGAGCATGTCTGCTTCAGTGCTTCTACTTTCATTTTCTGCTGCTCTTGTTATCAGGAGCAGTGTTGCTGCATGCTTCTGCAAGTGGCACTGGCATGCTAAACATCAAGTTTTGCTTGCTGTTGTGACTGATCAACATCTCATGTCGTTTCAGTTGGCGAAACAAAAGCTCATGTGTGTTCTTAACACTTCCTAGCATTAAGTCAGGCAAGTGAGCCCGCCGAATTT	Cluster_143	4	0	0	0	0	0	0	0	0	1	2	0	0	0	0	0	1	0	0	0	0
M04485:17:000000000-C66CP:1:1103:27881:11425	AGTCATCTAAATTTTGAACGCATCTGGCACTGCTGGGCAGCCAGCAGTATGGTCGTTGGAGTATTACCATTCAATGGGTCCGAATCGGTTGCTTCCTCTTGTCTTTCTTGTCTGTGTTGTCCCTTTTTCCTTGTCTGAGGAAAAAGATGCACAGTGAGGAAGGGATGAGGAGAAGGATTTGAAGCACGACTTGCTTGGTAAGAACTCTCTCCTTTAGGAGGTGTGGTCTCGAAAGCTTTATTGTCTGTTTTAGTAGACGTCCAGCCTCGTGTTTCGAGGACTGTGACAAAGTTTCTCCCATTGAAATCTCCAATCGAGTAAGATTACCCGCTGAATTT	Cluster_144	4	0	0	0	0	0	0	4	0	0	0	0	0	0	0	0	0	0	0	0	0
M04485:17:000000000-C66CP:1:2106:4515:22216	AACCAATGGCCTCTTGAACGTGCATTGCGCTCTTGGGATATGCCTGAGAGCATGTCTGCTTCAGTGCTTCTACTTTCATTTTCTGCTGCTCTTGTTATCAGGAGCAGTGTTGCTGCATGCTTCTGCAAGTGGCACTGGCATGCTAAATATCAAGTTTTGCTTGCTGTTGTGACTGATCAACATCTCATGTCGTTTCAGTTGGCGAAACAAAAGCTCATGTGTGTTCTTAACACTTCCTAGCATGAGGTCAGAAAATGGAACCCGCCGAACT	Cluster_145	3	0	0	0	0	0	0	0	0	0	1	1	0	1	0	0	0	0	0	0	0
M04485:17:000000000-C66CP:1:1114:27936:11827	AACCAATGGCCTCTTGAACGTGCATTGCGCTCTTGGGATATGCCTGAGAGCATGTCTGCTTCAGTGCTTCTACTTTCATTTTCTGCTGCTCTTGTTATCAGGAGCAGTGTTGCTGCATGCTTCTGCAAGTGGCACTGGCATGCTAAACATCAAGTTTTGCTTGCTGTTGGGACTGATCAACATCTCATGTCGTTTCAGTTGGCGAAACAAAAGCTCATGTGTGTTCTTAACACTTCCTGGCATGAAGTCGGAAAAGTGAACCCGCCGAATTT	Cluster_146	3	0	0	0	0	0	0	0	0	1	0	0	0	0	0	1	1	0	0	0	0
M04485:17:000000000-C66CP:1:1102:25939:19190	AACCAATGGCCTCTTGAACGTGCATTGCGCTCTTGGGATATGCCTGAGAGCATGTCTGCTTCAGTGCTTCTACTTTCATTTTCTGCTGCTCTTGTTATCAGGAGCAGTGTTGCTGCATGCTTCTGCAAGTGGCACTGGCATGCTAAACATCAAGTTTTGCTTGCTGTTGTGACTGATCAACATCTCATGTCGTTTCAGTTGGCGAAACAAAAGCTCATGTGTGTTCTTAACACTCCCTAGCATAAGGGCAGACAAGTAACCCCGCCGAATTT	Cluster_147	6	0	0	0	0	0	0	0	0	0	1	0	0	2	0	0	1	0	1	1	0
M04485:17:000000000-C66CP:1:1101:8033:25725	AACCAATGGCCTCTTGAACGTGCATTGCGCTCTTGGGATATGCCTGAGAGCATGTCTGCTTCAGTGCTTCTACTTTCATTTTCTGCTGCTCTTGTTATCAGGAGCAGTGTTGCTGCATGCTTCTGCAAGTGGCACTGGCATGCTAAACATCAAGTTTTGCTTGCTGTTGTGACTGATCAACATCTCATGTCGTTTCAGTTGGCGAAACAAAAGCTCATGTGTGTTCTTAACACTTCCTAACATGAAGTCAAGCAAGTCAACCCGCCGAATTT	Cluster_148	15	0	0	1	1	0	0	1	0	0	2	0	0	1	0	1	4	0	1	0	3
M04485:17:000000000-C66CP:1:1110:2461:15642	AACCAATGGCCTCTTGAACGTGCATTGCGCTCTTGGGACATGCCTGAGACAGCATGTCTGCTTCAGTGCTTCTACTTTCATTTTCTGCTGCTCTTGTTATCAGGAGCAGTGTTGCTGCATGATTCTGCAAATGGCACTGGCATGCTAAATATCAAGTTTTGCTTGCTGTTGTGACTGATCAACATCTCATGTCGTTTCAGTTGGCGAAACAAAAGCTCATGTGTGTTCTTAACACTTCCTAGCATGAAGTCAGACAAGTGAACCCGCCGAATTT	Cluster_149	3	1	0	0	0	0	0	0	0	0	0	0	0	0	1	0	0	0	0	1	0
M04485:17:000000000-C66CP:1:1108:18791:5274	AACCAATGGCCTCTTGAACGTGCATTGCGCTCTTGGGATATGCCTGAGAGCATGTCTGCTTCAGTGCTTCTACTTTCATTTTCTGCTGCTCTTGTTATCAGGAGCAGTGTTGCTGCATGCTTCTGCAAGTGGCACTGGCATGCTAAACATCAAGTTTTGCTTGCTGTTGTGACTGATCAACATCTCATGTCGTTTCAGTTGGCGAAACAAAAGCTCATGTGTGTTCTTAACACTTCCTAGCATGAAGTCAGACAAGTGAACCCGCCGAATTTAAGCATATAAGT	Cluster_150	6	0	1	0	0	0	1	0	0	1	0	0	1	2	0	0	0	0	0	0	0
M04485:17:000000000-C66CP:1:2109:17158:5162	AACCAACAGGGACTTGAACGCGCTGCGCTTCTGGGATATCCCCAAGAGCGTGCCTGCTTCAGTGCATTTTGTCTGTCTTCCGTTGCGCGGTTGTGAGCGTGGCTGTGAGCGCCTGCGCATCAGGGTGCCGTGGGGGTCTCTGACGCGTTCGCCTAAGTGGGCCTTCTGCGATAAGCGATGCGTGAAATGCCTGCTACTACAAGTTGCTTTCCGCCTCGAGCGCCCCTACTGCACGGCGCTGTGCTCTTTGCCAGACATGAAGTTAGGTCAGCAGACCCGCTGAATTT	Cluster_151	3	0	0	0	0	0	0	0	0	0	0	0	0	0	0	0	0	0	0	3	0
M04485:17:000000000-C66CP:1:2106:19858:24554	AATCATCGAGTTTTTGAACGCAATTTGCGCCCGAGGCCTCGGTCGAGGGCACGTCTGTCTGGGCGTCGCATCCCCTTTAAACGCGCTCCCTGCAATATGCTAGGGAGCAGCGGAGCTGGCCGTCCGTGCCCCATGCGGTGCGGTCGGCTGAAATACCTCAGGCGATGTTTCGTGGCGTGCGTCGGCGAGCGGTGATCTTGTCCCCTTGGATGGGCGGTCGGCGTTAGCAGATGCGGGCTTTGTGGGGCATCGCTCGAACTTGCTTTGCTCTCTCTTGTCCTCCCGTCGGGGAGGGCGGATTTAGCTCCAACTTTGCGACCTCAGCTCAGGCGAGAACACCCGCTGAGTTT	Cluster_152	4	0	0	0	0	0	0	0	0	0	0	0	0	0	0	4	0	0	0	0	0
M04485:17:000000000-C66CP:1:2101:24337:16990	AATCATCGAATCTTTGAACGCAAATGGCGCTCTTGGGTTCTCCCAGGAGCATGTCTGTCTGAGTGTCTTTTTCGTTGAATGACATTCGCACGATGTGGCCGTGTTATGCACTGGCGTTTCGTGCGGCGTTGAGGTTCACGGCCTTGCTATTCTTAGGCCGCGTGCCTTTAAATGGAGGAGGAAGATGGGCTCAAGGTCCGGTGCAGTCGCATGCGGATTCAGTTCATGTGCCGCATGTGACTGCTGCATCGGGAATATTGTCCTCGGCCCTCTACCTCGTGACCATTTAGCACGTCGTTCGTTCGTTCGTTGGTTGCTTGCCGCCAGACCTCAGATCAGGCAAGGCTACCCGCTGAATTT	Cluster_153	5	0	0	0	0	0	0	0	0	0	0	0	0	0	0	0	0	3	2	0	0
M04485:17:000000000-C66CP:1:1114:19361:20474	AACCAATGGCCTCTTGAACGTGCATTGCGCTCTTGGGTTCTCCCAGGAGCATGTCTGTCTGAGTGTCTTTTTCGTTGAATGACATTCGCACGATGTGGCCGTGTTATGCACTGGCGTTTCGTGCGGCGTTGAGGTTCACGGCCTTGCTATTCTTAGGCCGCGTGCCTTTAAATGGAGGAGGAAGATGGGCTCAAGGTCCGGTGCAGTCGCATGCGGATTCAGTTCATGTGCCGCATGTGACTGCTGCATCGGGAATATTGTCCTCGGCCCTCTACCTCGAGACCTTTTAGCACGTCGTTCGTTCGTTCGTTCGTTCGTTCGTTCGTTCGTTCGTTCGTTGGTTGCTTGGCGCCAGACCTCAGATCAGGCAAGGCTACCCGCTGAATTT	Cluster_154	4	0	0	0	0	0	0	0	0	0	0	0	0	0	0	0	3	1	0	0	0
M04485:17:000000000-C66CP:1:2109:19104:11928	AATCATCGCATCTTTGAACGCAAATGGCGCTCTTGGGTTCTCCCAGGAGCATGTCTGTCTGCGTGTCTTTTTCGTTGAATGACATTCGCACGATGTGGCCGTGTTATGCACTGGCGTTTCGTGCGGCGTTGAGGTTCACGGCCTTGCTATTCTTAGGCCGCGTGCCTTTAAATGGAGGAGGAAGATGGGCTCAAGGTCCGGTGCAGTCGCATGCGGATTCAGTTCATGTGCCGCATGTGACTGCTGCATCGGGAATATTGTCCTCGGCCCTCTACCTCGTGACCTTTTAGCACGTCGTTCGTTCGTTCGTTCGTTCGTTCGTTCGTTCGTTCGTTCGTTGGTTGCGTGGCGCCAGACCTCAGATCAGGCAAGGCTACCCGCTGAATTT	Cluster_155	6	0	0	0	0	0	0	0	0	3	0	0	0	0	0	0	3	0	0	0	0
M04485:17:000000000-C66CP:1:1110:20769:10953	AACCAATGGCCTCTTGAACGTGCATTGCGCTCTTGGGATATGCCTGAGAGCATGTCTGCTTCAGTGCTTCTACTTTCATTTTCTGCTGCTCTTGTATGAAGTCAGACAAGTGAACCCGCCGAATTT	Cluster_156	2	0	0	0	0	0	0	0	0	0	0	0	0	0	0	0	0	0	2	0	0
M04485:17:000000000-C66CP:1:1112:14618:19635	ATCAGGAGCAGTGTTGCTGCATGCTTCTGCAAGTGGCACTGGCATGCTAAATATCAAGTTTTGCTTGCTGTTGTGACTGATCAACATCTCATGTCGTTTCAGTTGGCGAAACAAAAGCTCATGTGTGTTCTTAACACTTCCTAGCATGAAGTCAGACAAGTGAACCCGCCGAATTT	Cluster_157	2	0	0	0	0	0	0	0	0	0	0	0	0	0	0	0	0	2	0	0	0
M04485:17:000000000-C66CP:1:1110:11108:6894	AATCATTGACATCTTGAACGTAAATTGCGGACCGGGGCTCTCCCCTGTCCACGCCCGGTTCAGAGTCGCGAAAATATCAATCACCCCCAACTGTGGTTGGTGGTGCTTTTGGGGTTTTGCACGCCGCTTTCGGGCGGCGTCCATGCCCTCAAGGTGAGACCGCTTCGGCCTCGAACGGTGGCTCGATCTCCTAAGCACCTTCGAGGCCCTGCCTTCAATATCGACCTGAACTCGGACGAGGTTACCCGCTGAATTT	Cluster_158	2	0	0	0	0	0	0	0	0	0	0	0	0	0	0	0	0	2	0	0	0
M04485:17:000000000-C66CP:1:1102:5478:11668	AACCAATGGCCGCTTGAACGTGCATTGCGCTCTTGGGATATGCCTGAGAGCATGTCTGCTTCAGTGCTTCTACTTTCATTTTCTGCTGCTCTTATCAGGAGCAGTGTTGCTGCATGCTTCTGCAAGTGGCACTGGCATGCTAAATATCAAGTTTTGCTTGCTGTTGTGACTGATCAACATCTCATGTCGTTTCAGTTGGCGAAACAAAAGCTCATGTGTGTTCTTAACACTTCCTAGCATGAAGTCAGACAAGTGAACCCGCCGAATTT	Cluster_159	3	0	2	0	0	0	0	1	0	0	0	0	0	0	0	0	0	0	0	0	0
M04485:17:000000000-C66CP:1:1103:18858:3600	AACCAATGGCCTCTTGAACGTGCATTGCGCTCTTGGGATATGCCTGAGAGCATGTCTGCTTCAGTGCTTCTACTTTCATTTTCTGCTGCTCTTGTTATCAGGAGCAGTGTTGCTGCATGCTTCTGCAAGTGGCACTGGCATGCTAAATATCAAGTTTTGCTTGCTGTTGTGACTGATCAACATCTCATGTCGTTTCAGTTGGCGAAACAAAAGCTCATGTGTGTTCTTAACACTTCCGAGCATGAGGACAGACAGGTAACCCCGCCGAACT	Cluster_160	3	0	0	0	0	0	0	0	0	0	0	1	0	2	0	0	0	0	0	0	0
M04485:17:000000000-C66CP:1:2112:12324:8783	AACCAATGGCCTCTTGAACGTGCATTGCGCTCTTGGGATATGCCTGAGAGCATGTCTGCTTCAGTGCTTCTACTTTCATTTTCTGCTGCTCTTGTTATCAGGAGCAGTGTTGCTGCATGCTTCTGCAAGTGGCACTGGCATGCTAAATATCAAGTTTTGCTTGCTGTTGTGACTGATCAACATCTCATGTCGTTTCAGTTGGCGAAACAAAAGCTCATGTGTGTTCTTAACACTTCCTAGCATAAAGACAGACAGGGGAACCCGCCGAACT	Cluster_161	3	0	0	0	0	0	0	0	0	0	2	0	0	0	0	1	0	0	0	0	0
M04485:17:000000000-C66CP:1:1104:23237:13306	AACCAATGGCCTCTTGAACGTGCATTGCGCTCTTGGGATATGCCTGAGAGCATGTCTGCTTCAGTGCTTCTACTTTCATTTTCTGCTGCTCTTGTTATCAGGAGCAGTGTTGCTGCATGCTTCTGCAAGTGGCACTGGCATGCTAAATATCAAGTTTTGCTTGCTGTTGTGACTGATCAACATCTCATGTCGTTTCAGTTGGCGAAACAAAAGCTCATGTGTGTTCTTAACACTTCCTGGCAGGAGGTAAGACAGGTGAACCCGCCGAACT	Cluster_162	6	0	0	0	0	0	0	0	0	1	0	0	0	0	0	1	2	0	1	1	0
M04485:17:000000000-C66CP:1:1105:5812:18810	AACCAATGGCCTCTTGAACGTGCATTGCGCTCTTGGGATATGCCTGAGAGCATGTCTGCTTCAGTGCTTCTACTTTCATTTTCTGCTGCTCTTGTTATCAGGAGCAGTGTTGCTGCATGCTTCTGCAAGTGGCACTGGCATGCTAAATATCAAGTTTTGCTTGCTGTTGTGACTGATCAACATCTCATGTCGTTTCAGTTGGCGAAACAAAAGCTCATGTGTGTTCTTAACACTTCCTGGCATAAAGTCAGAAAGGTAAACCCGCCGAACT	Cluster_163	12	0	0	0	0	0	0	0	0	2	0	2	0	0	0	4	0	2	2	0	0
M04485:17:000000000-C66CP:1:1110:5709:15645	AACAAATGGCCTCTTGAACGTGCATTGCGCTCTTGGGACATGCCTGAGAGCATGTCTGCTTCAGTGCTTCTACTTTCATTTTCTGCTGCTCTTGTTATCAGGAGCAGTGTTGCTGCATGCTTCTGCAAGTGGCACTGGCATGCTAAACATCAAGTTTTGCTTGCTGTTGTGACTGATCAACATCTCATGTCGTTTCAGTTGGCGAAACAAAAGCTCATGTGTGTTCTTAACACTTCCTAGCATGAAGTAAGACAGGTGACCCCGCCGAATTT	Cluster_164	4	0	0	0	0	0	0	1	0	0	1	0	0	1	0	1	0	0	0	0	0
M04485:17:000000000-C66CP:1:1113:9832:20327	AACAAATGGCCTCTTGAACGTGCATTGCGCTCTTGGGATATGCCTGAGAGCATGTCTGCTTCAGTGCTTCTACTTTCATTTTCTGCTGCTCTTGTTATCAGGAGCAGTGTTGCTGCATACTTCTGCAAGTGGCACTGGCATGCTAAACATCAAGTTTTGCTTGCTGTTGTGACTGATCAACATCTCATGTCGTTTCAGTTGGCGAAACAAAAGCTCATGTGTGTTCTTAAAAATTCCTAGCATGAAGTCAGACAAGGGAACCCGCCGAATTT	Cluster_165	5	0	0	0	0	0	0	0	0	0	0	2	0	2	0	0	0	1	0	0	0
M04485:17:000000000-C66CP:1:1113:17319:24331	AACAAATGGCCTCTTGAACGTGCATTGCGCTCTTGGGATATGCCTGAGAGCATGTCTGCTTCAGTGCTTCTACTTTCATTTTCTGCTGCTCTTGTTATCAGGAGCAGTGTTGCTGCATGCTTCTGCAAGTGGCACTGGCATGCTAAACATCAAGTTTTGCTTGCTGTTGTGACTGATCAACATCTCATGTCGTTTCAGTTGGCGAAACAAAAGCTCATGTGTGTTCTTAACACTTTCTAGCATGAAGTCAGACAAGTGCTCCCGCCGAATTT	Cluster_166	4	0	0	0	0	0	0	0	0	1	1	0	0	0	0	1	1	0	0	0	0
M04485:17:000000000-C66CP:1:1110:27651:15422	AACAAATGGCCTCTTGAACGTGCATTGCGCTCTTGGGTTATGCCTGAGAGCATGTCTGCTTCAGTGCTTCTACTTTCATTTTCTGCTGCTCTTGTTATCAGGAGCAGTGTTGCTGCATGCTTCTGCAAGTGGCACTGGCATGCTAAACATCAAGTTTTGCTTGCTGTTGTGACTGATCAACATCTCATGTCGTTTCAGTTGGCGAAACAAAAGCTCATGTGTGTTCTTAACACTTCATAGCATGAAGTCAGCCAAGTGACCCCGCCGAATTT	Cluster_167	3	0	0	0	0	0	0	0	0	0	0	0	0	0	0	0	0	0	2	1	0
M04485:17:000000000-C66CP:1:1105:5178:19097	AACCAATGGCCGCTTGAACGTGCATTGCGCTCTTGGGATATGCCTGAGAGCATGTCTGCTTCAGTGCTTCTACTTTCATTTTCTGCTGCTCTTGTTATCAGGAGCAGTGTTGCTGCATGCTTCTGCAAGTGGCACTGGCATGCTAAATATCAAGTTTTGCTTGCTGTTGTGACTGATCAACATCTCATGTCGTTTCAGTTGGCGAAACAAAAGCTCATGTGTGTTCTTAAAACTTCCTAGAATGAAGTAAGACAAGTAACCCCGCCGAATTT	Cluster_168	5	0	0	1	1	0	0	0	1	0	0	0	2	0	0	0	0	0	0	0	0
M04485:17:000000000-C66CP:1:1112:16728:2895	AACCAATGGCCGCTTGAACGTGCATTGCGCTCTTGGGATATGCCTGAGAGCATGTCTGCTTCAGTGCTTCTACTTTCATTTTCTGCTGCTCTTGTTATCAGGAGCAGTGTTGCTGCATGCTTCTGCAAGTGGCACTGGCATGCTAAATATCAAGTTTTGCTTGCTGTTGTGACTGATCAACATCTCATGTCGTTTCAGTTGGCGAAACAAAAGCTCATGTGTGTTCTTAAACCTTCCTAGCATGAAGTCAGACAGGTAACCCCGCCGAATTT	Cluster_169	9	0	1	3	0	1	1	0	0	0	0	0	1	0	1	0	0	0	0	0	1
M04485:17:000000000-C66CP:1:1114:16694:25120	AACCAATGGCCGCTTGAACGTGCATTGCGCTCTTGGGATATGCCTGAGAGCATGTCTGCTTCAGTGCTTCTACTTTCATTTTCTGCTGCTCTTGTTATCAGGAGCAGTGTTGCTGCATGCTTCTGCAAGTGGCACTGGCATGCTAAATATCAAGTTTTGCTTGCTGTTGTGACTGATCAACATCTCATGTCGTTTCAGTTGGCGAAACAAAAGCTCATGTGTGTTCTTAACACTTCCTAGCATGAGGTAGGACAAGTAAACCCGCCGAATTT	Cluster_170	9	0	1	0	0	1	2	1	1	0	0	0	2	0	0	0	0	0	0	0	1
M04485:17:000000000-C66CP:1:1107:11223:18711	AACCAATGGCCGCTTGAACGTGCATTGCGCTCTTGGGATATGCCTGAGAGCATGTCTGCTTCAGTGCTTCTACTTTCATTTTCTGCTGCTCTTGTTATCAGGAGCAGTGTTGCTGCATGCTTCTGCAAGTGGCACTGGCATGCTAAATATCAAGTTTTGCTTGCTGTTGTGACTGATCAACATCTCATGTCGTTTCAGTTGGCGAAACAAAAGCTCATGTGTGTTCTTAACACTTCCTGGCATAAGGTAAGACAGGTGAACCCGCCGAATTT	Cluster_171	4	1	1	0	0	0	0	0	1	0	0	0	0	0	1	0	0	0	0	0	0
M04485:17:000000000-C66CP:1:2105:24874:24073	AACCAATGGCCGCTTGAACGTGCATTGCGCTCTTGGGATATGCCTGAGAGCATGTCTGCTTCAGTGCTTCTACTTTCATTTTCTGCTGCTCTTGTTATCAGGAGCAGTGTTGCTGCATGCTTCTGCAAGTGGCACTGGCATGCTAAATATCAAGTTTTGCTTGCTGTTGTGACTGATCAACATCTCATGTCGTTTCAGTTGGCGAAACAAAAGCTCATGTGTGTTCTTAACACTTCTTAGAATGAGGTCAGACAGGTGAACCCGCCGAATTT	Cluster_172	3	0	0	0	2	0	0	0	0	0	0	0	0	0	1	0	0	0	0	0	0
M04485:17:000000000-C66CP:1:1105:21679:23060	AACCAATGGCCGCTTGAACGTGCATTGCGCTCTTGGGATATGCCTGAGAGCATGTCTGCTTCAGTGCTTCTACTTTCATTTTCTGCTGCTCTTGTTATCAGGAGCAGTGTTGCTGCATGCTTCTGCAAGTGGCACTGGCATGCTAAATATCAAGTTTTGCTTGCTGTTGTGACTGATCAACATCTCATGTCGTTTCAGTTGGCGAAACAAAAGCTCATGTGTGTTCTTAACACTTTATAGCATGTAGTCAGACAAGTGATCCCGCCGAATTT	Cluster_173	4	1	0	0	0	0	0	0	0	0	0	0	0	1	1	0	0	0	0	0	1
M04485:17:000000000-C66CP:1:2102:9704:27163	AACCAATGGCCGCTTGAACGTGCATTGCGCTCTTGGGATATGCCTGAGAGCATGTCTGCTTCAGTGCTTCTACTTTCATTTTCTGCTGCTCTTGTTATCAGGAGCAGTGTTGCTGCATGCTTCTGCAAGTGGCACTGGCATGCTAAATATCAAGTTTTGCTTGCTGTTGTGACTGATCAACATCTCATGTCGTTTCAGTTGGCGAAACAAAAGCTCATGTGTGTTCTTACCATTTCCAAGAATGAAGTCAGACAAGTGACCCCGCCGAATTT	Cluster_174	4	0	0	1	0	0	0	0	1	0	0	0	1	0	0	0	0	0	0	0	1
M04485:17:000000000-C66CP:1:1110:23536:22046	AACCAATGGCCGCTTGAACGTGCATTGCGCTCTTGGGTTATGCCTGAGAGCATGTCTGCTTCAGTGCTTCTACTTTCATTTTCTGCTGCTCTTGTTATCAGGAACAGTGTTGCTGCATGCTTCTGCAAGTGGCACTGGCATGCTAAATATCAAGTTTTGCTTGCTGTTGTGACTGATCAACATCTCATGTCGTTTCAGTTGGCGAAACAAAAGCTCATGTGTGTTTTTAACACTTCCTAGCATGAAGTCAGACAAGTGAACCCGCCGAATTT	Cluster_175	2	0	1	0	0	0	0	1	0	0	0	0	0	0	0	0	0	0	0	0	0
M04485:17:000000000-C66CP:1:1102:16948:27557	AACCAATGGCCTCTTGAACGTGCATTGCGCTCTTGGGATACGCCTGAGAGCATGTCTGCTTCAGTGCTTCTACTTTAATTTTCTGCTGCTCTTGTTATCAGGAGCAGTGTTGCTGCATGCTTCTGCAAGTGGCACTGGCATGCTAAATATCAAGTTTTTCTTGCTGTTGTTACTGATCAACATCTCATGTCGTTTCAGTTGGCGAAACAAAAGCTCATGTGTGTTCTTAACACTTCCTAGCATGAAGTCAGACAAGTGAACCCGCCGAATTT	Cluster_176	2	1	0	0	1	0	0	0	0	0	0	0	0	0	0	0	0	0	0	0	0
M04485:17:000000000-C66CP:1:2107:16337:19923	AACCAATGGCCTCTTGAACGTGCATTGCGCTCTTGGGATACGCCTGAGAGCATGTCTGCTTCAGTGCTTCTACTTTCATTTTCTGCTGCTCTTGTTATCAGGAGCAGTGTTGCTGCATGCTTCTGCAAGTGGCACTGGCATGCTAAATATCAAGTTTTGCTTGCTGTTGTGACTGATCAACATCTCATGTCGTTTCAGTTGGCGAAACAAAAGCTCATGTGTGTTCTTAACACTTCCTAAGATGGAGTCAGACAAGTTAACCCGCCGAATTT	Cluster_177	2	0	0	0	1	0	0	1	0	0	0	0	0	0	0	0	0	0	0	0	0
M04485:17:000000000-C66CP:1:2109:19973:21527	AACCAATGGCCTCTTGAACGTGCATTGCGCTCTTGGGATACGCCTGAGAGCATGTCTGCTTCAGTGCTTCTACTTTCATTTTCTGCTGCTCTTGTTATCAGGAGCAGTGTTGCTGCATGCTTCTGCAAGTGGCACTGGCATGCTAAATATCAAGTTTTGCTTGCTGTTGTGACTGATCAACATCTCATGTCGTTTCAGTTGGCGAAACAAAAGCTCATGTGTGTTCTTAACACTTCCTAGATTGAGGTCAGACAGGTAACCCCGCCGAATTT	Cluster_178	22	0	1	4	0	1	1	3	3	0	0	0	2	1	2	0	1	0	0	0	3
M04485:17:000000000-C66CP:1:1107:27693:17640	AACCAATGGCCTCTTGAACGTGCATTGCGCTCTTGGGATACGCCTGAGAGCATGTCTGCTTCAGTGCTTCTACTTTCATTTTCTGCTGCTCTTGTTATCAGGAGCAGTGTTGCTGCATGCTTCTGCAAGTGGCACTGGCATGCTAAATATCAAGTTTTGCTTGCTGTTGTGACTGATCAACATCTCATGTCGTTTCAGTTGGCGAAACAAAAGCTCATGTGTGTTCTTAACACTTTATAGCAAGAAGTCAGACAAGTGAATCCGCCGAATTT	Cluster_179	4	1	0	0	0	0	1	0	0	0	0	0	1	0	1	0	0	0	0	0	0
M04485:17:000000000-C66CP:1:2110:6957:25909	AACCAATGGCCTCTTGAACGTGCATTGCGCTCTTGGGATACGCCTGAGAGCATGTCTGCTTCAGTGCTTCTACTTTCATTTTCTGCTGCTCTTGTTATCAGGAGCAGTGTTGCTGCATGCTTCTGCAAGTGGCACTGGCATGCTAAATATCAAGTTTTGCTTGCTGTTGTGACTGATCAACATCTCATGTCGTTTCAGTTGGCGAAACAAAAGCTCATGTGTGTTCTTAACATTTCCTAGCTTGAAGTAAGACAAGTGACCCCGCCGAATTT	Cluster_180	2	0	0	0	0	1	0	0	0	0	0	0	0	0	0	0	0	0	0	0	1
M04485:17:000000000-C66CP:1:1112:21516:22682	AACCAATGGCCTCTTGAACGTGCATTGCGCTCTTGGGATACGCCTGAGAGCATGTCTGCTTCAGTGCTTCTACTTTCATTTTCTGCTGCTCTTGTTATCAGGAGCAGTGTTGCTGCATGCTTCTGCAAGTGGCACTGGCATGCTAAATATCAAGTTTTGCTTGCTGTTGTGACTGATCAACATCTCATGTCGTTTCAGTTGGCGAAACAAAAGCTCATGTGTGTTCTTACCACTTCTTAGCATGAGGTCAGACAAGTAACCCCGCCGAATTT	Cluster_181	2	0	0	0	1	0	0	0	0	0	0	0	1	0	0	0	0	0	0	0	0
M04485:17:000000000-C66CP:1:1106:24101:21211	AACCAATGGCCTCTTGAACGTGCATTGCGCTCTTGGGATACGCCTGAGAGCATGTCTGCTTCAGTGCTTCTACTTTCATTTTCTGCTGCTCTTGTTATCAGGAGCAGTGTTGCTGCATGCTTCTGCAAGTGGCACTGGTATGCTAAATATCAAGTTTTGCTTGCTGTTGTGACTGATCAACATCTCATGTCGTTTCAGTTGGCGAAACAAAAGCTCATGTGTGTTCTTAACACTTCCTAGCATTAAGTCAGACAAGGTAACCCGCCGAATTT	Cluster_182	7	2	0	2	0	0	0	0	2	0	0	0	0	0	1	0	0	0	0	0	0
M04485:17:000000000-C66CP:1:1114:26834:15309	AACCAATGGCCTCTTGAACGTGCATTGCGCTCTTGGGATATGCCTGAGAGCATGTCTGCTTCAGTGCTTCTACTTTCATTTTCTGCTGCTCTTGTTATCAGAAGCAGTGTTGCTGCATGCTTCTGCAAGTGGCACTGGCATGCTAAATATCAAGTTTTGCTTGCTGTTGTGACTGATCAACATCTCATATCGTTTCAGTTGGCGAAACAAGAGCTCATGTGTGTTCTTAACACTTCCTAGAATGAAGTCAGAAAAGTAACCCCGCCGAATTT	Cluster_183	2	0	0	0	0	0	0	0	1	0	0	0	0	0	1	0	0	0	0	0	0
M04485:17:000000000-C66CP:1:2114:18307:21416	AACCAATGGCCTCTTGAACGTGCATTGCGCTCTTGGGATATGCCTGAGAGCATGTCTGCTTCAGTGCTTCTACTTTCATTTTCTGCTGCTCTTGTTATCAGAAGCAGTGTTGCTGCATGCTTCTGCAAGTGGCACTGGCATGCTAAATATCAAGTTTTGCTTGCTGTTGTGACTGATCAACATCTCATGTTGTTCCAGTTGGCGAAACAAAAGCTCATGTGTGTTCTTAACACTTCTTAGCATAAGGTCAGACAAGTAACCCCGCCGAATTT	Cluster_184	5	0	0	1	0	2	0	0	0	0	0	0	2	0	0	0	0	0	0	0	0
M04485:17:000000000-C66CP:1:2105:3947:20245	AACCAATGGCCTCTTGAACGTGCATTGCGCTCTTGGGATATGCCTGAGAGCATGTCTGCTTCAGTGCTTCTACTTTCATTTTCTGCTGCTCTTGTTATCAGGAGCAGTGTTGCTGCATGCTTCTGCAAGGGGCACTGGCATGCTAAACATCAAGTTTTGCTTGCTGTTGTGACTGATCAACATCTCATGTCGTTTCAGTTGGCGAACCAAAAGCTCATGTGTGTTCTTAACACTTCCTAGGATGAAGGCAGACAAGGGAACCCGCCGAATTT	Cluster_185	6	0	0	0	0	0	0	0	0	0	0	0	0	1	0	0	2	1	2	0	0
M04485:17:000000000-C66CP:1:1108:11479:22830	AACCAATGGCCTCTTGAACGTGCATTGCGCTCTTGGGATATGCCTGAGAGCATGTCTGCTTCAGTGCTTCTACTTTCATTTTCTGCTGCTCTTGTTATCAGGAGCAGTGTTGCTGCATGCTTCTGCAAGTGGCACTGGCATGCTAAACATCAAGTTTTGCTTGCTGTTGTGACTGATCAACATCTCATGTCGTTTCAGTTGGCGAAACAAAAGCTCATGTGTGTTCTTAAACCTTCATAGAATGAAGTCAGACAAGTGACCCCGCCGAATTT	Cluster_186	4	0	0	0	0	0	0	0	0	0	0	0	0	3	0	0	0	1	0	0	0
M04485:17:000000000-C66CP:1:1111:11648:5279	AACCAATGGCCTCTTGAACGTGCATTGCGCTCTTGGGATATGCCTGAGAGCATGTCTGCTTCAGTGCTTCTACTTTCATTTTCTGCTGCTCTTGTTATCAGGAGCAGTGTTGCTGCATGCTTCTGCAAGTGGCACTGGCATGCTAAACATCAAGTTTTGCTTGCTGTTGTGACTGATCAACATCTCATGTCGTTTCAGTTGGCGAAACAAAAGCTCATGTGTGTTCTTAACACTTCCTAGCATGAGGTCAGGCAGGTGAGGGCGGCGAATTT	Cluster_187	4	0	0	0	0	0	0	0	0	1	0	0	0	1	0	1	0	0	1	0	0
M04485:17:000000000-C66CP:1:2111:7364:9755	AACCAATGGCCTCTTGAACGTGCATTGCGCTCTTGGGATATGCCTGAGAGCATGTCTGCTTCAGTGCTTCTACTTTCATTTTCTGCTGCTCTTGTTATCAGGAGCAGTGTTGCTGCATGCTTCTGCAAGTGGCACTGGCATGCTAAACATCAAGTTTTGCTTGCTGTTGTGACTGATCAACATCTCATGTCGTTTCAGTTGGCGAAACAAAAGCTCATGTGTGTTCTTAACACTTCCTGGCATGAAGGCAGGAAAGTGACCCCGCCGAATTT	Cluster_188	23	1	1	1	1	0	0	0	0	1	1	2	0	5	2	2	2	0	2	1	1
M04485:17:000000000-C66CP:1:1113:8450:9306	AACCAATGGCCTCTTGAACGTGCATTGCGCTCTTGGGATATGCCTGAGAGCATGTCTGCTTCAGTGCTTCTACTTTCATTTTCTGCTGCTCTTGTTATCAGGAGCAGTGTTGCTGCATGCTTCTGCAAGTGGCACTGGCATGCTAAACATCAAGTTTTGCTTGCTGTTGTGACTGATCAACATCTCATGTCGTTTCAGTTGGCGAAACAAAAGCTCATGTGTGTTCTTAACACTTTCTAGCAAGAAGGCAGGAAAGTGAACCCGCCGAATTT	Cluster_189	3	0	0	0	0	0	0	0	0	0	0	0	0	1	0	0	0	0	1	1	0
M04485:17:000000000-C66CP:1:1105:26422:22849	AACCAATGGCCTCTTGAACGTGCATTGCGCTCTTGGGATATGCCTGAGAGCATGTCTGCTTCAGTGCTTCTACTTTCATTTTCTGCTGCTCTTGTTATCAGGAGCAGTGTTGCTGCATGCTTCTGCAAGTGGCACTGGCATGCTAAACATCAAGTTTTGCTTGCTGTTGTGACTGATTAACATCTCATGTCGTTTCAGTTGGCGAAACAAAAGCTCATGTGTGTTCTTAACACTTCATAGCATGAAGTCAGACGAGAGATCCCGCCGAATTT	Cluster_190	2	0	0	0	0	0	0	0	0	0	0	0	0	0	0	0	0	0	2	0	0
M04485:17:000000000-C66CP:1:2102:20510:10753	AACCAATGGCCTCTTGAACGTGCATTGCGCTCTTGGGATATGCCTGAGAGCATGTCTGCTTCAGTGCTTCTACTTTCATTTTCTGCTGCTCTTGTTATCAGGAGCAGTGTTGCTGCATGCTTCTGCAAGTGGCACTGGCATGCTAAATATCAAGTTTTGCTTGCTGTTGTGACTGACCAACATCTCATGTCGTTTCAGTTGGCGAAACAAAAGCTCATGTGTGTTCTTAAAACTTCCTAGCATGAGGTCAGAAAGGTGACCCCGCCGAATTT	Cluster_191	2	0	0	1	0	0	0	0	0	0	0	0	0	0	0	0	0	0	0	0	1
M04485:17:000000000-C66CP:1:2111:5203:20181	AACCAATGGCCTCTTGAACGTGCATTGCGCTCTTGGGATATGCCTGAGAGCATGTCTGCTTCAGTGCTTCTACTTTCATTTTCTGCTGCTCTTGTTATCAGGAGCAGTGTTGCTGCATGCTTCTGCAAGTGGCACTGGCATGCTAAATATCAAGTTTTGCTTGCTGTTGTGACTGACCAACATCTCATGTCGTTTCAGTTGGCGAAACAAAAGCTCATGTGTGTTCTTAACACTTCCTAGAATGAAGTAAGCCAAGTGACCCCGCCGAATTT	Cluster_192	7	1	2	1	0	0	0	0	0	2	0	0	0	1	0	0	0	0	0	0	0
M04485:17:000000000-C66CP:1:2105:25647:6940	AACCAATGGCCTCTTGAACGTGCATTGCGCTCTTGGGATATGCCTGAGAGCATGTCTGCTTCAGTGCTTCTACTTTCATTTTCTGCTGCTCTTGTTATCAGGAGCAGTGTTGCTGCATGCTTCTGCAAGTGGCACTGGCATGCTAAATATCAAGTTTTGCTTGCTGTTGTGACTGACCAACATCTCATGTCGTTTCAGTTGGCGAAACAAAAGCTCATGTGTGTTCTTAACACTTCTTAGAATGAAGTCAGAAAGGTAACCCCGCCGAATTT	Cluster_193	5	0	0	1	0	2	0	0	2	0	0	0	0	0	0	0	0	0	0	0	0
M04485:17:000000000-C66CP:1:1101:11728:10288	AACCAATGGCCTCTTGAACGTGCATTGCGCTCTTGGGATATGCCTGAGAGCATGTCTGCTTCAGTGCTTCTACTTTCATTTTCTGCTGCTCTTGTTATCAGGAGCAGTGTTGCTGCATGCTTCTGCAAGTGGCACTGGCATGCTAAATATCAAGTTTTGCTTGCTGTTGTGACTGACCAACATCTCATGTCGTTTCAGTTGGCGAAACAAAAGCTCATGTGTGTTCTTAACACTTCTTAGCATGAGGTCAGACAGGGGACCCCGCCGAATTT	Cluster_194	4	0	0	0	0	0	0	0	1	0	0	0	1	0	0	0	0	0	0	1	1
M04485:17:000000000-C66CP:1:1113:2501:17129	AACCAATGGCCTCTTGAACGTGCATTGCGCTCTTGGGATATGCCTGAGAGCATGTCTGCTTCAGTGCTTCTACTTTCATTTTCTGCTGCTCTTGTTATCAGGAGCAGTGTTGCTGCATGCTTCTGCAAGTGGCACTGGCATGCTAAATATCAAGTTTTGCTTGCTGTTGTGACTGATCAACATCTCATGTCGTTTCAGTTGGCAAAAAAAAAGCTCATGTGTGTTCTTAACACTTCCTAGCATGAGGTCAGACAAGTAAACCCGCCGAATTT	Cluster_195	17	0	1	1	2	1	2	0	1	0	0	0	2	1	3	1	0	1	1	0	0
M04485:17:000000000-C66CP:1:2107:13520:10075	AACCAATGGCCTCTTGAACGTGCATTGCGCTCTTGGGATATGCCTGAGAGCATGTCTGCTTCAGTGCTTCTACTTTCATTTTCTGCTGCTCTTGTTATCAGGAGCAGTGTTGCTGCATGCTTCTGCAAGTGGCACTGGCATGCTAAATATCAAGTTTTGCTTGCTGTTGTGACTGATCAACATCTCATGTCGTTTCAGTTGGCGAAACAAAAGCTCATGTGTGTTCTTAAAAATTCCTAGCAAGGAGGCAGACAAGGGAACCCGCCGAATTT	Cluster_196	6	0	0	0	0	0	0	0	0	0	0	1	1	3	0	0	0	0	1	0	0
M04485:17:000000000-C66CP:1:2110:8026:16348	AACCAATGGCCTCTTGAACGTGCATTGCGCTCTTGGGATATGCCTGAGAGCATGTCTGCTTCAGTGCTTCTACTTTCATTTTCTGCTGCTCTTGTTATCAGGAGCAGTGTTGCTGCATGCTTCTGCAAGTGGCACTGGCATGCTAAATATCAAGTTTTGCTTGCTGTTGTGACTGATCAACATCTCATGTCGTTTCAGTTGGCGAAACAAAAGCTCATGTGTGTTCTTAACACTTACTGACATGAAGTCAGCAAAGTGAACCCGCCGAATTT	Cluster_197	16	1	1	3	1	0	0	2	1	2	1	0	1	1	0	0	1	0	0	0	1
M04485:17:000000000-C66CP:1:1108:27020:17177	AACCAATGGCCTCTTGAACGTGCATTGCGCTCTTGGGATATGCCTGAGAGCATGTCTGCTTCAGTGCTTCTACTTTCATTTTCTGCTGCTCTTGTTATCAGGAGCAGTGTTGCTGCATGCTTCTGCAAGTGGCACTGGCATGCTAAATATCAAGTTTTGCTTGCTGTTGTGACTGATCAACATCTCATGTCGTTTCAGTTGGCGAAACAAAAGCTCATGTGTGTTCTTAACACTTCCTAGAATGAGGTCAGAGAAGTGATCCCGCCGAATTT	Cluster_198	5	1	0	0	0	0	0	0	1	0	0	0	1	0	0	2	0	0	0	0	0
M04485:17:000000000-C66CP:1:2105:29361:17417	AACCAATGGCCTCTTGAACGTGCATTGCGCTCTTGGGATATGCCTGAGAGCATGTCTGCTTCAGTGCTTCTACTTTCATTTTCTGCTGCTCTTGTTATCAGGAGCAGTGTTGCTGCATGCTTCTGCAAGTGGCACTGGCATGCTAAATATCAAGTTTTGCTTGCTGTTGTGACTGATCAACATCTCATGTCGTTTCAGTTGGCGAAACAAAAGCTCATGTGTGTTCTTAACACTTCCTAGCATGACAACCAACAAGTGAACCCGCAGAATTA	Cluster_199	2	0	0	0	0	0	0	0	0	0	0	2	0	0	0	0	0	0	0	0	0
M04485:17:000000000-C66CP:1:2110:23031:24563	AACCAATGGCCTCTTGAACGTGCATTGCGCTCTTGGGATATGCCTGAGAGCATGTCTGCTTCAGTGCTTCTACTTTCATTTTCTGCTGCTCTTGTTATCAGGAGCAGTGTTGCTGCATGCTTCTGCAAGTGGCACTGGCATGCTAAATATCAAGTTTTGCTTGCTGTTGTGACTGATCAACATCTCATGTCGTTTCAGTTGGCGAAACAAAAGCTCATGTGTGTTCTTAACACTTCCTAGCATTAAGGTAGGCAAGTTAACCCGCCGAATTT	Cluster_200	2	0	0	0	0	0	0	0	1	0	0	0	1	0	0	0	0	0	0	0	0
M04485:17:000000000-C66CP:1:1113:5396:24358	AACCAATGGCCTCTTGAACGTGCATTGCGCTCTTGGGATATGCCTGAGAGCATGTCTGCTTCAGTGCTTCTACTTTCATTTTCTGCTGCTCTTGTTATCAGGAGCAGTGTTGCTGCATGCTTCTGCAAGTGGCACTGGCATGCTAAATATCAAGTTTTGCTTGCTGTTGTGACTGATCAACATCTCATGTCGTTTCAGTTGGCGAAACAAAAGCTCATGTGTGTTCTTAACACTTCCTAGCATTAAGTCCGCCAAGTCATCCCGCCGAATTT	Cluster_201	5	0	1	0	0	1	0	0	0	0	0	0	1	0	0	1	0	1	0	0	0
M04485:17:000000000-C66CP:1:2109:20930:21920	AACCAATGGCCTCTTGAACGTGCATTGCGCTCTTGGGATATGCCTGAGAGCATGTCTGCTTCAGTGCTTCTACTTTCATTTTCTGCTGCTCTTGTTATCAGGAGCAGTGTTGCTGCATGCTTCTGCAAGTGGCACTGGCATGCTAAATATCAAGTTTTGCTTGCTGTTGTGACTGATCAACATCTCATGTCGTTTCAGTTGGCGAAACAAAAGCTCATGTGTGTTCTTAACCCTCCCTAGCATGAAGTCGGACAGGTAACCCCGCCGAATTT	Cluster_202	2	0	0	0	0	0	0	0	0	0	0	0	0	1	1	0	0	0	0	0	0
M04485:17:000000000-C66CP:1:1107:27484:14514	AACCAATGGCCTCTTGAACGTGCATTGCGCTCTTGGGATATGCCTGAGAGCATGTCTGCTTCAGTGCTTCTACTTTCATTTTCTGCTGCTCTTGTTATCAGGAGCAGTGTTGCTGCATGCTTCTGCAAGTGGCACTGGCATGCTAAATATCAAGTTTTGCTTGCTGTTGTGACTGATCAACATCTCATGTCGTTTCAGTTGGCGAAACAAAAGCTCATGTGTGTTCTTAACCCTTCCTAGAATAAGGTCAGACAGGTAACCCCGCCGAATTT	Cluster_203	5	0	0	1	0	0	0	0	0	0	0	1	0	1	0	0	1	1	0	0	0
M04485:17:000000000-C66CP:1:2112:24336:26125	AACCAATGGCCTCTTGAACGTGCATTGCGCTCTTGGGATATGCCTGAGAGCATGTCTGCTTCAGTGCTTCTACTTTCATTTTCTGCTGCTCTTGTTATCAGGAGCAGTGTTGCTGCATGCTTCTGCAAGTGGCACTGGCATGCTAAATATCAAGTTTTGCTTGCTGTTGTGACTGATCAACATCTCATGTCGTTTCAGTTGGCGAAACAAAAGCTCATGTGTGTTCTTACCACTTCTTAGCATGAGGTCAGCCAAGTGATCCCGCCGAATTT	Cluster_204	5	1	0	0	0	0	0	0	0	0	1	0	0	1	1	0	0	0	0	1	0
M04485:17:000000000-C66CP:1:1114:26473:17984	AACCAATGGCCTCTTGAACGTGCATTGCGCTCTTGGGATATGCCTGAGAGCATGTCTGCTTCAGTGCTTCTACTTTCATTTTCTGCTGCTCTTGTTATCAGGAGCAGTGTTGCTGCATGCTTCTGCAAGTGGCACTGGCATGCTAAATATCAAGTTTTGCTTGCTGTTGTGACTGATCAACATCTCATGTCGTTTCAGTTGGCGAAACAAAAGCTCATGTGTGTTCTTACCCCTCCCTAGCATGAAGTCAGAAAAGTAACCCCGCCGAATTT	Cluster_205	2	0	0	0	0	0	0	0	0	0	0	0	0	0	0	0	0	1	0	0	1
M04485:17:000000000-C66CP:1:2103:19420:26336	AACCAATGGCCTCTTGAACGTGCATTGCGCTCTTGGGATATGCCTGAGAGCATGTCTGCTTCAGTGCTTCTACTTTCATTTTCTGCTGCTCTTGTTATCAGGAGCAGTGTTGCTGCATGCTTCTGCAAGTGGCACTGGCATGCTAAATATCAAGTTTTGCTTGCTGTTGTGACTGATCAACATCTCATGTCGTTTCAGTTGGCGAAACAAAAGCTCATGTGTGTTTTTAACACTTCCTAGCATGAAGTTAGACAAGGGATCCCGCCGAATTT	Cluster_206	4	0	1	0	0	0	0	1	0	0	0	0	0	0	0	0	1	0	0	0	1
M04485:17:000000000-C66CP:1:1102:17823:27640	AACCAATGGCCTCTTGAACGTGCATTGCGCTCTTGGGATATGCCTGAGAGCATGTCTGCTTCAGTGCTTCTACTTTCATTTTCTGCTGCTCTTGTTATCAGGAGCAGTGTTGCTGCATGCTTCTGCAAGTGGCACTGGCATTCTAAACATCAAGTTTTGCTTGCTGTTGTGACTGATCAACATCTCATGTCGTTTCAGTTGGCGAAACAAAAGCTCATGTGTGTTCTTAACACTTCCTATCATGATGTCAGACAAGTGATCCCGCCGAATTT	Cluster_207	5	0	0	0	0	0	0	0	0	0	1	0	0	2	0	0	0	0	0	2	0
M04485:17:000000000-C66CP:1:2107:22797:18574	AACCAATGGCCTCTTGAACGTGCATTGCGCTCTTGGGATATGCCTGAGAGCATGTCTGCTTCAGTGCTTCTACTTTCTTTTTCTGCTGCTCTTGTTATCAGGAGCAGTGTTGCTGCATGCTTCTGCAAGTGGCACTGGCATGCTAAACATCAAGTTTTGCTTGCTGTTGTGACTGATCAACATCTCATGTCGTTTCAGTTGGCAAAACAAAAGCTCATGTGTGTTCTTAACACTTCCTAGCATAAAGTCAGACAAGTGAACCCGCCGAATTT	Cluster_208	18	0	0	0	0	0	0	0	0	2	3	5	0	3	0	1	0	0	3	1	0
M04485:17:000000000-C66CP:1:2111:4116:15461	AACCAATGGCCTCTTGAAGGTGCATTGCGCTCTTGGGATATGCCTGAGAGCATGTCTGCTTCAGTGCTTCTACTTTCATTTTCTGCTGCTCTTGTTATCAGGAGCAGTGTTGCTGCATGCTTCTGCAAGTGGCACTGGCATGCTAAACATCAAGTTTTGCTTGCTGTTGTGACTGATCAACATCTCATGTCGTTTCAGTTGGCGAAACAAAAGCTCATGTGTGTTCTTAACACTTCCTGACATGAAGGCAGGCAAGTGAGCCCGCCGAATTT	Cluster_209	3	0	0	0	0	0	0	0	0	0	0	0	0	1	0	0	1	0	0	1	0
M04485:17:000000000-C66CP:1:1107:8919:10830	AGTCAATAGATGTTTGAACGTTATTTGCACCTTTGGGATATGCTTGAAGGTGTGCTTGATTCAATGTCGCTTATTTTCCTAACAAAATGTTGCTGACGAGCAACTGTGTGAGCCTTGTGTGTCAATGTCTCGCACATTAGACATACGTGTGTTTACCAGCTATGCAACTTTGATGTGTTTTTCATATTCTTGTCATTAATTGTGGTTGCAATGCATGGTGTGTGAATATGAATTTGAATGATTACATGAAGTGAAGCATGTAAACCTGCTGAATTT	Cluster_210	2	0	0	0	0	0	2	0	0	0	0	0	0	0	0	0	0	0	0	0	0
M04485:17:000000000-C66CP:1:1105:10809:25528	AATCAATAGTACCTTGAATGTGCACTGCGCTCTCGGGATATCCCTGAGAGCATGTCTGCTTCAGAGTCTATGTTACCTTCTGCCAGCTACCTCAATGAGAGCCTTGAGCTTGTGTGAGTGTGGTCGAGCGCTCTTGTGCGCCAAGGTGCCTGAGCAACAATGTGTCTTGTGTCTCAGGGCATTTTGCATCTTGCTTGTTTGGAAAAAGGTCCTTTTGTCGAGGCGCGTCTCAGCGCGCCTTTCCAAGACATGAAGTCAGACCAGCAAACCCGCTGAATTT	Cluster_211	2	0	0	0	0	0	0	0	0	0	2	0	0	0	0	0	0	0	0	0	0
M04485:17:000000000-C66CP:1:1108:22698:10347	AACCAACAGGGACTTGAACGCGCGCTGCGCTTCTGGGATATCCCCAAGAGCGTGCCTACTTCAGTGCATTTTGTCTGTCTTCCGTTGCGCGGTTGTGAGCGTGGCTGTGAGCGCCTGCGCATCAGGGTGCTGTGGGGATCTCTGATGCGTTCGCCTAAGTGGGCCTTCTGCGATAAGCGATGCGTGAAATGCCTGCCACTACAAGTTGCTTTCCGCCTCGAGCGCCCCCTACTGCAGGGCGCTGTGCTCTTTACCAGACATGAAGTTAGGTCAGCAGACCCGCTGAATTT	Cluster_212	5	0	0	0	0	0	5	0	0	0	0	0	0	0	0	0	0	0	0	0	0
M04485:17:000000000-C66CP:1:1103:25597:10274	AATCATCGAATCTTTGAACGCAAATTGCGCTTTCCGGATATCCGGGGAGCATGCCTGTCTGAGCGTCGTTTAATAATCTACACACCTCGGTGTGGGTAGGGAGTTCATGTGACCTGACCTTCAGGACACCTGTCTCTCGATGTGTCTGAACCTTGCTCGTACTTGCTTATGTACTTGCTTGGAAGGCTCAACTTGCTTCTGTCCTTCTAAAGCTTCGTACTTGCTTGTTAAGCTTGTGTTCTCTGAGTTCTCTTCGCGAGTTCTCGCTCACAATTTTGACCTCAGATCAGACAAGACTACCCGCTGAATTT	Cluster_214	2	0	0	0	0	0	0	0	0	0	2	0	0	0	0	0	0	0	0	0	0
M04485:17:000000000-C66CP:1:1106:10699:14743	AACCAATAGGGACTTGAACGTACACTGCGCTTTCGGGATATCCCTGAAAGCATGCCTGCTTCAGTGTCCATTTCTTTTCTTCCGGCAACCTCTTCCTTTGCCCTCTGTGGTGGTGGTGTCGTTGCTTGGGTGTGCTTGTGTGTCAGAGTGCCCGGGTGCCTCTGATGCACTGAAGGCATGAGTTAACCTCTCGGGCGCGCAACTTGCTAAGCATCTTTGATGTCTTTTTCTTGTTGTATTGCTTGTTGGGGGTGGCCCTTGTATCCAGTACGCTCGTCGTACTTCTGAAGACATGAAGTTAGGTCAGCAAACCCGCTGAATTT	Cluster_216	2	0	0	0	0	0	0	0	0	0	0	0	0	0	2	0	0	0	0	0	0
M04485:17:000000000-C66CP:1:1101:21920:18046	AACCGACAGGGACTTGAACGCATATTGTGCTTTTGGGATATCCCCGAAAGCATGCCTGCTTCAGTGTCTATGCTTTGTTGTTCCAGTAGCTGTAGCCTCTTCTGGGGCATGCTGCTGCGATCCCTCGTGCCTCAGGACGCGCCTGTTAGCGCTCTTGAGGCATTCGATTGACAAGGCTCTTCTTCGACAGCCAGCTTACTAAGCGTCTCGTGCGTTTTGTTCTGCTGCGCGCGTCGTCGCTGTGAGGTTTGACATTCTAGGCAATCGTTACCCGCAAGGGTGGCAAGCCGCTTTCAAGACATGAAGTTAGGTTGGCAAACCCGCTGAATTT	Cluster_218	2	0	0	0	0	0	0	0	0	0	0	0	0	0	0	0	2	0	0	0	0
M04485:17:000000000-C66CP:1:1107:17095:18312	GCTCTAAGGATAGACTTTGACACCGTATCTGCTATCGACCCGTACGGCTGGAGTCTTGCGACACCGGCGGCACTGTCGTCTAACTATGTGTAGTTCAGTCGTTGGCCCCTCTAAGGCGGCCTGACTTACGCATACAGCAGGGCGGAGGCATGGACCGTTGTGCTTTAGCCCTTTGCGTATACAGTCGGGTTGCTCTTCGACCGACACACACACATGCCCTGATGACGGAGCTGCTAGGCGTTGTTTATGATACCGGCCTGATAGCTAGATTAGTCAAAACGAACGCATACAATGTATATCAATCTCGACCTCAGATCAGACGAGATGACCCGCTGAATTT	Cluster_219	4	0	0	0	0	0	0	0	0	0	0	0	4	0	0	0	0	0	0	0	0
M04485:17:000000000-C66CP:1:1104:7935:10645	AATCATCAGATTTCTGAACGTACCCTACGCCCTTGGGTATCCCTGAGGGCATGTCTGGTCTCAGCGTCGATTAAACCTATTCTGCCCTCTGGAGTTCAGAACGACCTCCTATGGAGTGGCGATTTTGTGCGCCAGTGAGATGCCTTCGGGGCAACCATTGGCGCATTAAGTGTGTATGCGCGGTTTTTATAAACTGCCCTCACAACATTTATGAACTTTATTGATCACTCTTGTTGTGTTTATGGGTTGTTTGAGCTGTGCAAGCATGACATTCTTTACCGAGTGTTTGTGCTTAATCATATTTGCGCACATTTATGTGTGTATTTTTATAACGACATGAGTCAGGCAAGGCTACCCGCTGAATTT	Cluster_220	2	0	0	0	0	2	0	0	0	0	0	0	0	0	0	0	0	0	0	0	0
M04485:17:000000000-C66CP:1:2114:5618:15513	AACCAATGGCCTCTTGAACGTGCATTGCGCTCTTGGGATATGCCTGAGAGCATGTCTGTCTGAGTGTCTTTTTCGTTGAATGACATTCGCACGATGTGGCCGTGTTATGCACTGGCGTTTCGTGCGGCGTTGAGGTTCACGGCCTTGCTATTCTTAGGCCGCGTGCCTTTAAATGGAGGAGGAAGATGGGCTCAAGGTCCGGTGCAGTCGCATGCGGATTCAGTTCATGTGCCGCATGTGACTGCTGCATCGGGAATATTGTCCTCGGCCCTCTACCTCGTGACCTTTTAGCACGTCGTTCGTTCGTTCGTTCGTTCGTTGGTTGCTTGCCGCCAGACCTCAGATCAGGCAAGGCTACCCGCTGAATTT	Cluster_221	2	0	0	0	0	0	0	0	0	0	0	0	0	0	0	0	0	1	0	1	0
M04485:17:000000000-C66CP:1:1101:17614:4785	AATCATCGCCTCTTTGAACGCAAATGGCGCTCTTGGGTTCTCCCAGGAGCATGTCTGTCTGCGTGTCTTTTTCGTCGAATGACATTCGCACGATGTGGCCGTGTTATGCACTGGCGTTTCGTGCGGCGTTGAGGTTCGCGGCCTTGCTATTCTTAGGCCGCGTGCCTTTAAATGGAGGAGGAAGATGGGCTCAAGGTCCGGTGCAGTCGCATGCGGATTCAGTTGATGTGCCGCATGTGACTGCTGCATCGGGAATATTGTCCTCGGCCCTCTACCTCGTGACCTTTAGCACGACGTTCGTTCGTTCGTTCGGTCGTTCGTTCGTTCGTTCGTTGGTTGCTTGCCGCCAGACCTCAGATCAGGCAAGGCTACCCGCTGAATTT	Cluster_223	4	0	0	0	1	0	0	1	2	0	0	0	0	0	0	0	0	0	0	0	0
M04485:17:000000000-C66CP:1:1108:21822:4194	AACCAATGGCCTCTTGAACGTGCATTGCGCTCTTGGGATATGCCTGAGAGCATGTCTGCTTCAGTGCTTCTACTTTCATTTTCTGCTGCTCTTGTTATCAGGAGCAGTGTTGCTGCATGCTTCTGCAAGTGGCACTGGCATGCTAAATATCAAGTTTTGCTTGCTGTTGTGACTGATCAACATCTCATGTCGTTTCAGTTGGCGAAACAAAAGCTCATGTCTGCTTCAGTGCTTCTACTTTCATTTTCTGCTGCTCTTGTTATCAGGAGCAGTGTTGCTGCATGCTTCTGCAAGTGGCACTGGCATGCTAAATATCAAGTTTTGCTTGCTGTTGTGACTGACCAACATCTCATGTCGTTTCAGTTGGCGAAACAAAAGCTCATGTGTGTTCTTAACACT…	Cluster_224	2	0	0	0	0	0	0	0	0	0	0	0	0	0	2	0	0	0	0	0	0
M04485:17:000000000-C66CP:1:1113:6084:11532	AACCAACAGGCACTTGAACGCGCGCTGCGCTTCTGGGATATCCCCAAAGGCGTGCCTGCTTCAGTGCACTGTTTCTGTCTTCCGTTGCGCGGTTGTGAGTGTGGCTGTGAGCGCCTGCGTGTTAGGGCGCCGTAGGGACCTCTGACGCGTTTGCCTGAGTGGGCCTTCTGCGACAAGCAATGCGTGAAGGGCCTGCCACTACTGCAGGGCGCTTTGCTCTTTACCAGACATGAAGTTAGGTCAGCAGACCCGCTGAATTT	Cluster_225	2	0	0	0	0	0	0	0	0	0	0	0	0	0	0	0	0	0	0	2	0
M04485:17:000000000-C66CP:1:2111:17161:26010	AACCAATGGCCTCTTGAACGTGCATTGCGCTCTTGGGATATGCCTGAGAGCATGTCTGCTTCAGTGCTTCTACTTTCATTTTCTGCTGCTCTTGTTATCAGGAGCAGTGTTGCTGCATGCTTCTGCAAGTGGCACTGGCATGCTAAACATCAAGTTTTGCTTGCTGTTGTGACTGATCAACATCTCATGTCGTTTCAGTTGGCGAAACAAAAGCTCATGTGTGTTCTTAACCCTTCTTAGCATGAAGTAAGACAAGTAACCCCGCCGAACT	Cluster_226	4	0	0	0	0	0	0	0	0	0	0	0	0	1	0	1	1	0	0	1	0
M04485:17:000000000-C66CP:1:1108:25866:15217	AACCAATGGCCTCTTGAACGTGCATTGCGCTCTTGGGATATGCCTGAGAGCATGTCTGCTTCAGTGCTTCTACTTTCATTTTCTGCTGCTCTTGTTATCAGGAGCAGTGTTGCTGCATGCTTCTGCAAGTGGCACTGGCATGCTAAATATCAAGTTTTGCTTGCTGTTGTGACTGATCAACATCTCATGTCGTTTCAGTTGGCGAAACAAAAGCTCATGTGTGTTCTTAAAACTTCCTAGAATGAGGTCAGCAAAGTAACCCCGCCGAACT	Cluster_227	2	0	0	0	0	0	0	0	0	0	1	0	0	1	0	0	0	0	0	0	0
M04485:17:000000000-C66CP:1:1105:17698:17819	AACCAATGGCCTCTTGAACGTGCATTGCGCTCTTGGGATATGCCTGAGAGCATGTCTGCTTCAGTGCTTCTACTTTCATTTTCTGCTGCTCTTGTTATCAGGAGCAGTGTTGCTGCATGCTTCTGCAAGTGGCACTGGCATGCTAAATATCAAGTTTTGCTTGCTGTTGTGACTGATCAACATCTCATGTCGTTTCAGTTGGCGAAACAAAAGCTCATGTGTGTTCTTAACACTTCCAAGAATGAGGTCAGAAAGGGAACCCCGCCGAACT	Cluster_228	3	0	0	0	0	0	0	0	0	0	1	0	0	0	0	0	0	0	1	1	0
M04485:17:000000000-C66CP:1:1108:23207:24827	AACCAATGGCCTCTTGAACGTGCATTGCGCTCTTGGGATATGCCTGAGAGCATGTCTGCTTCAGTGCTTCTACTTTCATTTTCTGCTGCTCTTGTTATCAGGAGCAGTGTTGCTGCATGCTTCTGCAAGTGGCACTGGCATGCTAAATATCAAGTTTTGCTTGCTGTTGTGACTGATCAACATCTCATGTCGTTTCAGTTGGCGAAACAAAAGCTCATGTGTGTTCTTAACACTTCCAAGCATGAAGTAAGCCAAGTAACCCCGCCGAACT	Cluster_229	3	0	0	0	0	0	0	0	0	0	0	1	0	0	0	1	0	0	1	0	0
M04485:17:000000000-C66CP:1:1102:24104:25761	AACCAATGGCCTCTTGAACGTGCATTGCGCTCTTGGGATATGCCTGAGAGCATGTCTGCTTCAGTGCTTCTACTTTCATTTTCTGCTGCTCTTGTTATCAGGAGCAGTGTTGCTGCATGCTTCTGCAAGTGGCACTGGCATGCTAAATATCAAGTTTTGCTTGCTGTTGTGACTGATCAACATCTCATGTCGTTTCAGTTGGCGAAACAAAAGCTCATGTGTGTTCTTAACACTTCCAAGCATGAGATCAGCCAAGTGAACCCGCCGAACT	Cluster_230	4	0	0	0	0	0	0	0	0	0	2	0	0	1	0	0	0	1	0	0	0
M04485:17:000000000-C66CP:1:2112:4931:16320	AACCAATGGCCTCTTGAACGTGCATTGCGCTCTTGGGATATGCCTGAGAGCATGTCTGCTTCAGTGCTTCTACTTTCATTTTCTGCTGCTCTTGTTATCAGGAGCAGTGTTGCTGCATGCTTCTGCAAGTGGCACTGGCATGCTAAATATCAAGTTTTGCTTGCTGTTGTGACTGATCAACATCTCATGTCGTTTCAGTTGGCGAAACAAAAGCTCATGTGTGTTCTTAACACTTCCTAGAAGGAAGTCAGAAAGGTAAACCCGCCGAACT	Cluster_231	9	0	0	0	0	0	0	0	0	0	1	0	0	4	0	0	1	2	1	0	0
M04485:17:000000000-C66CP:1:2114:25884:16107	AACCAATGGCCTCTTGAACGTGCATTGCGCTCTTGGGATATGCCTGAGAGCATGTCTGCTTCAGTGCTTCTACTTTCATTTTCTGCTGCTCTTGTTATCAGGAGCAGTGTTGCTGCATGCTTCTGCAAGTGGCACTGGCATGCTAAATATCAAGTTTTGCTTGCTGTTGTGACTGATCAACATCTCATGTCGTTTCAGTTGGCGAAACAAAAGCTCATGTGTGTTCTTAACCCTTCTTAGCATAAAGTAAGACAGGTGAACCCGCCGAACT	Cluster_232	3	0	0	0	0	0	0	0	0	0	1	0	0	0	0	1	1	0	0	0	0
M04485:17:000000000-C66CP:1:2106:3196:19694	AACCAATGGCCTCTTGAACGTGCATTGCGCTCTTGGGATATGCCTGAGAGCATGTCTGCTTCAGTGCTTCTACTTTCATTTTCTGCTGCTCTTGTTATCAGGAGCAGTGTTGCTGCATGCTTCTGCAAGTGGCACTGGCATGCTAAATATCAAGTTTTGCTTGCTGTTGTGACTGATCAACATCTCATGTCGTTTCAGTTGGCGAAACAAAAGCTCATGTGTGTTCTTAACTCTTCCTAGCATGAAGTGAGACAGGTAAACCCGCCGAACT	Cluster_233	2	0	0	0	0	0	0	0	0	0	1	0	0	0	0	0	0	0	0	1	0
M04485:17:000000000-C66CP:1:1106:15237:25116	AACCAATGGCCTCTTGAACGTGCATTGCGCTCTTGGGATATGCCTGAGAGCATGTCTGCTTCAGTGCTTCTACTTTCATTTTCTGCTGCTCTTGTTATCAGGAGCAGTGTTGCTGCATGCTTCTGCAAGTGGCACTGGTATGCTAAATATCAAGTTTTGCTTGCTGTTGTGACTGATCAACATCTCATGTCGTTTCAGTTGGCGAAAAAAAAGCTCATGTGTGTTCTTAACATTTCTTAGAATGAAGTCAGACAAGTGACCCCGCCGAACT	Cluster_234	2	0	0	0	0	0	0	0	0	0	1	0	0	0	0	0	1	0	0	0	0
M04485:17:000000000-C66CP:1:1113:12230:25840	AACCAATGGCCTCTTGAACGTGCATTGCGCTCTTGGGATATGCCTGAGAGCATGTCTGCTTCAGTGTTCTACTTTCATTTTCTGCTGCTCTTGTTATCAGGAGCAGTGTTGCTGCATGCTTCTGCAAGTGGCACTGGCATGCTAAACATCAAGTTTTGCTTGCTGTTGTGACTGATCAACATCTCATGTCGTTTCAGTTGGCGAAACAAAAGCTCATGTGTGTTCTTAACATCTCCTAGCATGAAGGCAGGCAAGTGAACCCGCCGAATTT	Cluster_235	2	0	0	0	0	0	0	0	0	0	0	0	0	1	0	0	0	0	0	1	0
M04485:17:000000000-C66CP:1:1102:20791:26716	AAACAATGGCCTCTTGAACGTGCATTGCGCTCTTGGGATATGCCTGAGAGCATGTCTGCTTCAGTGCTTCTACTTTCATTTTCTGCTGCTCTTGTTATCAGGAGCAGTGTTGCTGCATGCTTCTGCAAGTGGCACTGGCATGCTAAATATCAAGTTTTGCTTGCTGTTGTGACTGATCAACATCTCATGTCGTTTCAGTTGGCGAAACAAAAGCTCATGTGTGTTCTTAACACTTCCTAGCATGAAGGCGGACAAGTGAGCCCGCCGAATGT	Cluster_236	2	0	0	0	0	0	0	0	0	1	0	0	0	0	0	0	0	0	0	1	0
M04485:17:000000000-C66CP:1:2113:6920:21884	AACAAATGGCCTCTTGAACGTGCATTGCGCTCTTGGGATATGCCTGAGAGCATGTCTGCTTCAGTGCTTCTACTTTCATTTTCTGCTGCTCTTGTTATCAGGAGCAGTGTTGCTGCATGCTTCTGCAAGTGGCACTGGCATGCTAAACATCAAGTTTTGCTTGCTGTTGTGACTGATCAACATCTCATGTCGTTTCAGTTGGCGAAACAAAAGCTCATGTGTGTTCTTAACAATACCTAGCATGAAGTCAGAGAGGTGATCCCGCCGAATTT	Cluster_237	2	0	0	0	0	0	0	0	0	0	0	0	0	0	0	1	0	0	1	0	0
M04485:17:000000000-C66CP:1:1107:20389:22790	AACAAATGGCCTCTTGAACGTGCATTGCGCTCTTGGGATATGCCTGAGAGCATGTCTGCTTCAGTGCTTCTACTTTCATTTTCTGCTGCTCTTGTTATCAGGAGCAGTGTTGCTGCATGCTTCTGCAAGTGGCACTGGCATGCTAAATATCAAGTTTTGCTTGCTGTTGTGACTGGTCAACATCTCATGTCGTTTCAGTTGGCGAAACAAAAGCTCATGTGTGTTCTTAAACCTTCCTAGCATGAAGTCAGACAAGTTAACCCGCCGAATTT	Cluster_238	3	0	0	0	1	0	0	0	0	0	0	1	0	0	0	0	0	0	1	0	0
M04485:17:000000000-C66CP:1:2103:19242:20835	AACCAATGGCCGCTTGAACGTGCATTGCGCTCTTGGGATATGCCTGAGAGAATGTCTGCTTCAGTGCTTCTACTTTCATTTTCTGCTGCTCTTGTTATCAGGAGCAGTGTTGCTGCATGCTTCTGCAAGTGGCACTGGCATGCTAAATATCAAGTTTTGCTTGCTGTTGTGGCTGATCAACATCACATGTCGTTTCAGTTGGCGAAACAAAAGCTCATGTGTGTTCTTAACACTTCATAGCATGAAGTCAGACAAGTGAACCCGCCGAATTT	Cluster_239	2	0	1	0	0	0	0	0	0	0	0	0	1	0	0	0	0	0	0	0	0
M04485:17:000000000-C66CP:1:1103:15879:27096	AACCAATGGCCGCTTGAACGTGCATTGCGCTCTTGGGATATGCCTGAGAGCATGTCTGCTTCAGTGCTTCTACTTTCATTTTCTGCTGCTCTTGTTATCAGGAGCAGTGTTGCTGCATGCTTCTGCAAGCGGCACTGGCATGCTAAATATCAAGTTTTGCTTGCTGTTGTGACTGATCAACATCTCATGTCGTTTCAGTTGGCGAAACAAAAGCTCATGTGTTTTCTTAACACTTCCTAGCATGAATTCAGCCAAGTGACCCCGCCGAATTT	Cluster_240	2	0	0	0	0	0	1	0	0	0	0	0	1	0	0	0	0	0	0	0	0
M04485:17:000000000-C66CP:1:2107:4289:14828	AACCAATGGCCGCTTGAACGTGCATTGCGCTCTTGGGATATGCCTGAGAGCATGTCTGCTTCAGTGCTTCTACTTTCATTTTCTGCTGCTCTTGTTATCAGGAGCAGTGTTGCTGCATGCTTCTGCAAGTGGCACTGGCATGCTAAATATCAAGTTTTGCTTGCTGTTGTGACTGATCAACATCTCATGTCGTTTCAGTTGGCGAAACAAAAGCTCATGTGTGTTCTTAAACATTCATAGAATGAAGTCAGACAAGTGAACCCGCCGAATTT	Cluster_241	2	1	0	0	0	0	0	0	0	0	0	0	1	0	0	0	0	0	0	0	0
M04485:17:000000000-C66CP:1:1101:11527:2605	AACCAATGGCCGCTTGAACGTGCATTGCGCTCTTGGGATATGCCTGAGAGCATGTCTGCTTCAGTGCTTCTACTTTCATTTTCTGCTGCTCTTGTTATCAGGAGCAGTGTTGCTGCATGCTTCTGCAAGTGGCACTGGCATGCTAAATATCAAGTTTTGCTTGCTGTTGTGACTGATCAACATCTCATGTCGTTTCAGTTGGCGAAACAAAAGCTCATGTGTGTTCTTAACACTCCTTAGCATAAAGGCAGACAAGTGACCCCGCCGAATTA	Cluster_242	3	2	0	0	0	1	0	0	0	0	0	0	0	0	0	0	0	0	0	0	0
M04485:17:000000000-C66CP:1:1112:13704:20566	AACCAATGGCCGCTTGAACGTGCATTGCGCTCTTGGGATATGCCTGAGAGCATGTCTGCTTCAGTGCTTCTACTTTCATTTTCTGCTGCTCTTGTTATCAGGAGCAGTGTTGCTGCATGCTTCTGCAAGTGGCACTGGCATGCTAAATATCAAGTTTTGCTTGCTGTTGTGACTGATCAACATCTCATGTCGTTTCAGTTGGCGAAACAAAAGCTCATGTGTGTTCTTAACACTTCCTAGAATGAGGTAGGAAAGGTGACCCCGCCGAATTT	Cluster_243	4	0	0	1	1	1	0	0	0	0	1	0	0	0	0	0	0	0	0	0	0
M04485:17:000000000-C66CP:1:2106:16540:25015	AACCAATGGCCGCTTGAACGTGCATTGCGCTCTTGGGATATGCCTGAGAGCATGTCTGCTTCAGTGCTTCTACTTTCATTTTCTGCTGCTCTTGTTATCAGGAGCAGTGTTGCTGCATGCTTCTGCAAGTGGCACTGGCATGCTAAATATCAAGTTTTGCTTGCTGTTGTGACTGATCAACATCTCATGTCGTTTCAGTTGGCGAAACAAAAGCTCATGTGTGTTCTTAACACTTCCTGGCATGAAGTCGGACAGGGAAACCCGCCGAATTT	Cluster_244	2	0	0	0	0	0	0	1	1	0	0	0	0	0	0	0	0	0	0	0	0
M04485:17:000000000-C66CP:1:2114:18025:18290	AACCAATGGCCGCTTGAACGTGCATTGCGCTCTTGGGATATGCCTGAGAGCATGTCTGCTTCAGTGCTTCTACTTTCATTTTCTGCTGCTCTTGTTATCAGGAGCAGTGTTGCTGCATGCTTCTGCAAGTGGCACTGGCATGCTAAATATCAAGTTTTGCTTGCTGTTGTGACTGATCAACATCTCATGTCGTTTCAGTTGGCGAAACAAAAGCTCATGTGTGTTCTTAACACTTCTTAGAATGAAGCCAGAAAAGGGACCCCGCCGAATTT	Cluster_245	3	1	0	0	0	0	0	1	0	1	0	0	0	0	0	0	0	0	0	0	0
M04485:17:000000000-C66CP:1:1101:15184:25429	AACCAATGGCCGCTTGAACGTGCATTGCGCTCTTGGGATATGCCTGAGAGCATGTCTGCTTCAGTGCTTCTACTTTCATTTTCTGCTGCTCTTGTTATCAGGAGCAGTGTTGCTGCATGCTTCTGCAAGTGGCACTGGCATGCTAAATATCAAGTTTTGCTTGCTGTTGTGACTGATCAACATCTCATGTCGTTTCAGTTGGCGAAACAAAAGCTCATGTGTGTTCTTAACACTTCTTAGCATGAAGTCAGGCACGTGACCCCGCCGAATTT	Cluster_246	2	0	1	1	0	0	0	0	0	0	0	0	0	0	0	0	0	0	0	0	0
M04485:17:000000000-C66CP:1:2101:5747:5944	AACCAATGGCCTCTTGAACGTAAAAAGAGCTCTTGGGATATGCCTGAGAGCATGTCTGCTTCAGTGCTTCTACTTTCATTTTCTGCTGCTCTTGTTATCAGGAGCAGTGTTGCTGCATGCTTCTGCAAGTGGCACTGGCATGCTAAATATCAAGTTTTGCTTGCTGTTGTGACTGATCAACATCTCATGTCGTTTCAGTTGGCGAAACAAAAGCTCATGTGTGTTCTTAACACTTCCTAGCATGAAGTCAGACAAGTGAACCCGCCGAATTT	Cluster_247	12	1	0	0	2	0	2	2	2	1	0	0	0	0	1	0	1	0	0	0	0
M04485:17:000000000-C66CP:1:1114:6715:25903	AACCAATGGCCTCTTGAACGTGAATTGCGCTCTTGGGATATGCCTGAGAGCATGTCTGCTTCAGTGCTTCTACTTTCATTTTCTGCTGCTCTTGTTATCAGGAGCAGTGTTGCTGCATGCTTCTGCAAGTGGCACTGGCATGCTAAATATCAAGTTTTGCTTACTGTTGTGACTGATCAACATCTCATGTCGTTTCAGTTGGCGAAACAAAAGCTCATGTGTGTTCTTAACACTTACTAGCATGAAGTCGGACAAGTGTACCCGCCGAATTT	Cluster_248	2	0	0	1	0	0	0	0	0	0	0	0	0	0	0	0	0	0	0	1	0
M04485:17:000000000-C66CP:1:2110:2714:16167	AACCAATGGCCTCTTGAACGTGAATTGCGCTCTTGGGATATGCCTGAGAGCCTGTCTGCTTCAGTGCTTCTACTTTCATTTTCTGCTGCTCTTGTTATCAGGAGCAGTGTTGCTGCATGCTTCTGCAAGTGGCACTGGCATGCTAAACATCAAGTTTTGCTTGCTGTTGTGACTGATCAACATCTCATGTCGTTTCAGTTGGCGAAACAAAAGCTCATGTGTGTTCTTATCACTTCCTAGCATGAAGTCAGACAAGTGAACCCGCCGAATTT	Cluster_249	2	0	0	0	0	0	0	0	0	0	0	0	0	1	1	0	0	0	0	0	0
M04485:17:000000000-C66CP:1:2114:23981:26470	AACCAATGGCCTCTTGAACGTGCAGGGAGCTCTTGGGATATGCCTGAGAGCATGTCTGCTTCAGTGCTTCTACTTTCATTTTCTGCTGCTCTTGTTATCAGGAGCAGTGTTGCTGCATGCTTCTGCAAGTGGCACTGGCATGCTAAATATCAAGTTTTGCTTGCTGTTGTGACTGATCAACATCTCATGTCGTTTCAGTTGGCGAAACAAAAGCTCATGTGTGTTCTTAACACTTCCTAGCATGAAGGCAGACAAGTGACCCCGCCGAATTT	Cluster_250	2	0	0	0	0	0	0	0	0	0	0	0	1	1	0	0	0	0	0	0	0
M04485:17:000000000-C66CP:1:1112:3285:9377	AACCAATGGCCTCTTGAACGTGCAGTGAGCTCTTGGGATATGCCTGAGAGCATGTCTGCTTCAGTGCTTCTACTTTCATTTTCTGCTGCTCTTGTTATCAGGAGCAGTGTTGCTGCATGCTTCTGCAAGTGGCACTGGCATGCTAAACATCAAGTTTTGCTTGCTGTTGTGACTGATCAACATCTCATGTCGTTTCAGTTGGCGAAACAAAAGCTCATGTGTGTTCTTAACACTTCCTAGCATGAATTCAAACAAGTGAACCCACCTAATTT	Cluster_251	3	0	0	0	0	0	0	0	0	0	0	0	0	1	0	0	0	2	0	0	0
M04485:17:000000000-C66CP:1:1104:16490:18584	AACCAATGGCCTCTTGAACGTGCATTGCACTCTTGGGATATGCCTGAGAGCATGTCTGCTTCAGTGCTTCTACTTTCATTTTCTGCTGCTCTTGTTATCAGGAGCAGTGTTGCTGCATGCTTCTGCAAGTGGCACTGGCATGCTAAATATCAAGTTTTGCTTGCTGTTGTGACTGATCAACATCTCATGTCGTTTCAGTTGGCGAAACAAAGGCTCATGTGTGTTCTTAACACTTCCTAGCATGAAGTCAGGCAAGTGACCCCGCCGAATTT	Cluster_252	3	0	1	0	0	0	1	0	0	0	0	0	0	0	1	0	0	0	0	0	0
M04485:17:000000000-C66CP:1:1103:6641:23269	AACCAATGGCCTCTTGAACGTGCATTGCGCACTTGGGATATGCCTGAGAGCATGTCTGCTTCAGTGCTTCTACTTTCATTTTCTGCTGCTCTTGTTATCAGGAGCAGTGTTGCTGCATGCTTCTGCAAGTGGCACTGGCATGCTAAACATCAAGTTTTGCTTGCTGTTGTGACTGATCAACATCTCATGTCGTTTCAGTTGGCGAAACAAAAGCTCATGTGTGTTCTTAACACTTCCTAGATTGAAGTCAGCCAGGTGACCCCGCCGAATTT	Cluster_253	2	0	0	0	0	0	0	0	0	0	0	0	0	1	0	0	0	0	0	1	0
M04485:17:000000000-C66CP:1:1112:18016:15758	AACCAATGGCCTCTTGAACGTGCATTGCGCTCTTGGGATACGCCTGAGAGCATGTCTGCTTCAGTGCTTCTACTTTCATTTTCTGCTGCTCTTGTTATCAGGAGCAGTGTTGCTGCATGCTTCTGCAAGTGGCACTGGCATGCTAAATATCAAGTTTTGCTTGCTGTTGTGACTGATCAACATCTCATGTCGTTTCAGTTGGCGAAACAAAAGCTCATGTGTGTTCTTAACACTACATAGCATGAAGTAAGGAAAGTGAACCCGCCGAATTT	Cluster_254	2	0	0	1	1	0	0	0	0	0	0	0	0	0	0	0	0	0	0	0	0
M04485:17:000000000-C66CP:1:2112:4273:20881	AACCAATGGCCTCTTGAACGTGCATTGCGCTCTTGGGATACGCCTGAGAGCATGTCTGCTTCAGTGCTTCTACTTTCATTTTCTGCTGCTCTTGTTATCAGGAGCAGTGTTGCTGCATGCTTCTGCAAGTGGCACTGGCATGCTAAATATCAAGTTTTGCTTGCTGTTGTGACTGATCAACATCTCATGTCGTTTCAGTTGGCGAAACAAAAGCTCATGTGTGTTCTTAACACTCCCTAGCATGAAGGCAGAGAAGTGATCCCGCCGAATTT	Cluster_255	2	0	0	0	0	0	0	1	0	0	0	0	0	0	0	0	0	0	0	0	1
M04485:17:000000000-C66CP:1:1106:16678:25117	AACCAATGGCCTCTTGAACGTGCATTGCGCTCTTGGGATACGCCTGAGAGCATGTCTGCTTCAGTGCTTCTACTTTCATTTTCTGCTGCTCTTGTTATCAGGAGCAGTGTTGCTGCATGCTTCTGCAAGTGGCACTGGCATGCTAAATATCAAGTTTTGCTTGCTGTTGTGACTGATCAACATCTCATGTCGTTTCAGTTGGCGAAACAAAAGCTCATGTGTGTTCTTAACACTTCATAGATTGAAGTCTGACAAGTGAACCCGCCGAATTT	Cluster_256	2	0	0	0	1	0	0	0	0	0	0	0	1	0	0	0	0	0	0	0	0
M04485:17:000000000-C66CP:1:1103:8958:24498	AACCAATGGCCTCTTGAACGTGCATTGCGCTCTTGGGATACGCCTGAGAGCATGTCTGCTTCAGTGCTTCTACTTTCATTTTCTGCTGCTCTTGTTATCAGGAGCAGTGTTGCTGCATGCTTCTGCAAGTGGCACTGGCATGCTAAATATCAAGTTTTGCTTGCTGTTGTGACTGATCAACATCTCATGTCGTTTCAGTTGGCGAAACAAAAGCTCATGTGTGTTCTTAACACTTCCTAGCATGAAGTCAGAGAAGGGAATCCGCCGGATTT	Cluster_257	8	1	1	0	0	0	0	0	2	0	0	0	0	0	2	0	0	0	0	0	2
M04485:17:000000000-C66CP:1:1111:3411:8899	AACCAATGGCCTCTTGAACGTGCATTGCGCTCTTGGGATACGCCTGAGAGCATGTCTGCTTCAGTGCTTCTACTTTCATTTTCTGCTGCTCTTGTTATCAGGAGCAGTGTTGCTGCATGCTTCTGCAAGTGGCACTGGCATGCTAAATATCAAGTTTTGCTTGCTGTTGTGACTGATCAACATCTCATGTCGTTTCAGTTGGCGAAACAAAAGCTCATGTGTGTTCTTAACACTTCCTAGCATGAGTTCGCACAAGTGAACCCGCCGAATTT	Cluster_258	2	0	0	0	0	0	1	0	0	0	0	0	0	0	1	0	0	0	0	0	0
M04485:17:000000000-C66CP:1:2109:26683:22558	AACCAATGGCCTCTTGAACGTGCATTGCGCTCTTGGGATACGCCTGAGAGCATGTCTGCTTCAGTGCTTCTACTTTCATTTTCTGCTGCTCTTGTTATCAGGAGCAGTGTTGCTGCATGCTTCTGCAAGTGGCACTGGCATGCTAAATATCAAGTTTTGCTTGCTGTTGTGACTGATCAACATCTCATGTCGTTTCAGTTGGCGAAACAAAAGCTCATGTGTGTTCTTAACACTTCCTAGCATGGAGTCAGACAAGTGAATCCGGCGGATTT	Cluster_259	4	0	0	0	1	1	0	0	1	0	0	0	0	0	1	0	0	0	0	0	0
M04485:17:000000000-C66CP:1:1102:28071:19902	AACCAATGGCCTCTTGAACGTGCATTGCGCTCTTGGGATACGCCTGAGAGCATGTCTGCTTCAGTGCTTCTACTTTCATTTTCTGCTGCTCTTGTTATCAGGAGCAGTGTTGCTGCATGCTTCTGCAAGTGGCACTGGCATGCTAAATATCAAGTTTTGCTTGCTGTTGTGACTGATCAACATCTCATGTCGTTTCAGTTGGCGAAACAAAAGCTCATGTGTGTTCTTAACACTTCCTAGCATTAAGGCAGGCAAGTGAATCCGCCGGATTT	Cluster_260	5	0	0	1	1	0	1	0	1	0	0	0	0	0	1	0	0	0	0	0	0
M04485:17:000000000-C66CP:1:2111:4206:11675	AACCAATGGCCTCTTGAACGTGCATTGCGCTCTTGGGATACGCCTGAGAGCATGTCTGCTTCAGTGCTTCTACTTTCATTTTCTGCTGCTCTTGTTATCAGGAGCAGTGTTGCTGCATGCTTCTGCAAGTGGCACTGGCATGCTAAATATCAAGTTTTGCTTGCTGTTGTGACTGATCAACATCTCATGTCGTTTCAGTTGGCGAAACAAAAGCTCATGTGTGTTCTTAACACTTCCTGGCATGAGGTCAGCAAAGTGATCCCGCCGAATTT	Cluster_261	9	0	0	2	0	1	1	0	2	0	0	0	2	0	0	0	0	0	0	0	1
M04485:17:000000000-C66CP:1:2108:14902:26070	AACCAATGGCCTCTTGAACGTGCATTGCGCTCTTGGGATATGCCTGAGAGAATGTCTGCTTCAGTGCTTCTACTTTCATTTTCTGCTGCTCTTGTTATCAGGAGCAGTGTTGCTGCATGCTTCTGCAAGTGGCACTGGCATGCTAAATATCAAGTTTTGCTTGCTGTTGTGACTGATCAACATCTCATGTCGTTTCAGTTGGCGAAACAAAAGCTCATGTGTGTTCTTAACACTTCGTAGCAGGAAGTCAGACAAGTGATCCCGCCGAATTT	Cluster_262	3	0	0	0	0	1	0	1	0	0	0	0	0	0	1	0	0	0	0	0	0
M04485:17:000000000-C66CP:1:2105:7326:19416	AACCAATGGCCTCTTGAACGTGCATTGCGCTCTTGGGATATGCCTGAGAGCATGTCTGCTTCAGTGCTTCTACTTTCATTTTCTGCTGCTCTTGTTATCAGAAGCAGTGTTGCTGCATGCTTCTGCAAGTGGCACTGGCATGCTAAATATCAAGTTTTGCTTGCTGTTGTGACTGATCAACATCTCATGTCGTTTCAGTTGGCGAAACAAAAGCTCATGTGTGTTCTTAACACTTCCTAGCATAGAGTCAGACAAGTAAACCCGCCGAATTT	Cluster_263	4	1	0	1	0	0	0	0	0	0	0	0	1	0	1	0	0	0	0	0	0
M04485:17:000000000-C66CP:1:2108:13798:28397	AACCAATGGCCTCTTGAACGTGCATTGCGCTCTTGGGATATGCCTGAGAGCATGTCTGCTTCAGTGCTTCTACTTTCATTTTCTGCTGCTCTTGTTATCAGAAGCAGTGTTGCTGCATGCTTCTGCAAGTGGCACTGGCATGCTAAATATCAAGTTTTGCTTGCTGTTGTGACTGATCAACATCTCATGTCGTTTCAGTTGGCGAAACAAGAGCTCATGTGTGTTCTTAACCATTCCTAGCATGAAGTCAGACAAGGTAACCCGCCGAATTT	Cluster_264	3	0	0	1	0	0	0	0	0	0	0	0	2	0	0	0	0	0	0	0	0
M04485:17:000000000-C66CP:1:1111:13427:28207	AACCAATGGCCTCTTGAACGTGCATTGCGCTCTTGGGATATGCCTGAGAGCATGTCTGCTTCAGTGCTTCTACTTTCATTTTCTGCTGCTCTTGTTATCAGAAGCAGTGTTGCTGCATGCTTCTGCAAGTGGCACTGGCATGCTAAATATTAAGTTTTGCTTGCTGTTGTGACTGATCAACATCACATGTCGTTTCAGTTGGCGAAACAAAAGCTCATGTGTGTTCTTAACACTTCTTATCATGAAGTCAGACGAGTGAACCCGCCGAATTT	Cluster_265	2	0	0	0	0	0	0	0	0	0	0	0	0	0	1	0	0	0	0	0	1
M04485:17:000000000-C66CP:1:2111:2556:17840	AACCAATGGCCTCTTGAACGTGCATTGCGCTCTTGGGATATGCCTGAGAGCATGTCTGCTTCAGTGCTTCTACTTTCATTTTCTGCTGCTCTTGTTATCAGGAGCAGTGTTGCTGCATGCTTCTGCAAGGGGCACTGGCATGCTAAACATCAAGTTTTGCTTGCTGTTGTGACTGATCAACATCTCATGTCGTTTCAGTTGGCGAACCAAAAGCTCATGTGTGTTCTTAACACTACCTAGCATGAAGTCAGACAGGTGACCCCGCCGAATTT	Cluster_266	2	0	0	0	0	0	0	0	0	0	0	0	0	1	0	0	0	1	0	0	0
M04485:17:000000000-C66CP:1:2106:19937:26992	AACCAATGGCCTCTTGAACGTGCATTGCGCTCTTGGGATATGCCTGAGAGCATGTCTGCTTCAGTGCTTCTACTTTCATTTTCTGCTGCTCTTGTTATCAGGAGCAGTGTTGCTGCATGCTTCTGCAAGTGGCACTGGCATGCTAAACATCAAGTTTTGCTGACTGTTGTGACTGATCAACATCTCATGTCGTTTCAGTTGGCGAAACAAAAGCTCATGTGTGTTCTTAACACTTCTTAGCATGAAGTCAGCCAAGTGAACCCGCCGAATTT	Cluster_267	2	0	0	0	0	0	0	0	0	0	1	0	0	0	0	1	0	0	0	0	0
M04485:17:000000000-C66CP:1:1110:12097:14523	AACCAATGGCCTCTTGAACGTGCATTGCGCTCTTGGGATATGCCTGAGAGCATGTCTGCTTCAGTGCTTCTACTTTCATTTTCTGCTGCTCTTGTTATCAGGAGCAGTGTTGCTGCATGCTTCTGCAAGTGGCACTGGCATGCTAAACATCAAGTTTTGCTTGCTGTTGTGACTGATCAACATCTCATGTCGTTTCAGTTGGCGAAACAAAAGCTCATGTGTGTTCTTAAAAATTCCTAGCAAGAAGGCAAGCAAGGGAACCCGCCGAATTT	Cluster_268	2	0	0	0	0	0	0	0	0	0	1	0	0	1	0	0	0	0	0	0	0
M04485:17:000000000-C66CP:1:1103:24166:15638	AACCAATGGCCTCTTGAACGTGCATTGCGCTCTTGGGATATGCCTGAGAGCATGTCTGCTTCAGTGCTTCTACTTTCATTTTCTGCTGCTCTTGTTATCAGGAGCAGTGTTGCTGCATGCTTCTGCAAGTGGCACTGGCATGCTAAACATCAAGTTTTGCTTGCTGTTGTGACTGATCAACATCTCATGTCGTTTCAGTTGGCGAAACAAAAGCTCATGTGTGTTCTTAAAACTTCCTAGCAGAAAGTAAGAAAAGGGACCCCGCCGAATTT	Cluster_269	2	0	0	0	0	0	0	0	0	0	1	0	0	0	0	0	0	1	0	0	0
M04485:17:000000000-C66CP:1:2110:23953:19211	AACCAATGGCCTCTTGAACGTGCATTGCGCTCTTGGGATATGCCTGAGAGCATGTCTGCTTCAGTGCTTCTACTTTCATTTTCTGCTGCTCTTGTTATCAGGAGCAGTGTTGCTGCATGCTTCTGCAAGTGGCACTGGCATGCTAAACATCAAGTTTTGCTTGCTGTTGTGACTGATCAACATCTCATGTCGTTTCAGTTGGCGAAACAAAAGCTCATGTGTGTTCTTAAAACTTCCTAGGATGAAGGCAGGAAAGGGAACCCGCCGAATTT	Cluster_270	3	0	1	0	0	0	0	0	0	0	0	0	0	1	0	0	0	0	1	0	0
M04485:17:000000000-C66CP:1:1101:17618:28913	AACCAATGGCCTCTTGAACGTGCATTGCGCTCTTGGGATATGCCTGAGAGCATGTCTGCTTCAGTGCTTCTACTTTCATTTTCTGCTGCTCTTGTTATCAGGAGCAGTGTTGCTGCATGCTTCTGCAAGTGGCACTGGCATGCTAAACATCAAGTTTTGCTTGCTGTTGTGACTGATCAACATCTCATGTCGTTTCAGTTGGCGAAACAAAAGCTCATGTGTGTTCTTAAACCTTCCTAACATTAAGTCAGACAAGGGAACCCGCCGAATTT	Cluster_271	4	0	1	0	0	0	0	1	0	1	0	0	0	0	0	0	0	0	1	0	0
M04485:17:000000000-C66CP:1:1111:25298:18997	AACCAATGGCCTCTTGAACGTGCATTGCGCTCTTGGGATATGCCTGAGAGCATGTCTGCTTCAGTGCTTCTACTTTCATTTTCTGCTGCTCTTGTTATCAGGAGCAGTGTTGCTGCATGCTTCTGCAAGTGGCACTGGCATGCTAAACATCAAGTTTTGCTTGCTGTTGTGACTGATCAACATCTCATGTCGTTTCAGTTGGCGAAACAAAAGCTCATGTGTGTTCTTAAACCTTCCTGGCATGAAGTCAGACAAGTAAACCCGCCGAATTT	Cluster_272	6	0	0	0	0	0	0	0	0	0	1	0	0	2	0	0	1	0	2	0	0
M04485:17:000000000-C66CP:1:2104:13537:21328	AACCAATGGCCTCTTGAACGTGCATTGCGCTCTTGGGATATGCCTGAGAGCATGTCTGCTTCAGTGCTTCTACTTTCATTTTCTGCTGCTCTTGTTATCAGGAGCAGTGTTGCTGCATGCTTCTGCAAGTGGCACTGGCATGCTAAACATCAAGTTTTGCTTGCTGTTGTGACTGATCAACATCTCATGTCGTTTCAGTTGGCGAAACAAAAGCTCATGTGTGTTCTTAACAATTCCTAGCATTGAGGCAGGAAAGGGAACCCGCCGAATTT	Cluster_273	2	0	0	0	0	0	0	0	0	0	0	1	0	0	0	0	1	0	0	0	0
M04485:17:000000000-C66CP:1:2113:19741:14474	AACCAATGGCCTCTTGAACGTGCATTGCGCTCTTGGGATATGCCTGAGAGCATGTCTGCTTCAGTGCTTCTACTTTCATTTTCTGCTGCTCTTGTTATCAGGAGCAGTGTTGCTGCATGCTTCTGCAAGTGGCACTGGCATGCTAAACATCAAGTTTTGCTTGCTGTTGTGACTGATCAACATCTCATGTCGTTTCAGTTGGCGAAACAAAAGCTCATGTGTGTTCTTAACACCTCCTAGGATGAAGTCAGACCAGTTAACCCGCCGAATTT	Cluster_274	2	0	0	0	0	0	0	0	0	0	0	0	0	1	0	0	0	0	1	0	0
M04485:17:000000000-C66CP:1:2106:23119:17247	AACCAATGGCCTCTTGAACGTGCATTGCGCTCTTGGGATATGCCTGAGAGCATGTCTGCTTCAGTGCTTCTACTTTCATTTTCTGCTGCTCTTGTTATCAGGAGCAGTGTTGCTGCATGCTTCTGCAAGTGGCACTGGCATGCTAAACATCAAGTTTTGCTTGCTGTTGTGACTGATCAACATCTCATGTCGTTTCAGTTGGCGAAACAAAAGCTCATGTGTGTTCTTAACACGTACTAGCATGAGGTCAGACAAGGGAACCCGCCGAATTT	Cluster_275	8	0	0	0	0	1	0	0	0	0	1	2	0	1	0	0	1	1	1	0	0
M04485:17:000000000-C66CP:1:1113:18889:24580	AACCAATGGCCTCTTGAACGTGCATTGCGCTCTTGGGATATGCCTGAGAGCATGTCTGCTTCAGTGCTTCTACTTTCATTTTCTGCTGCTCTTGTTATCAGGAGCAGTGTTGCTGCATGCTTCTGCAAGTGGCACTGGCATGCTAAACATCAAGTTTTGCTTGCTGTTGTGACTGATCAACATCTCATGTCGTTTCAGTTGGCGAAACAAAAGCTCATGTGTGTTCTTAACACTATCTAGCATGAAGTCAGACAAGTTTGCCCGCCGAATTT	Cluster_276	4	0	0	0	0	0	0	0	0	0	0	0	0	0	0	0	0	3	0	1	0
M04485:17:000000000-C66CP:1:2113:5635:11334	AACCAATGGCCTCTTGAACGTGCATTGCGCTCTTGGGATATGCCTGAGAGCATGTCTGCTTCAGTGCTTCTACTTTCATTTTCTGCTGCTCTTGTTATCAGGAGCAGTGTTGCTGCATGCTTCTGCAAGTGGCACTGGCATGCTAAACATCAAGTTTTGCTTGCTGTTGTGACTGATCAACATCTCATGTCGTTTCAGTTGGCGAAACAAAAGCTCATGTGTGTTCTTAACACTTCCTAGCATAAAGTCAGACAAGAAACCCCGCCGAATTA	Cluster_277	2	0	0	0	0	0	0	0	0	1	0	1	0	0	0	0	0	0	0	0	0
M04485:17:000000000-C66CP:1:2112:14370:15167	AACCAATGGCCTCTTGAACGTGCATTGCGCTCTTGGGATATGCCTGAGAGCATGTCTGCTTCAGTGCTTCTACTTTCATTTTCTGCTGCTCTTGTTATCAGGAGCAGTGTTGCTGCATGCTTCTGCAAGTGGCACTGGCATGCTAAACATCAAGTTTTGCTTGCTGTTGTGACTGATCAACATCTCATGTCGTTTCAGTTGGCGAAACAAAAGCTCATGTGTGTTCTTAACACTTCCTAGCATGAAAGCAGAAAAGGGAACCCGCCGAAATT	Cluster_278	2	0	0	0	0	0	0	0	0	0	0	0	1	0	0	0	0	0	1	0	0
M04485:17:000000000-C66CP:1:1102:21854:23247	AACCAATGGCCTCTTGAACGTGCATTGCGCTCTTGGGATATGCCTGAGAGCATGTCTGCTTCAGTGCTTCTACTTTCATTTTCTGCTGCTCTTGTTATCAGGAGCAGTGTTGCTGCATGCTTCTGCAAGTGGCACTGGCATGCTAAACATCAAGTTTTGCTTGCTGTTGTGACTGATCAACATCTCATGTCGTTTCAGTTGGCGAAACAAAAGCTCATGTGTGTTCTTAACACTTCCTAGCATGAAGTCGGCCAGTGGATCCCGCCGAATTT	Cluster_279	2	0	0	0	0	0	0	0	0	1	0	0	0	0	0	1	0	0	0	0	0
M04485:17:000000000-C66CP:1:2104:5618:6092	AACCAATGGCCTCTTGAACGTGCATTGCGCTCTTGGGATATGCCTGAGAGCATGTCTGCTTCAGTGCTTCTACTTTCATTTTCTGCTGCTCTTGTTATCAGGAGCAGTGTTGCTGCATGCTTCTGCAAGTGGCACTGGCATGCTAAACATCAAGTTTTGCTTGCTGTTGTGACTGATCAACATCTCATGTCGTTTCAGTTGGCGAAACAAAAGCTCATGTGTGTTCTTAACACTTCCTAGCATGGAGTCAGACAAAGGGACCCGCCGAATTT	Cluster_280	2	0	0	0	0	0	0	0	0	0	0	1	0	0	0	0	0	0	0	1	0
M04485:17:000000000-C66CP:1:1104:27193:11887	AACCAATGGCCTCTTGAACGTGCATTGCGCTCTTGGGATATGCCTGAGAGCATGTCTGCTTCAGTGCTTCTACTTTCATTTTCTGCTGCTCTTGTTATCAGGAGCAGTGTTGCTGCATGCTTCTGCAAGTGGCACTGGCATGCTAAACATCAAGTTTTGCTTGCTGTTGTGACTGATCAACATCTCATGTCGTTTCAGTTGGCGAAACAAAAGCTCATGTGTGTTCTTAACACTTCCTAGGATGAAGGCAGGCGAGTGAGCCCGCCGAATTT	Cluster_281	2	0	0	0	0	0	0	0	0	0	0	1	1	0	0	0	0	0	0	0	0
M04485:17:000000000-C66CP:1:1108:9036:21467	AACCAATGGCCTCTTGAACGTGCATTGCGCTCTTGGGATATGCCTGAGAGCATGTCTGCTTCAGTGCTTCTACTTTCATTTTCTGCTGCTCTTGTTATCAGGAGCAGTGTTGCTGCATGCTTCTGCAAGTGGCACTGGCATGCTAAACATCAAGTTTTGCTTGCTGTTGTGACTGATCAACATCTCATGTCGTTTCAGTTGGCGAAACAAAAGCTCATGTGTGTTCTTAACACTTCTATGCATGAAGTCAGCCAAGTGACCCCGCCGAATTT	Cluster_282	4	0	0	0	0	0	0	0	0	0	1	0	0	0	0	0	1	2	0	0	0
M04485:17:000000000-C66CP:1:2102:16000:25179	AACCAATGGCCTCTTGAACGTGCATTGCGCTCTTGGGATATGCCTGAGAGCATGTCTGCTTCAGTGCTTCTACTTTCATTTTCTGCTGCTCTTGTTATCAGGAGCAGTGTTGCTGCATGCTTCTGCAAGTGGCACTGGCATGCTAAACATCAAGTTTTGCTTGCTGTTGTGACTGATCAACATCTCATGTCGTTTCAGTTGGCGAAACAAAAGCTCATGTGTGTTCTTAACACTTCTTGGCATGAGGTCAGCAAAGGAAACCCGCCGAATTT	Cluster_283	2	0	0	0	0	0	0	0	0	1	0	0	0	1	0	0	0	0	0	0	0
M04485:17:000000000-C66CP:1:1104:26528:16496	AACCAATGGCCTCTTGAACGTGCATTGCGCTCTTGGGATATGCCTGAGAGCATGTCTGCTTCAGTGCTTCTACTTTCATTTTCTGCTGCTCTTGTTATCAGGAGCAGTGTTGCTGCATGCTTCTGCAAGTGGCACTGGCATGCTAAACATCAAGTTTTGCTTGCTGTTGTGACTGATCAACATCTCATGTCGTTTCAGTTGGCGAAACAAAAGCTCATGTGTGTTCTTAACCCTTCCTAGAAGGAAGTCAGAAAGGTAACCCCGCCGAATTT	Cluster_284	2	0	0	0	0	0	0	0	0	0	1	0	0	0	0	0	0	1	0	0	0
M04485:17:000000000-C66CP:1:2107:11310:28010	AACCAATGGCCTCTTGAACGTGCATTGCGCTCTTGGGATATGCCTGAGAGCATGTCTGCTTCAGTGCTTCTACTTTCATTTTCTGCTGCTCTTGTTATCAGGAGCAGTGTTGCTGCATGCTTCTGCAAGTGGCACTGGCATGCTAAACATCAAGTTTTGCTTGCTGTTGTGACTGATCAACATCTCATGTCGTTTCAGTTGGCGAAACAAAAGCTCATGTGTGTTCTTAACCCTTCCTTGGATTAAGTCAGACAAGTGAACCCGCCGAATTT	Cluster_285	4	0	0	0	0	0	0	0	0	2	0	0	0	0	0	1	1	0	0	0	0
M04485:17:000000000-C66CP:1:2102:27657:15904	AACCAATGGCCTCTTGAACGTGCATTGCGCTCTTGGGATATGCCTGAGAGCATGTCTGCTTCAGTGCTTCTACTTTCATTTTCTGCTGCTCTTGTTATCAGGAGCAGTGTTGCTGCATGCTTCTGCAAGTGGCACTGGCATGCTAAACATCAAGTTTTGCTTGCTGTTGTGACTGATCAACATCTCATGTCGTTTCAGTTGGCGAAACAAAAGCTCATGTGTGTTCTTAACTCTTCCGAGCATAAAGTCAGACAAGTGAACCCGCCGAATTT	Cluster_286	4	0	0	1	0	0	1	0	0	1	0	0	0	0	0	0	0	1	0	0	0
M04485:17:000000000-C66CP:1:2106:20599:26724	AACCAATGGCCTCTTGAACGTGCATTGCGCTCTTGGGATATGCCTGAGAGCATGTCTGCTTCAGTGCTTCTACTTTCATTTTCTGCTGCTCTTGTTATCAGGAGCAGTGTTGCTGCATGCTTCTGCAAGTGGCACTGGCATGCTAAACATCAAGTTTTGCTTGCTGTTGTGACTGATCAACATCTCATGTCGTTTCAGTTGGCGAAACAAAAGCTCATGTGTGTTCTTACCACTTCATAGAATGAAGTCAGCCAGGTAACCCCGCCGAATTT	Cluster_287	2	0	0	0	0	0	0	0	0	0	0	0	0	1	0	1	0	0	0	0	0
M04485:17:000000000-C66CP:1:1114:24217:20910	AACCAATGGCCTCTTGAACGTGCATTGCGCTCTTGGGATATGCCTGAGAGCATGTCTGCTTCAGTGCTTCTACTTTCATTTTCTGCTGCTCTTGTTATCAGGAGCAGTGTTGCTGCATGCTTCTGCAAGTGGCACTGGCATGCTAAACATCAAGTTTTGCTTGCTGTTGTGACTGATCAACATCTCATGTCGTTTCAGTTGGCGAACCAAAAGCTCATGTGTGTTCTTAACACTTCCTGGCATGAAGTCAGACAAGTTACCCCGCCGAATTT	Cluster_288	4	0	0	0	0	0	0	0	0	0	0	0	0	1	0	0	1	0	1	1	0
M04485:17:000000000-C66CP:1:1108:10023:27096	AACCAATGGCCTCTTGAACGTGCATTGCGCTCTTGGGATATGCCTGAGAGCATGTCTGCTTCAGTGCTTCTACTTTCATTTTCTGCTGCTCTTGTTATCAGGAGCAGTGTTGCTGCATGCTTCTGCAAGTGGCACTGGCATGCTAAACATCAAGTTTTGCTTGCTGTTGTGACTGATCAACATCTCATGTCGTTTCATTTGGCGAAACAAAAGCTCATGTGTGTTCTTAACACTTCCTAGCATGAGGCCAGACAGTTGACCCCGCCGAATTT	Cluster_289	2	0	0	0	0	0	0	0	0	0	1	1	0	0	0	0	0	0	0	0	0
M04485:17:000000000-C66CP:1:2111:6507:9406	AACCAATGGCCTCTTGAACGTGCATTGCGCTCTTGGGATATGCCTGAGAGCATGTCTGCTTCAGTGCTTCTACTTTCATTTTCTGCTGCTCTTGTTATCAGGAGCAGTGTTGCTGCATGCTTCTGCAAGTGGCACTGGCATGCTAAATATCAAGTTTTGCTTGCTGTTGTAACTGATCAACATCTCATGTCGTTTCAGTTGGAGAAACAAAAGCTCATGTGTGTTCTTAACACTTCCTAGCATGAAGGCAGCCAAGGGAACCCGCCGAATTT	Cluster_290	4	0	0	1	0	0	0	0	0	0	0	0	0	0	0	0	0	0	2	1	0
M04485:17:000000000-C66CP:1:2102:13635:26288	AACCAATGGCCTCTTGAACGTGCATTGCGCTCTTGGGATATGCCTGAGAGCATGTCTGCTTCAGTGCTTCTACTTTCATTTTCTGCTGCTCTTGTTATCAGGAGCAGTGTTGCTGCATGCTTCTGCAAGTGGCACTGGCATGCTAAATATCAAGTTTTGCTTGCTGTTGTGACTGACCAACATCTCATGTCGTTTCAGTTGGCGAAACAAAAGCTCATGTGTGTTCTTAACACTTCCTGGCATGAGGTCAGCAAGGTAAACCCGCCGAATTT	Cluster_291	2	0	0	0	1	0	0	1	0	0	0	0	0	0	0	0	0	0	0	0	0
M04485:17:000000000-C66CP:1:1101:4383:8000	AACCAATGGCCTCTTGAACGTGCATTGCGCTCTTGGGATATGCCTGAGAGCATGTCTGCTTCAGTGCTTCTACTTTCATTTTCTGCTGCTCTTGTTATCAGGAGCAGTGTTGCTGCATGCTTCTGCAAGTGGCACTGGCATGCTAAATATCAAGTTTTGCTTGCTGTTGTGACTGACCAACATCTCATGTCGTTTCAGTTGGCGAAACAAAAGCTCATGTGTGTTCTTAACACTTCTTAGCATGAAGCCAGACAGGTGACCCGGCCGAATTT	Cluster_292	5	0	1	0	0	1	1	1	0	0	0	0	0	0	0	0	0	0	0	0	1
M04485:17:000000000-C66CP:1:2113:3308:9161	AACCAATGGCCTCTTGAACGTGCATTGCGCTCTTGGGATATGCCTGAGAGCATGTCTGCTTCAGTGCTTCTACTTTCATTTTCTGCTGCTCTTGTTATCAGGAGCAGTGTTGCTGCATGCTTCTGCAAGTGGCACTGGCATGCTAAATATCAAGTTTTGCTTGCTGTTGTGACTGACCAACATCTCATGTCGTTTCAGTTGGCGAAACAAAAGCTCATGTGTGTTCTTAACACTTCTTATCATGAAGACAGACGAGTGAACCCGCCGAATTT	Cluster_293	6	0	2	1	0	0	0	1	1	0	0	0	0	0	0	1	0	0	0	0	0
M04485:17:000000000-C66CP:1:2112:16592:22732	AACCAATGGCCTCTTGAACGTGCATTGCGCTCTTGGGATATGCCTGAGAGCATGTCTGCTTCAGTGCTTCTACTTTCATTTTCTGCTGCTCTTGTTATCAGGAGCAGTGTTGCTGCATGCTTCTGCAAGTGGCACTGGCATGCTAAATATCAAGTTTTGCTTGCTGTTGTGACTGACCAACATCTCATGTCGTTTCAGTTGGCGAAACAAAAGCTCATGTGTGTTCTTAACATTTCCTAGAATGAAGTAAGACAGGTGAACCCGCCGAATTG	Cluster_294	2	0	0	1	0	0	0	0	0	0	0	0	0	0	0	0	0	0	0	0	1
M04485:17:000000000-C66CP:1:2109:28485:18218	AACCAATGGCCTCTTGAACGTGCATTGCGCTCTTGGGATATGCCTGAGAGCATGTCTGCTTCAGTGCTTCTACTTTCATTTTCTGCTGCTCTTGTTATCAGGAGCAGTGTTGCTGCATGCTTCTGCAAGTGGCACTGGCATGCTAAATATCAAGTTTTGCTTGCTGTTGTGACTGACCAACATCTCATGTCGTTTCAGTTGGCGAAACAAAAGCTCATGTGTGTTCTTAACCCTTCCTGGCATGAGGTAAGAAAAGTGACCCCGCCGAATTT	Cluster_295	2	0	2	0	0	0	0	0	0	0	0	0	0	0	0	0	0	0	0	0	0
M04485:17:000000000-C66CP:1:1105:2300:16314	AACCAATGGCCTCTTGAACGTGCATTGCGCTCTTGGGATATGCCTGAGAGCATGTCTGCTTCAGTGCTTCTACTTTCATTTTCTGCTGCTCTTGTTATCAGGAGCAGTGTTGCTGCATGCTTCTGCAAGTGGCACTGGCATGCTAAATATCAAGTTTTGCTTGCTGTTGTGACTGATCAACATCTCATGTCGCTTCAGTTGGCGAAACAAAAGCTCATGTGTGTTCTTAACACTTCCTAGCATGAAGGCAAGAAAGTGGACCCGCCGGATTT	Cluster_296	2	0	1	1	0	0	0	0	0	0	0	0	0	0	0	0	0	0	0	0	0
M04485:17:000000000-C66CP:1:2112:4070:19219	AACCAATGGCCTCTTGAACGTGCATTGCGCTCTTGGGATATGCCTGAGAGCATGTCTGCTTCAGTGCTTCTACTTTCATTTTCTGCTGCTCTTGTTATCAGGAGCAGTGTTGCTGCATGCTTCTGCAAGTGGCACTGGCATGCTAAATATCAAGTTTTGCTTGCTGTTGTGACTGATCAACATCTCATGTCGTTTCAGTTGGCGAAACAAAAGCTCATGTGTGTTCTTAAAACTTCCTAGCAAGAAGGCAGAAAAGGTAACCCGCCGAATTT	Cluster_297	3	1	0	0	0	0	0	0	0	0	1	0	0	1	0	0	0	0	0	0	0
M04485:17:000000000-C66CP:1:2102:15211:19818	AACCAATGGCCTCTTGAACGTGCATTGCGCTCTTGGGATATGCCTGAGAGCATGTCTGCTTCAGTGCTTCTACTTTCATTTTCTGCTGCTCTTGTTATCAGGAGCAGTGTTGCTGCATGCTTCTGCAAGTGGCACTGGCATGCTAAATATCAAGTTTTGCTTGCTGTTGTGACTGATCAACATCTCATGTCGTTTCAGTTGGCGAAACAAAAGCTCATGTGTGTTCTTAAACCTTCCTAGCAAGAAGTCCAACAAGTGAACCCGCCGAATTT	Cluster_298	4	0	1	0	0	1	0	0	1	1	0	0	0	0	0	0	0	0	0	0	0
M04485:17:000000000-C66CP:1:1114:14832:15763	AACCAATGGCCTCTTGAACGTGCATTGCGCTCTTGGGATATGCCTGAGAGCATGTCTGCTTCAGTGCTTCTACTTTCATTTTCTGCTGCTCTTGTTATCAGGAGCAGTGTTGCTGCATGCTTCTGCAAGTGGCACTGGCATGCTAAATATCAAGTTTTGCTTGCTGTTGTGACTGATCAACATCTCATGTCGTTTCAGTTGGCGAAACAAAAGCTCATGTGTGTTCTTAACAATCCTAAGCATAAAGTCAGAAAAGTGACCCCGCCGAATTT	Cluster_299	2	0	0	0	0	0	0	0	0	0	0	0	0	0	0	0	1	0	1	0	0
M04485:17:000000000-C66CP:1:1112:24053:21731	AACCAATGGCCTCTTGAACGTGCATTGCGCTCTTGGGATATGCCTGAGAGCATGTCTGCTTCAGTGCTTCTACTTTCATTTTCTGCTGCTCTTGTTATCAGGAGCAGTGTTGCTGCATGCTTCTGCAAGTGGCACTGGCATGCTAAATATCAAGTTTTGCTTGCTGTTGTGACTGATCAACATCTCATGTCGTTTCAGTTGGCGAAACAAAAGCTCATGTGTGTTCTTAACACTTCAGAGCATGAAGGCAGACAAGTGAACCCGCCGAATAT	Cluster_300	4	0	0	0	0	0	0	1	0	0	0	1	1	0	0	1	0	0	0	0	0
M04485:17:000000000-C66CP:1:1107:16074:20552	AACCAATGGCCTCTTGAACGTGCATTGCGCTCTTGGGATATGCCTGAGAGCATGTCTGCTTCAGTGCTTCTACTTTCATTTTCTGCTGCTCTTGTTATCAGGAGCAGTGTTGCTGCATGCTTCTGCAAGTGGCACTGGCATGCTAAATATCAAGTTTTGCTTGCTGTTGTGACTGATCAACATCTCATGTCGTTTCAGTTGGCGAAACAAAAGCTCATGTGTGTTCTTAACACTTCATAGAATGAGGTAGGACAAGGGAACCCGCCGAATTT	Cluster_301	3	0	0	1	0	0	0	0	1	0	0	0	0	0	0	0	0	1	0	0	0
M04485:17:000000000-C66CP:1:2109:6143:11331	AACCAATGGCCTCTTGAACGTGCATTGCGCTCTTGGGATATGCCTGAGAGCATGTCTGCTTCAGTGCTTCTACTTTCATTTTCTGCTGCTCTTGTTATCAGGAGCAGTGTTGCTGCATGCTTCTGCAAGTGGCACTGGCATGCTAAATATCAAGTTTTGCTTGCTGTTGTGACTGATCAACATCTCATGTCGTTTCAGTTGGCGAAACAAAAGCTCATGTGTGTTCTTAACACTTCATAGATAGAAGACAGACAAGTGAACCCGCCGAATTT	Cluster_302	2	0	0	0	0	0	0	0	0	0	0	0	1	1	0	0	0	0	0	0	0
M04485:17:000000000-C66CP:1:1104:12327:4112	AACCAATGGCCTCTTGAACGTGCATTGCGCTCTTGGGATATGCCTGAGAGCATGTCTGCTTCAGTGCTTCTACTTTCATTTTCTGCTGCTCTTGTTATCAGGAGCAGTGTTGCTGCATGCTTCTGCAAGTGGCACTGGCATGCTAAATATCAAGTTTTGCTTGCTGTTGTGACTGATCAACATCTCATGTCGTTTCAGTTGGCGAAACAAAAGCTCATGTGTGTTCTTAACACTTCATAGCATAGAGACAGACAAGTAACCCCGCCGAATTT	Cluster_303	3	1	1	0	0	0	0	0	0	0	0	0	0	0	0	0	1	0	0	0	0
M04485:17:000000000-C66CP:1:2109:11268:8444	AACCAATGGCCTCTTGAACGTGCATTGCGCTCTTGGGATATGCCTGAGAGCATGTCTGCTTCAGTGCTTCTACTTTCATTTTCTGCTGCTCTTGTTATCAGGAGCAGTGTTGCTGCATGCTTCTGCAAGTGGCACTGGCATGCTAAATATCAAGTTTTGCTTGCTGTTGTGACTGATCAACATCTCATGTCGTTTCAGTTGGCGAAACAAAAGCTCATGTGTGTTCTTAACACTTCCAGGCATGAGGTCAGAAAAGTAACCCCGCCGAATTT	Cluster_304	3	0	0	1	0	0	0	0	1	1	0	0	0	0	0	0	0	0	0	0	0
M04485:17:000000000-C66CP:1:2104:10632:24919	AACCAATGGCCTCTTGAACGTGCATTGCGCTCTTGGGATATGCCTGAGAGCATGTCTGCTTCAGTGCTTCTACTTTCATTTTCTGCTGCTCTTGTTATCAGGAGCAGTGTTGCTGCATGCTTCTGCAAGTGGCACTGGCATGCTAAATATCAAGTTTTGCTTGCTGTTGTGACTGATCAACATCTCATGTCGTTTCAGTTGGCGAAACAAAAGCTCATGTGTGTTCTTAACACTTCCGAGCATGAAGTCAGACAAGTGACCCCGCCGAATAG	Cluster_305	4	0	1	1	0	0	0	0	0	0	1	0	0	0	1	0	0	0	0	0	0
M04485:17:000000000-C66CP:1:1114:23495:21422	AACCAATGGCCTCTTGAACGTGCATTGCGCTCTTGGGATATGCCTGAGAGCATGTCTGCTTCAGTGCTTCTACTTTCATTTTCTGCTGCTCTTGTTATCAGGAGCAGTGTTGCTGCATGCTTCTGCAAGTGGCACTGGCATGCTAAATATCAAGTTTTGCTTGCTGTTGTGACTGATCAACATCTCATGTCGTTTCAGTTGGCGAAACAAAAGCTCATGTGTGTTCTTAACACTTCCTAGAATGAAGTAGGACAGGTAACCCCGCCGAATTT	Cluster_306	5	0	0	0	0	0	0	0	1	0	0	0	2	1	1	0	0	0	0	0	0
M04485:17:000000000-C66CP:1:1114:28567:18659	AACCAATGGCCTCTTGAACGTGCATTGCGCTCTTGGGATATGCCTGAGAGCATGTCTGCTTCAGTGCTTCTACTTTCATTTTCTGCTGCTCTTGTTATCAGGAGCAGTGTTGCTGCATGCTTCTGCAAGTGGCACTGGCATGCTAAATATCAAGTTTTGCTTGCTGTTGTGACTGATCAACATCTCATGTCGTTTCAGTTGGCGAAACAAAAGCTCATGTGTGTTCTTAACACTTCCTAGCATAAAGAGAGACAAGAAACCCCGCCGAATTT	Cluster_307	2	0	0	0	0	0	0	0	1	0	0	0	0	0	0	0	0	1	0	0	0
M04485:17:000000000-C66CP:1:1112:19984:22268	AACCAATGGCCTCTTGAACGTGCATTGCGCTCTTGGGATATGCCTGAGAGCATGTCTGCTTCAGTGCTTCTACTTTCATTTTCTGCTGCTCTTGTTATCAGGAGCAGTGTTGCTGCATGCTTCTGCAAGTGGCACTGGCATGCTAAATATCAAGTTTTGCTTGCTGTTGTGACTGATCAACATCTCATGTCGTTTCAGTTGGCGAAACAAAAGCTCATGTGTGTTCTTAACACTTCCTAGCATAAAGTCGGCAAAGTAACCCCGCCGAATTT	Cluster_308	3	0	1	0	1	0	0	0	0	0	1	0	0	0	0	0	0	0	0	0	0
M04485:17:000000000-C66CP:1:2108:12410:17513	AACCAATGGCCTCTTGAACGTGCATTGCGCTCTTGGGATATGCCTGAGAGCATGTCTGCTTCAGTGCTTCTACTTTCATTTTCTGCTGCTCTTGTTATCAGGAGCAGTGTTGCTGCATGCTTCTGCAAGTGGCACTGGCATGCTAAATATCAAGTTTTGCTTGCTGTTGTGACTGATCAACATCTCATGTCGTTTCAGTTGGCGAAACAAAAGCTCATGTGTGTTCTTAACACTTCCTGGCAGGAGGTCGGAAAGGTAACCCCGCCGAATTT	Cluster_309	2	0	0	0	0	1	0	0	0	0	0	0	0	0	0	0	0	0	0	0	1
M04485:17:000000000-C66CP:1:1103:11697:16454	AACCAATGGCCTCTTGAACGTGCATTGCGCTCTTGGGATATGCCTGAGAGCATGTCTGCTTCAGTGCTTCTACTTTCATTTTCTGCTGCTCTTGTTATCAGGAGCAGTGTTGCTGCATGCTTCTGCAAGTGGCACTGGCATGCTAAATATCAAGTTTTGCTTGCTGTTGTGACTGATCAACATCTCATGTCGTTTCAGTTGGCGAAACAAAAGCTCATGTGTGTTCTTAACACTTTCTAGCATGAAGTCAGACAAGGGAACCCGGCGAAATT	Cluster_310	3	0	0	0	0	0	1	1	0	0	0	0	0	0	0	0	0	0	0	0	1
M04485:17:000000000-C66CP:1:1108:13450:3243	AACCAATGGCCTCTTGAACGTGCATTGCGCTCTTGGGATATGCCTGAGAGCATGTCTGCTTCAGTGCTTCTACTTTCATTTTCTGCTGCTCTTGTTATCAGGAGCAGTGTTGCTGCATGCTTCTGCAAGTGGCACTGGCATGCTAAATATCAAGTTTTGCTTGCTGTTGTGACTGATCAACATCTCATGTCGTTTCAGTTGGCGAAACAAAAGCTCATGTGTGTTCTTAACACTTTCTTGCATGAAGTCAAGCAAGGGAACCCGCCGGATTT	Cluster_311	2	0	0	0	1	0	0	0	0	0	0	0	0	0	0	0	0	0	0	0	1
M04485:17:000000000-C66CP:1:1114:27083:12642	AACCAATGGCCTCTTGAACGTGCATTGCGCTCTTGGGATATGCCTGAGAGCATGTCTGCTTCAGTGCTTCTACTTTCATTTTCTGCTGCTCTTGTTATCAGGAGCAGTGTTGCTGCATGCTTCTGCAAGTGGCACTGGCATGCTAAATATCAAGTTTTGCTTGCTGTTGTGACTGATCAACATCTCATGTCGTTTCAGTTGGCGAAACAAAAGCTCATGTGTGTTCTTACAACTTCCTAGAATGAAGTCAGCAAAGGGACCCCGCCGAATTT	Cluster_312	6	0	0	2	1	0	0	0	0	0	0	0	1	0	1	0	0	0	0	1	0
M04485:17:000000000-C66CP:1:1104:5351:23744	AACCAATGGCCTCTTGAACGTGCATTGCGCTCTTGGGATATGCCTGAGAGCATGTCTGCTTCAGTGCTTCTACTTTCATTTTCTGCTGCTCTTGTTATCAGGAGCAGTGTTGCTGCATGCTTCTGCAAGTGGCACTGGCATGCTAAATATCAAGTTTTGCTTGCTGTTGTGACTGATCAACATCTCATGTCGTTTCAGTTGGGGAAACAAAAGCTCATGTGTGTTCTTAACACTTCCTAAGAAGAAGTCAGAAAAGGGAACCCGCCGAATTT	Cluster_313	2	0	0	0	1	0	0	0	0	1	0	0	0	0	0	0	0	0	0	0	0
M04485:17:000000000-C66CP:1:1103:27667:12619	AACCAATGGCCTCTTGAACGTGCATTGCGCTCTTGGGATATGCCTGAGAGCATGTCTGCTTCAGTGCTTCTACTTTCATTTTCTGCTGCTCTTGTTATCAGGAGCAGTGTTGCTGCATGCTTCTGCAAGTGGCACTGGCATGCTAAATATCAAGTTTTGCTTGCTGTTGTGACTGATCAACATGTCATGTCGTTTCAGTTGGCGAAACAAAAGCTCATGTGTGTTCTTAACACTTCCTGACATGAAGTCAGCCAAGTGACCCCGCCGAAGTT	Cluster_314	2	0	0	1	0	0	0	0	0	0	0	0	0	0	0	0	0	0	0	0	1
M04485:17:000000000-C66CP:1:1103:9521:26672	AACCAATGGCCTCTTGAACGTGCATTGCGCTCTTGGGATATGCCTGAGAGCATGTCTGCTTCAGTGCTTCTACTTTCATTTTCTGCTGCTCTTGTTATCAGGAGCAGTGTTGCTGCATGCTTCTGCAAGTGGCACTGGCATGCTAAATATCAAGTTTTGCTTGCTGTTGTGACTGATCAACATGTCATGTCGTTTCAGTTGGCGAAACAAAAGCTCATGTGTGTTCTTAACACTTTCTAGCAAGAAGACAGACAAGAGAACCCGCCGAAGTT	Cluster_315	2	0	0	1	0	0	1	0	0	0	0	0	0	0	0	0	0	0	0	0	0
M04485:17:000000000-C66CP:1:1107:10976:27868	AACCAATGGCCTCTTGAACGTGCATTGCGCTCTTGGGATATGCCTGAGAGCATGTCTGCTTCAGTGCTTCTACTTTCATTTTCTGCTGCTCTTGTTATCAGGAGCAGTGTTGCTGCATGCTTCTGCAAGTGGCACTGGCATGCTAAATATCAATTTTTGCTTGCTGTTGTGACTGATCAACATCTCATGTCGTTTCAGTTGGCGAAACAAAAGCTCATGTGTTTTCTTAACACTTCCTAGCTTGAAGTCAGACAGTTAACCCCGCCGAATTT	Cluster_316	2	0	0	1	0	0	0	0	0	0	0	0	0	0	0	0	0	0	0	0	1
M04485:17:000000000-C66CP:1:2107:4163:20127	AACCAATGGCCTCTTGAACGTGCATTGCGCTCTTGGGATATGCCTGAGAGCATGTCTGCTTCAGTGCTTCTACTTTCATTTTCTGCTGCTCTTGTTATCAGGAGCAGTGTTGCTGCATGCTTCTGCAAGTGGCACTGGCATTCTAAATATCAAGTTTTGCTTGGTGTTGTGACTGATCAACATCTCATGTCGTTTCAGTTGGCGAAACAAAAGGTCATGTGTGTTCTTAACACTTCCTAGGATGAAGTCAGACAAGTGAACCCGCCGAATTT	Cluster_317	3	0	0	0	0	0	0	0	0	0	1	1	0	0	0	1	0	0	0	0	0
M04485:17:000000000-C66CP:1:2108:13804:25033	AACCAATGGCCTCTTGAACGTGCATTGCGCTCTTGGGATATGCCTGAGAGCATGTCTGCTTCAGTGCTTCTACTTTCATTTTCTGCTGCTCTTGTTATCAGGAGCAGTGTTGCTGCATGCTTCTGCAAGTGGCACTGGCTTGCTAAATATCAAGTTTTGCTTGCTGTTGTGTCTGATCAACATCTCATGTCGTTTCAGTTGGCGAAACAAAAGCTCATGTGTGTTCTTAACACTTCCTAGAATGAAGTCAGACAAGTGATCCCGCCGAATTT	Cluster_318	3	1	0	0	0	0	0	0	0	0	1	0	0	0	0	0	0	1	0	0	0
M04485:17:000000000-C66CP:1:2102:19323:22872	AACCAATGGCCTCTTGAACGTGCATTGCGCTCTTGGGATATGCCTGAGAGCATGTCTGCTTCAGTGCTTCTACTTTCATTTTCTGCTGCTCTTGTTATCAGGAGGAGTGTTGCTGCATGCTTCTGCAAGTGGCACTGGCATGCTAAACAGCAAGTTTTGCTTGCTGTTGTGACTGATCAACATCTCATGTCGTTTCAGTTGGCGAAACAAAAGCTCATGTGTGTTCTTAACACTTTCTAGCATGAAGTCAGACAAGTGAACCCGCCGAATTT	Cluster_319	11	0	0	0	0	0	0	0	0	0	1	1	0	5	0	2	0	0	1	1	0
M04485:17:000000000-C66CP:1:1113:16283:7995	AACCAATGGCCTCTTGAACGTGCATTGCGCTCTTGGGATATGCCTGAGATCATGTCTGCTTCAGTGCTTCTACTTTCATTTTCTGCTGCTCTTGTTATCAGGAGCAGTGTTGCTGCATGCTTCTGCAAGTGGCACTGGCATGCTAAATATCAAGTTTTGCTTGCTGTTGTGACTGATCAACATCTCATGTCGTTTCAGTTGGCGAAACAAAAGCTCATGTGTGTTCTTAAAACTTCCTAGAATGAAGTCAGAAAGGTGAACCCGCCGAATTT	Cluster_320	5	0	0	1	0	1	0	0	0	0	1	0	2	0	0	0	0	0	0	0	0
M04485:17:000000000-C66CP:1:1110:26507:13507	AACCAATGGCCTCTTGAACGTGCATTGCGCTCTTGGGTTATGCCTGAGAGCATGTCTGCTTCAGTGCTTCTACTTTCATTTTCTGCTGCTCTTGTTATCAGGAGCAGTGTTGCTGCATGCTTCTGCAAGTGGCACTGGCATGCTAAACATCAAGTTCTGCTTGCTGTTGTGACTGATCAACATCTAATGTCGTTTCAGTTGGCGAAACAAAAGCTCATGTGTGTTCTTAACACTTCCTAGGATGAAGGCAGACAAGTGAACCCGCCGAATTT	Cluster_321	2	0	0	0	0	0	0	0	0	0	0	0	0	2	0	0	0	0	0	0	0
M04485:17:000000000-C66CP:1:2108:15808:28854	AACCAATGGCCTCTTGAACGTGCATTTCGCTCTTGGGATACGCCTGAGAGCATGTCTGCTTCAGTGCTTCTACTTTCATTTTCTGCTGCTCTTGTTATCAGGAGCAGTGTTGCTGCATGCTTCTGCAAGTGGCACTGGCATGCTAAATATCAAGTTTTGCTTGCTGTTGTGACTGATCAACATCTCATGTCGTTTCAGTTGGCGAAACAAAAGCTCATGTGTGTTCTTAACACTTACTAGCATGAAGTCAGACAAGTGAATCCGCCGAAATT	Cluster_322	3	0	1	1	1	0	0	0	0	0	0	0	0	0	0	0	0	0	0	0	0
M04485:17:000000000-C66CP:1:2107:27607:14079	AACCAATGGCCTCTTGAACGTGCTTTGCGCTCTTGGGATATGCCTGAGACAGCATGTCTGCTTCAGTTTTTCTACTTTCATTTTCTGCTGCTCTTGTTATCAGGAGCAGTGTTGCTGCATGATTCTGAAAATGGCACTGGCATGCTAAATATCAAGTTTTGCTTGCTGTTGTGACTGATCAACATCTCACGTCGTTTCAGTTGGCGCAACAAAAGCTCATGTGTGTTCTTAACACTTCCTAGCATGAAGTCAGACATGAACCCGCCGAATTT	Cluster_323	2	0	0	0	0	0	0	0	0	0	0	0	0	0	0	0	0	0	0	2	0
M04485:17:000000000-C66CP:1:1103:23025:26507	AACCAATGGCCTCTTGAATGTGCATTGCGCTCTTGGGATATGCCTGAGAGCATGTCTGCTTCAGTGCTTCTACTTTCATTTTCTGCTGCTCTTGTTATCAGGAGCAGTGTTGCTGCATGCTTCTGCAAGTGGCACTGGCATGCTAAATATCAAGTTTTGCTTGCTGTTGTGACTGATCAACATCTCATGTCGTTTCAGTTGGCGAAACAAAAGCTCATGTGTGTTCTTAACAATTCCTAAGATGAAGGCAGGCAAGTGAACCCGCCGAATTT	Cluster_324	2	0	0	0	0	0	0	0	0	0	2	0	0	0	0	0	0	0	0	0	0
M04485:17:000000000-C66CP:1:2105:14188:23204	GCCATTCAGGTGGCACATGAGCTGCGAGAGAGAAAGATTCCGGTGTACTTTACATCCCTTCGCGGCTTAAAAACCAGGGATGATTTAGTCTCAAATCTACTTGGAATATTTGTCGATGCCAAGCAGGCATTTTACGTATCACCCTCTGACTGGCTCATACAATGTTTACAGAAAGGGCAGTCACCTTTTGACCTTATTCTAGACAATGCTGACGATCTACTTGAATCTGGAGATACCCAAGTGAGAGAAGATGTACTTAAGTTTATCGAAGAGCTCCAAGCCAAATGT	Cluster_325	4	0	0	0	0	0	0	0	0	0	0	0	0	4	0	0	0	0	0	0	0
M04485:17:000000000-C66CP:1:1103:16937:10278	AACCAATGGATTCTTGAACGTGCATTGCACTCTCGGGATATCCCTGGGAGTATGCCTGCTTCAGTGCTTGTGGAACCTTCATGCAGGTGTGGTCCTTCCTGTGTCCGCTCACCTGCGTCTTTGTGTGCCATGGCTGCGCTTTCGGGTGGAGCGAGTGGCACATGCAGGAGTGTTCGAAGAGAGCTGCAGCTTCTGCAACTTGTGAGCTTGCATCACATCTTTGTTACAGATTCTTGCGGCGCTCCAACCAACAGCTCTTAGCTCGTCCCATGCACAGCATGAAGTCAGGTCAGCAAACCCGCTGAATTT	Cluster_326	2	0	0	0	0	0	0	0	0	0	0	2	0	0	0	0	0	0	0	0	0
M04485:17:000000000-C66CP:1:2105:8922:9767	AATCAAGAGAATGCTGAACGCATACTGCGCTTTTAGGTTACTCCTGAAAGCATGTCTGGATCAGGGCGTTTGTTTTATTTCGTCGCCATTCGGTCGCAAGCGCATATCGTATGTGCCACTGGCGAGCGTTTGTGTGCGTCAGCGACGTCTCATCCGCTGACGCATGAAATAGCGCAGTCTGCCCGTCTGTCGGATATCCGCTTGGTGACAGCTATGTGCTTCCTCAGTGGGTTGTTCGATCAGGGGCATCAGGGACTGCATTTTTTTTTTCTTTCACGCATGATCTCAGACAAGGCTACCCGCTGAATTT	Cluster_327	2	0	0	0	0	0	0	0	0	0	0	0	2	0	0	0	0	0	0	0	0
M04485:17:000000000-C66CP:1:1106:19759:16540	AATCATCGCATCTTTGAACGCAAATGGCGCTCTTGGGTTCTCCCCGGAGCATGTCTGTCTGAGTGTCTTTTTCGTTGAACGACATTCGCACTATGTGGCCGTGTTATGCACTGGCGTTTCGTGCGGCGTTGAGGTTCATGGCCTTGCTATTCTTAGGCCGCGTGCCTTTAAATGGAGGAGGAAGATGGGCTCAAGGTCCGGTGCAGTCGCATGCGGATTCAGTTCATGTGCCGCATGTGACTGCTGCATCGGGAATATTGTCCTCGGCCCTCTACCTCGTGACCTTTTAGCACGTCGTTCGTTCGTTCGTTCGTTCGTTCGTTGGTTGCTTGCCGCCAGACCTCAGATCAGGCAAGGCTACCCGCTGAATTT	Cluster_330	2	0	0	0	0	0	0	0	0	0	1	0	0	0	0	1	0	0	0	0	0
M04485:17:000000000-C66CP:1:2107:23248:13181	AACCAATGGCCTCTTGAACGTGCATTGCGCTCTTGGGTTCTCCCAGGAGCATGTCTGTCTGAGTGTCTTTTTCGTTGAATGACATTCGCACGATGTGGCCGTGTTATGCACTGGCGTTTCGTGCGGCGTTGAGGTTCACGGCCTTGCTATTCTTAGGCCGCGTGCCTTTAAATGGAGGAGGAAGATGGGCTCAAGGTCCGGTGCAGTCGCATGCGGATTCAGTTCATGTGCCGCATGTGACTGCTGCATCGGGAATATTGTCCTCGGCCCTCTACCTCGTGACCTTTTAGCACGTCGTTCGTTCGTTCGTTCGTTCGTTCGTTCGTTCGTTGGTTGCGTGCCGCCAGACCTCAGATCAGGCAAGGCTACCCGCTGAATTT	Cluster_331	2	0	0	0	0	0	0	0	0	0	0	1	0	0	0	0	0	0	1	0	0
M04485:17:000000000-C66CP:1:1110:2501:14032	AATCATCGAATCTTTGAACGCAAATGGCGCTCTTGGGTCCTCCCCGGAGCATGTCTGTCTGAGTGTCTTTTTCGTCGAATGACATTCGCACTATGTGGCCGTGTTATGCACTGGCGTTTCGTGCGGCGTTGAGGTTCGCGGCCTTGCTATTCTTAGGCCGCGTGCCTTTAAATGGAGGAGGAAGATGGGCTCAAGGTCCGGTGCAGTCGCATGCGGATTCAGTTGATGTGCCGCATGTGACTGCTGCATCGGGAATATTGTCCTCGGCCCTCTACCTCGTGACCTTTAGCACGACGTTCGTTCGTTCGTTCGTTCGTTCGTTCGTTCGTTGGTTGGTTGCTTGCCGCCAGACCTCAGATCAGGCAAGGCTACCCGCTGAATTT	Cluster_332	2	0	0	0	2	0	0	0	0	0	0	0	0	0	0	0	0	0	0	0	0
M04485:17:000000000-C66CP:1:2102:10706:11368	AATCATCGACTCTTTGAACGCAAATGGCGCTCTTGGGTTCTCCCCGGAGCATGTCTGTCTGCGTGTCTTTTTCGTTGAATGACATTCGCACGATGTGGCCGTGTTATGCACTGGCGTTTCGTGCGGCGTTGAGGTTCGCGGCCTTGCTATTCTTAGGCCGCGTGCCTTTAAATGGAGGAGGAAGATGGGCTCAAGGTCCGGTGCAGTCGCATGCGGATTCAGTTGATGTGCCGCATGTGACTGCTGCATCGGGAATATTGTCCTCGGCCCTCTACCTCGTGACCTTTTAGCACGACGCTCGTTCGTTCGTTCGTTCGTTCGTTCGGTCGTTCGTTCGTTCGTTCGTTCGTTGCTTGCCGCCAGACCTCAGATCAGGCAAGGCTACCCGCTGAATTT	Cluster_334	3	0	0	0	0	0	2	0	0	0	0	0	0	0	1	0	0	0	0	0	0
M04485:17:000000000-C66CP:1:1101:12745:3853	ATTTCCGTTGCACCGCACCGGGAAGGTGAGTTGAGTTTACCTTTAGCTGTCCATTATTTTGTATTTTAAGGTCCAGTATTTATAAAAATATTCGATCGTAAAATACAAAATAATGGACTGCTAAAGGTAAACTTAACTCACAATTTAATCCATTCGATGAAATAAAGACCTGCGAGTACAATAGGATGACGTCATTACAATGTTTTAATTTTACATATTTACATAACAAGATATGATGTAACTCAGACTGCATGTTATTCAAATAATACAATCTATTTTGAATCGTTACATTATTAGCTCACCTGACCGTAAGGGTCAGATGAGCTATTGCTACCACTGAGTGCCCGTCGTCTGTCTGTCCGGTTTTTTGTTACATGTTAATCTGCTCCTCTGAAACTG…	Cluster_335	2	0	0	0	0	0	0	0	0	0	0	0	0	0	2	0	0	0	0	0	0
M04485:17:000000000-C66CP:1:2103:17639:24588	AACAAATGGCCTCTTGAACGTGCATGCTTCTGCAAGTGGCACTGGCATGCTAAATATCAAGTTTTGCTTGCTGTTGTGACTGATCAACATCTCATGTCGTTTCAGTTGGCGAAACAAAAGCTCATGTGTGTTCTTAACACTTCCTAGCATGAAGTCAGACAAGTGAACCCGCCGAATTT	Cluster_341	2	0	0	0	0	0	0	0	0	1	0	1	0	0	0	0	0	0	0	0	0
M04485:17:000000000-C66CP:1:2113:15572:27247	AACCCTTGGGATATGCCTGATAGAATGTCTGCTTCAGTGCTTCTACTTTCATTTTCTGCTGCTCTTGTTATCAGGAGCAGTGTTGCTGCATGCTTCTGCAAGTGGCACTGGCATGCTAAACATCAAGTTTTGCTTGCTGTTGTGACTGATCAACATCTCATGTCGTTTCAGTTGGCGAAACAAAAGCTCATGTGTGTTCTTAACACTTCCTAGCATGAAGTCAGACAAGTGATCCCGCCGAATTT	Cluster_365	2	0	0	0	0	0	0	0	0	0	0	0	0	1	0	0	1	0	0	0	0
M04485:17:000000000-C66CP:1:2104:16019:26578	AACCCTTGGGCTATGCCAGAGAGCATGTCTGCTTCAGTTCTTCTACTTTCATTTTCTGCTGCTCTTGTTATCAGGAGCAGTGTTGCTGCATGCTTCTGCAAGTGGCACTGGCATGCTAAATATCAAGTTTTGCTTGCTGTTGTGACTGATCAACATCTCATGTCGTTTCAGTTGGCGAAACAAAAGCTCATGTGTGTTCTTAACACTTCCTAGCATGAAGTCAGACAAGTGAACCCGCCGAATTT	Cluster_368	2	0	0	0	0	0	0	0	0	0	0	0	0	1	0	0	0	0	1	0	0
M04485:17:000000000-C66CP:1:1113:11997:16721	AACTCTTGGGATATGCCTGAGAGCATGTCTGCTTCAGTGCTTCTACTTTCATTTTCTGCTGCTCTTGTTATCAGGAGCAGTGTTGCTGCATGCTTCTGCAAGTGGCACTGGAATGCTAAACATCAAGTTTTGCTTGCTGTTGCGACTGATCAACATCTCATGTCGTTTCAGTTGGCGAAACAAAAGCTCATGTGTGTTCTTAACACTTCCTAGCATGAAGTCAGACAAGTAACCCCGCCGAATTT	Cluster_427	2	0	0	0	0	0	0	0	0	0	0	1	0	0	0	0	1	0	0	0	0
M04485:17:000000000-C66CP:1:1107:7246:23621	AACTCTTGGGATATGCCTGAGAGCATGTCTGCTTCAGTGCTTCTCCTTTCATTTTCTGCTGCTCTTGTTATCAGGAGCAGTTTTGCTGCATGCTTCTGCAAGTGGCACTGGCATGCTAAACATCAAGTTTTGCTTGCTGTTGTGACTGATCAACATCTCATGTCGTTTCAGTTGGCGAAACAAAAGCTCATGTGTGTTCTTAACACTTCCTAGCATGAAGTCAGCCAGGTGACCCCGCCGAATTT	Cluster_468	3	0	0	0	0	0	0	0	0	0	0	0	0	2	0	0	1	0	0	0	0
M04485:17:000000000-C66CP:1:1103:24930:23083	AACTCTTGGGATATGCCTGAGAGCTTGTCTGCTTCAGTGCTTCTACTTTCATTTTCTGCTGCTCTTGTTATCAGGAGCAGTGTTGCTGCATGCTTCTGCAAGTGGCACTGGCATGCTAAACATCAAATTTTGCTTGCTGTTGTGACTGATCAACATCTCATGTCGTTTCAGTTGGCGAAACAAAAGCTCATGTGTGTTCTTAACACTTCCTAGCATGAAGTCAGACAAGTAACCCCGCCGAATTT	Cluster_494	2	0	0	0	0	0	0	0	0	0	0	1	0	0	0	0	1	0	0	0	0
M04485:17:000000000-C66CP:1:2114:11423:22991	AACTCTTGGGATATGCCTGCGAGCATGTCTGCTTCAGTGCTTCTACTTTCATTTTCTGCTGCTCTTGTTATCAGGTGCAGTGTTGCTGCATGCTTCTGCAAGTGGCACTGGCATGCGAAATATCAAGTTTTGCTTGCTGTTGTGACTGATCAACATCTCATGTCGTTTCAGTTGGCGAAACAAAAGCTCATGTGTGTTCTTAACACTTCCTAGCATGAAGTCAGACAAGGGAACCCGCCGAATTT	Cluster_509	3	0	0	0	0	0	0	0	0	0	0	1	0	0	0	0	1	1	0	0	0
M04485:17:000000000-C66CP:1:1105:11378:7328	AACTCTTGGGCTATGCCTGAGAGCATGTCTGCTTCAGTGCTTCTCCTTTCATTTTCTGCTGCTCTTGTTATCAGGAGCAGTGTTGCTGCATGCTTCTGCAAGTGGCACTGGCATGCTAAACATCAAGTTTTGCTTGCTGTTGTGACTGATCAAAATCTCATGTCGTTTCAGTTGGCGAAACAAAAGCTCATGTGTGTTCTTAACACTTCCTAGCATGAAGTCAGACAAGGGAACCCGCCGAATTT	Cluster_552	2	0	0	0	0	0	0	0	0	0	0	1	0	0	0	0	0	0	1	0	0
M04485:17:000000000-C66CP:1:2114:27667:22104	AACTCTTGGGCTATGCCTGAGAGCATGTCTGCTTCAGTTCTTCTACTTTCATTTTCTGCTGCTCTTGTTATCAGGAGCAGTGTTGCTGCATGCTTCTGCAAGTGGCACTGGCATGCTAAACATCAAGTTTTGCTTGCTGTTGTGACTGATCAACATCTCATGTCGTTTCAGTTGGCGAAACAAAAGCTCATGTGTCTTCTTAACACTTCCTAGCATGAAGTCAGACAAGTGACCCCGCCGAATTT	Cluster_559	3	0	0	0	0	0	0	0	0	0	0	0	0	0	0	0	1	1	1	0	0
M04485:17:000000000-C66CP:1:1103:24701:19396	AACCAATGGCCACTTGAACGTGCATTGCGCTCTTGGGATATGCCTGAGAGAATGTCTGCTTCAGTGCTTCTACTTTCATTTTCTGCTGCTCTTGTTATCAGGAGCAGTGTTGCTGCAAGTGGCACTGGCATGCTAAATATCAAGTTTTGCTTGCTGTTGTGACTGATCAACATCTCATGTCGTTTCAGTTGGCGAAACAAAAGCTCATGTGTGTTCTTAACACTTCCTAGCATGAAGTCAGACAAGGGATCCCGCCGAATTT	Cluster_597	2	0	1	0	0	0	0	0	0	0	0	0	0	0	0	0	0	0	0	0	1
M04485:17:000000000-C66CP:1:2108:11682:23954	AACCAATGGCCTCTTGAACGTGCATTGCGCTCTTGGGATATGCCTGAGAGCATGTCTGCTTCAGTGCTTCTACTTTCATTTTCTGCTGCTCTTGTTATCAGGAGCAGTGTTGCTGCAAGTGGCACTGGCATGCTAAATATCAAGTTTTGCTTGCTGTTGTAACTGATCAACATCTCATGTCGTTTCAGTTGGCGAAACAAAAGCTCATGTGTGTTCTTAACACTTCCTAGAATGAAGTCAGACAAGTAACCCCGCCGAATTT	Cluster_636	3	0	1	1	0	0	0	0	1	0	0	0	0	0	0	0	0	0	0	0	0
M04485:17:000000000-C66CP:1:1101:13227:25951	AACCAATGGCCTCTTGAACGTGCATTGCGCTCTTGGGATATGCCTGAGAGCATGTCTGCTTCAGTGCTTCTACTTTCATTTTCTGCTGCTCTTGTTATCAGGAGCAGTGTTGCTGCAAGTGGCACTGGCATGCTAAATATCAAGTTTTGCTTGCTGTTGTGACTGATCAACATCTCATGTCGTTTCAGTTGGCGAAACAAAAGCTCATGTGTGTTCTTAACACTTCCTAGCATAAAGTCAGACAAGTAACCCCGCCGAATTA	Cluster_665	2	1	0	0	0	1	0	0	0	0	0	0	0	0	0	0	0	0	0	0	0
M04485:17:000000000-C66CP:1:1114:7444:26280	AACCAATGGCCTCTTGAACGTGCATTGCGCTCTTGGGATATGCCTGAGAGCATGTCTGCTTCAGTGCTTCTACTTTCATTTTCTGCTGCTCTTGTTATCAGGAGCAGTGTTGCTGCAAGTGGCACTGGCATGCTAAATATCACTTTTTGCTTGCTGTTGTGACTGATCAACATCTCATGTCGTTTCAGTTGGCGAAACAAAAGCTCATGTGTGTTCTTAACACTTCCTAGCATGAGGTCAGACAGGTGACCCCGCCGAATTT	Cluster_710	3	2	0	0	0	0	0	0	1	0	0	0	0	0	0	0	0	0	0	0	0
M04485:17:000000000-C66CP:1:1105:13785:27213	AACCAATGGCCTCTTGAACGTGCATTGCGCTCTTGGGATATGCCTGAGAGCATGTCTGCTTCAGTGCTTCTACTTTCATTTTCTGCTGCTCTTGTTATCAGGAGCAGTGTTGCTGCAAGTGGCACTGGCATGCTAAATATCACTTTTTGCTTGCTGTTGTGACTGATCAACATCTCATGTCGTTTCAGTTGGCGAAACAAAAGCTCATTTGTGTTCTTAACACTTCCTAGCATGAAGTCAGACAGTTAACCCCGCCGAATTT	Cluster_711	2	0	1	0	0	0	0	0	0	0	0	0	0	0	1	0	0	0	0	0	0
M04485:17:000000000-C66CP:1:2104:16574:23377	AACCAATGGCCGCTTGAACGTGCATTGCGCTCGGATATGCCTGAGAGCATGTCTGCTTCAGTGCTTCTACTTTCATTTTCTGCTGCTCTTGTTATCAGGAGCAGTGTTGCTGCATGCTTCTGCAAGTGGCACTGGCATGCTAAATATCAAGTTTTGCTTGCTGTTGTGACTGATCAACATCTCATGTCGTTTCAGTTGGCGAAACAAAAGCTCATGTGTGTTCTTAACACTTCCTAGCATGAAGTCAGACAAGTGACCCCGCCGAATTT	Cluster_770	12	1	0	0	1	3	2	1	0	0	0	0	1	0	1	0	0	0	0	0	2
M04485:17:000000000-C66CP:1:1110:17454:2959	AACCAATGGCCTCGAACGTGCATTGCGCTCTTGGGATACGCCTGAGAGCATGTCTGCTTCAGTGCTTCTACTTTCATTTTCTGCTGCTCTTGTTATCAGGAGCAGTGTTGCTGCATGCTTCTGCAAGTGGCACTGGCATGCTAAACATCAAGTTTTGCTTGCTGTTGTGACTGATCAACATCTCATGTCGTTTCAGTTGGCGAAACAAAAGCTCATGTGTGTTCTTAACACTTCCTAGCATGAAGTCAGTCAAGTGACCCCGCCGAATTT	Cluster_783	2	0	0	0	0	0	0	0	0	0	0	0	0	0	0	0	0	0	1	1	0
M04485:17:000000000-C66CP:1:1109:23535:21178	AACAAATGGCCTCTTGAACGTGCATTGCGCTCTTGGGATATGCCTGAGAGCATGTCTGCTTCAGTGCTTCTACTTTCATTTTCTGCTGCTCTTGTTATCAGGAGCAGTGTTGCTGCATGCTTCTGCAAGTGGCACTGGCATGCTAAACATCAAGTTTTGCTTGCTGTTGTGACTGATCAACATCTCATGTCGTTTCAGTTGGCGAAACAAAAGCTCATGTGTGTTCTTAACACTTCCTAGCAGGAAGTAAGACAAGTGAACCCGCCGAACT	Cluster_836	3	0	0	0	0	0	0	0	0	1	0	0	0	1	0	0	0	0	1	0	0
M04485:17:000000000-C66CP:1:2111:25376:16052	AACAAATGGCCTCTTGAACGTGCATTGCGCTCTTGGGATATGCCTGAGAGCATGTCTGCTTCAGTGCTTCTACTTTCATTTTCTGCTGCTCTTGTTATCAGGAGCAGTGTTGCTGCATGCTTCTGCAAGTGGCACTGGCATGCTAAACATCAAGTTTTGCTTGCTGTTGTGACTGATCAACATCTCATGTCGTTTCAGTTGGCGAAACAAAAGCTCATGTGTGTTCTTAACACTTCCTAGCAGGAGGTCAGACAGGGGACCCCGCCGAACT	Cluster_837	3	0	0	0	0	0	0	0	0	0	0	0	0	0	0	1	2	0	0	0	0
M04485:17:000000000-C66CP:1:1105:9017:7072	AACAAATGGCCTCTTGAACGTGCATTGCGCTCTTGGGATATGCCTGAGAGCATGTCTGCTTCAGTGCTTCTACTTTCATTTTCTGCTGCTCTTGTTATCAGGAGCAGTGTTGCTGCATGCTTCTGCAAGTGGCACTGGCATGCTAAACATCAAGTTTTGCTTGCTGTTGTGACTGATCAACATCTCATGTCGTTTCAGTTGGCGAAACAAAGCTCATGTGTGTTCTTAACACTTCCTAGCATAAGGTCAGACAGGTGAACCCGCCGAATTT	Cluster_842	2	0	0	0	0	0	0	0	0	0	0	0	0	1	0	0	1	0	0	0	0
M04485:17:000000000-C66CP:1:2105:11312:9606	AACAAATGGCCTCTTGAACGTGCATTGCGCTCTTGGGATATGCCTGAGAGCATGTCTGCTTCAGTGCTTCTACTTTCATTTTCTGCTGCTCTTGTTATCAGGAGCAGTGTTGCTGCATGCTTCTGCAAGTGGCACTGGCATGCTAAATATCAAGTCTTGCTTGCTGTTGTGACTGATCAACATCTCATGTCGTTTCAGTTGGCGAAACAAAAGCTCATGTGTGTTCTTAACACTTCTTAGCATGAGGTCAGACAGGTGAACCCGCCGAACT	Cluster_846	7	0	0	0	0	0	0	0	0	0	1	0	0	1	0	1	1	0	3	0	0
M04485:17:000000000-C66CP:1:1103:24144:5955	AACAAATGGCCTCTTGAACGTGCATTGCGCTCTTGGGATATGCCTGAGAGCATGTCTGCTTCAGTGCTTCTACTTTCATTTTCTGCTGCTCTTGTTATCAGGAGCAGTGTTGCTGCATGCTTCTGCAAGTGGCACTGGCATGCTAAATATCAAGTTTTGCTTGCTGTTGTGACTGATCAACATCTCATGTCGTTTCAGTTGGCGAAACAAAAGCTCATGTGTGTTCTAAACACTTCCTAGCATGAGGTCAGACAGGTAACCCCGCCGAACT	Cluster_849	2	0	0	0	0	0	0	0	0	0	0	0	0	1	0	0	0	0	0	1	0
M04485:17:000000000-C66CP:1:1104:22135:27441	AACAAATGGCCTCTTGAACGTGCATTGCGCTCTTGGGATATGCCTGAGAGCATGTCTGCTTCAGTGCTTCTACTTTCATTTTCTGCTGCTCTTGTTATCAGGAGCAGTGTTGCTGCATGCTTCTGCAAGTGGCACTGGCATGCTAAATATCAAGTTTTGCTTGCTGTTTTGACTGATCAACATCTCATGTCGTTTCAGTTGGCGAAACAAAAGCTCATGTGTGTGCTTAACACTTCCTAGCATGAAGTCAGCCAAGTGACCCCGCCGAACT	Cluster_853	2	0	0	0	0	0	0	0	0	0	0	0	0	1	0	0	1	0	0	0	0
M04485:17:000000000-C66CP:1:2102:12873:17964	AACCAATAGCCTCTTGAAAGTGCATTGCGCTCTTGGGATATGCCTGAGAGCATGTCTGCTTCAGTGTTCTACTTTCATTTTCTGCTGCTCTTGTTATCAGGAGCAGTGTTGCTGCATGCTTCTGCAAGTGGCACTGGCATGCTAAACATCAAGTTTTGCTTGCTGTTGTGACTGATCAACATCTCATGTCGTTTCAGTTGGCGAAACAAAAGCTCATGTGTGTTCTTAACACTTCATAGCATGAAGTCAGACAAGTGAACCCGCCGAATTT	Cluster_870	3	0	0	0	0	0	0	0	0	0	0	0	0	0	0	0	1	2	0	0	0
M04485:17:000000000-C66CP:1:2102:10970:21508	AACCAATGACCTCTTGAACGTGCATTGCGCTCTTGGATATGCCTGAGAGCATGTCTGCTTCAGTGCTTCTACTTTCATTTTCTGCTGCTCTTGTTATCAGGAGCAGTGTTGCTGCATGCTTCTGCAAGTGGCACTGGCATGCTTAACATCAAGTTTTGCTTGCTGTTGTGACTGATCAACATCTCATGTCGTTTCAGTTGGCGAAACAAAAGCTCATGTGTGTTCTTAACACTTCCTAGCATGAAGTCAGACAAGTGAACCCGCCGAATTT	Cluster_874	2	0	0	0	0	0	0	0	0	0	0	1	0	0	0	0	1	0	0	0	0
M04485:17:000000000-C66CP:1:2108:11903:7003	AACCAATGCCTCCTGAACGTGCATTGCGCTCCTGGGATATGCCTGAGAGCATGTCTGCTTCAGTGCTTCTACTTTCATTTTCTGCTGCTCTTGTTATCAGGAGCAGTGTTGCTGCATGCTTCTGCAAGTGGCACTGGCATGCTAAATATCAAGTTTTGCTTGCTGTTGTGACTGATCAACATCTCATGTCGTTTCAGTTGGCGAAACAAAAGCTCATGTGTGTTCTTAACACTTCCTAGCATGAAGTCAGACAAGTGACCCCGCCGAATTT	Cluster_883	2	0	0	0	0	0	0	0	0	0	0	0	1	0	0	0	0	0	0	0	1
M04485:17:000000000-C66CP:1:2108:13026:8457	AACCAATGCCTCTTGAACGGGCATTGCGCTCCTGGGATATGCCTGAGAGCATGTCTGCTTCAGTGCTTCTACTTTCATTTTCTGCTGCTCTTGTTATCAGGAGCAGTGTTGCTGCATGCTTCTGCAAGTGGCACTGGCATGCTAAACATCAAGTTTTGCTTGCTGTTGTGACTGATCAACATCTCATGTCGTTTCAGTTGGCGAAACAAAAGCTCATGTGTGTTCTTAACACTTCCTAGCATGAAGTCAGACAAGTGAACCCGCCGAATTT	Cluster_884	4	0	0	0	0	0	1	0	0	0	0	0	0	0	0	0	2	0	0	1	0
M04485:17:000000000-C66CP:1:2113:25466:7859	AACCAATGGACTCTTGAACGTGCATTGCGCTCTTGGGATATGCCTGAGAGCATGTCTGCTTCAGTGCTTCTACTTTCATTTTCTGCTGCTCTTGTTATCAGGAGCAGTGTTGCTGCATGCTTCTGCAAGTGGCACTGGCATGCTAAATATCAAGTTTTGCTTGCTGTTGTGACTGATCAACATCTCATGTCTTTTCAGTTGGCAAAACAAAAGCTCATGTGTGTTCTTAACACTTCCTAGCATGAAGACAGACAAGTGACCCCGCCGAACT	Cluster_888	3	0	0	0	0	0	0	0	0	1	1	1	0	0	0	0	0	0	0	0	0
M04485:17:000000000-C66CP:1:1110:5491:19889	AACCAATGGCATCTTGAACGTGCATTGCGCTCTTGGGTTATGCCTGAGAGCATGTCTGCTTCAGTGCTTCTACTTTCATTTCTGCTGCTCTTGTTATCAGGAGCAGTGTTGCTGCATGCTTCTGCAAGTGGCACTGGCATGCTAAACATCAAGTTTTGCTTGCTGTTGTGACTGATCAACATCTCATGTCGTTTCAGTTGGCGAAACAAAAGCTCATGTGTGTTCTTAACACTTCATAGCATGAAGTCAGACAAGTGAACCCGCCGAATTT	Cluster_897	2	0	0	0	0	0	0	0	0	0	0	0	0	0	0	0	0	0	2	0	0
M04485:17:000000000-C66CP:1:1112:8828:16990	AACCAATGGCCGCTTGAACGTGCATTGCGCTCGTGGGATATGCCTGAGAGCATGTCTGCTTCAGTGCTTCTACTTTCATTTTCTGCTGCTCTTGTTATCAGGAGCAGTGTTGCTGCATGCTTCTGCAAGTGGCACTGGCATGCTAAATATCAAGTTTTGCTTGCTGTTGTGACTGATCAACATCTCATGTCGTTTCAGTTGGCGAAACAAAAGCTCATGTGTGTTCTTAACACTTCCTAGCATGAGGTCAGACAGGTAACCCCGCCGAACT	Cluster_910	5	1	1	0	0	0	0	0	0	0	0	1	1	0	1	0	0	0	0	0	0
M04485:17:000000000-C66CP:1:1110:22610:19295	AACCAATGGCCGCTTGAACGTGCATTGCGCTCTTGGGTTATGCCTGAGAGCATGTCTGCTTCAGTGCTTCTACTTTCATTTTCTGCTGCTCTTGTTATCAGGAGCAGTGTTGCTGCATGCTTCTGCAAGTGGCACTGGCATGCTAAATATCAAGTTTTGCTTGCTGTTGTGACTGATCAACATCTCATGTCGTTTCAGTTGGCGAAACAAAAGCTCATGTGTGTTCTTAACACTTCCAAGCATGAAGTCAGACAAGTGACCCCGCCGAATT	Cluster_927	2	0	0	0	0	1	1	0	0	0	0	0	0	0	0	0	0	0	0	0	0
M04485:17:000000000-C66CP:1:1106:26309:9170	AACCAATGGCCTCTTGAAAGTGCATTGCGCTCTTGGGATATGCCTGAGAGCATGTCTGCTTCAGTGCTTCTACTTTCATTTTCTGCTGCTCTTGTTATCAGGAGCAGTGTTGCTGCATGCTTCTGCAAGTGGCACTGGCATGCTAAATATCAAGTTTTGCTTGCTGTTGTGACTGATCAACATCTCATGTCGTTTCAGTTGGCGAAACAAAAGCTCATGTGTGTTCTTAACACTTCCTAGCATGAAGTCAGACATGTCACCCCGCCGAACT	Cluster_949	2	0	0	0	0	0	0	0	0	0	0	0	0	1	0	0	1	0	0	0	0
M04485:17:000000000-C66CP:1:1103:10285:9809	AACCAATGGCCTCTTGAACGCGCATTGCGCTCTTGGGATATGCCTGAGAGCATGTCTGCTTCAGTGCTTCTACTTTCATTTTCTGCTGCTCTTGTTATCAGGAGCAGTGTTGCTGCATGCTTCTGCAAGTGGCACTGGCATGCTAAATATCAAGTTTTGCTTGCTGTTGTAACTGATCAACATCTCATGTCGTTTCAGTTGGCGAAACAAAAGCTCATGTGTGTTCTTAACACTTCCAAGCATGAAGTCAGACAAGTGACCCCGCCGAACT	Cluster_963	3	0	0	0	0	0	0	0	0	0	0	0	0	0	0	0	1	1	1	0	0
M04485:17:000000000-C66CP:1:2109:16288:27547	AACCAATGGCCTCTTGAACGTGAATTGCGCTCTGGGGATATGCCTGAGAGCATGTCTGCTTCAGTGCTTCTACTTTCATTTTCTGCTGCTCTTGTTATCAGGAGCAGTGTTGCTGCATGCTTCTGCAAGTGGCACTGGCATGCTAAATATCAAGTTTTGCTTGCTGTTGTGACTGATCAACATCTCATGTCGTTTCAGTTGGCGAAACAAAAGCTCATGTGTGTTCTTAACCCTTCCTAGCATGAAGTCAGACAAGTGACCCCGCCGAATT	Cluster_979	3	0	0	0	0	0	0	0	0	0	1	1	0	0	0	0	0	0	0	1	0
M04485:17:000000000-C66CP:1:1114:23319:24007	AACCAATGGCCTCTTGAACGTGAATTGCGCTCTTGGGATATGCCTGAGAGCATGTCTGCTTCAGTGCTTCTACTTTCATTTTCTGCTGCTCTTGTTATCAGGAGCAGTGTTGCTGCATGCTTCTGCAAGTGGCACTGGCATGCTAAATATCAAGTTTTGCTTGCTGTTGTGACTGATCAACATCTCATGTCATTTCAGTTGGCGAAACAAAAGCTCATGTGTTTTCTTAACACTTCCTAGCATGAAGTCAGACAAGTGACCCCGCCGAATT	Cluster_982	8	0	0	2	0	0	0	1	0	0	1	1	1	1	0	0	0	0	1	0	0
M04485:17:000000000-C66CP:1:1102:19423:24256	AACCAATGGCCTCTTGAACGTGAATTGCGCTCTTGGGATATGCCTGAGAGCATGTCTGCTTCAGTGCTTCTACTTTCATTTTCTGCTGCTCTTGTTATCAGGAGCAGTGTTGCTGCATGCTTCTGCAAGTGGGACTGGCATGCTAAATATCAAGTTTTGCTTGCTGTTGTGACTGATCAACATCTCATGTCGTTTCAGTTGGCGAAACAAAAGCTCATGTGTGTTCTTAACACTTCCTAGCAGGAGGTCAGACAGGTGATCCCGCCGAACT	Cluster_986	2	0	0	0	0	0	0	0	0	0	0	0	0	0	0	0	1	1	0	0	0
M04485:17:000000000-C66CP:1:2108:25147:5103	AACCAATGGCCTCTTGAACGTGCATTCGCTCTTGGGATACGCCTGAGAGCATGTCTGCTTCAGTGCTTCTACTTTCATTTTCTGCTGCTCTTGTTATCAGGAGCAGTTTTGCTGCATGCTTCTGCAAGTGGCACTGGCATGCTAAATATCAAGTTTTGCTTGCTGTTGTGACTGATCAACATCTCATGTCGTTTCAGTTGGCGAAACAAAAGCTCATGTGTGTTCTTAACACTTCCTAGCATGAAGTCAGACAAGTGACCCCGCCGAATTT	Cluster_1006	2	0	1	0	0	0	0	0	0	0	0	0	0	0	1	0	0	0	0	0	0
M04485:17:000000000-C66CP:1:1112:23007:8092	AACCAATGGCCTCTTGAACGTGCATTGAGCTCTTGGGATATGCCTGAGAGCATGTCTGCTTCAGTGTTCTACTTTCATTTTCTGCTGCTCTTGTTATCAGGAGCAGTGTTGCTGCATGCTTCTGCAAGTGGCACTGGCATGCTAAACATCAAGTTTTGCTTGCTGTTGTGACTGATCAACATCTCATGTCGTTTCAGTTGGCGAAACAAAAGCTCATGTGTGTTCTTAACACTACATAGCATGAAGTCAGACAAGTGAACCCGCCGAATTT	Cluster_1008	2	0	0	0	0	0	0	0	0	0	0	0	0	1	0	0	0	0	0	1	0
M04485:17:000000000-C66CP:1:1110:11773:17577	AACCAATGGCCTCTTGAACGTGCATTGCGCTCTTGGGACATGCCTGAGAGCATGTCTGCTTCAGTGCTTCTACTTTCATTTTCTGCTGCTCTTGTTATCAGGAGCAGTGTTGCTGCATGCTTCTGCAAGTGGCACTGGCATGCTAAACATCAAGTTTTGCTTGCTGTTGTGACTGATCAACATCTCATGTCGTTTCAGTTGGCGAAACAAAAGCTCATGTGTGTTCTTAACACTTCCTAGAATGAGGTCAGAAAAGTGACCCCGCCGAACT	Cluster_1059	3	0	0	0	0	0	0	0	0	0	0	0	0	1	0	0	0	0	1	1	0
M04485:17:000000000-C66CP:1:1102:20412:10071	AACCAATGGCCTCTTGAACGTGCATTGCGCTCTTGGGATACGCCTGAGAGCATGTCTGCTTCAGTGCTTCTACTTTCATTTTCTGCTGCTCTTGTTATCAGGAGCAGTGTTGCTGCATGCTTCTGCAAGTGGCACTGGCATGCTAAATATCAAGTTTTGCTTGCTGTTGTGACTGATCAACATCTCATGTCGTTTCAGTTGGCGAAACAAAAGCTCATGTGTGTTCTTAACACTTCCTGGCATGAAGTCAGACAGGTGAATCGCCGAATTT	Cluster_1086	2	0	0	0	0	0	0	0	1	0	0	0	0	0	0	0	0	0	0	0	1
M04485:17:000000000-C66CP:1:2106:1982:13014	AACCAATGGCCTCTTGAACGTGCATTGCGCTCTTGGGATATGCCTGAGAGCATGTCTGCTTCAGTGCTCTACTTTCCTTTTCTGCTGCTCTTGTTATCAGGAGCAGTGTTGCTGCATGCTTCTGCAAGTGGCACTGGCATGCTAAACATCAAGTTTTGCTTGCTGTTGTGACTGATCAACATCCCATGTCGTTTCAGTTGGCGAAACAAAAGCTCATGTGTGTTCTTAACACTTCCTAGCATGAAGTCAGACAAGTGAACCCGCCGAATTT	Cluster_1152	6	0	0	0	0	0	0	0	0	0	1	0	0	1	0	1	0	0	0	3	0
M04485:17:000000000-C66CP:1:1113:14724:21356	AACCAATGGCCTCTTGAACGTGCATTGCGCTCTTGGGATATGCCTGAGAGCATGTCTGCTTCAGTGCTTCTACTTACATTTTATGCTGCTCTTGTTATCAGGAGCAGTGTTGCTGCATGCTTCTGCAAGTGGCACTGGCATGCTAAATATCAAGTTTTGCTTGCTGTTGTGACTGATCAACATCTCATGTCGTTTCAGTTGGCGAAACAAAAGCTCATGTGTGTTCTTAACACTTCCTAGCATGAGGTCAGACAAGGGACCCCGCCGAACT	Cluster_1158	6	0	0	0	0	0	0	0	0	0	1	1	0	2	0	1	0	0	1	0	0
M04485:17:000000000-C66CP:1:1105:17223:22272	AACCAATGGCCTCTTGAACGTGCATTGCGCTCTTGGGATATGCCTGAGAGCATGTCTGCTTCAGTGCTTCTACTTCATTTTCTGCTGCTCTTGTTATCAGAAGCAGTGTTGCTGCATGCTTCTGCAAGTGGCACTGGCATGCTAAATATCAAGTTTTGCTTGCTGTTGTGACTGATCAACATCTCATATCGTTTCAGTTGGCGAAACAAGAGCTCATGTGTGTTCTTAACACTTCCTAGAATGAGGTCAGACAAGGGAACCCGCCGAATTT	Cluster_1159	2	0	0	0	0	0	0	1	0	0	0	0	0	0	0	0	0	0	0	0	1
M04485:17:000000000-C66CP:1:2113:9395:17082	AACCAATGGCCTCTTGAACGTGCATTGCGCTCTTGGGATATGCCTGAGAGCATGTCTGCTTCAGTGCTTCTACTTTCATTTTCTGCCGCTCTTGTTATCAGGAGCAGTGTTGCTGCATGCTTCTGCAAGTGGCACTGGCATGCTAAATATCAAGTTTTGCTTGCTGTTGTGACTGATCAACATCTCATGTCGTTTCAGTTGGCGAAACAAAAGCTCATGTGTGTTCTTAACACTTCCAAGCATGAAGTAGGACAAGTGAACCCGCCGAACT	Cluster_1173	2	0	0	0	0	0	0	0	0	0	0	0	0	1	0	0	0	0	1	0	0
M04485:17:000000000-C66CP:1:2112:11229:7558	AACCAATGGCCTCTTGAACGTGCATTGCGCTCTTGGGATATGCCTGAGAGCATGTCTGCTTCAGTGCTTCTACTTTCATTTTCTGCTGCTCTTGTTATCAGAAGCAGTGTTGCTGCATGCTTCTGCAAGTGGCACTGGCATGCTAAATATCAAGTTTTGCTTGCTGTTGTGACTGATCAACATCTCATGTCGTTTCAGTTGGCGAAACAAGAGCTCATGTGTGTTCTTAACACTTCCTAGCATGAAGTCAGACAAGGGAACCGGCGAATTT	Cluster_1191	3	0	0	0	0	1	0	0	1	0	0	0	1	0	0	0	0	0	0	0	0
M04485:17:000000000-C66CP:1:1111:4234:18787	AACCAATGGCCTCTTGAACGTGCATTGCGCTCTTGGGATATGCCTGAGAGCATGTCTGCTTCAGTGCTTCTACTTTCATTTTCTGCTGCTCTTGTTATCAGGAGAAGTGTTGCTGCATGCTTCTGCAAGTGGCACTGGCATGCTAAATATCAAGTTTTGCTTGCTGTTGTGACTGATCAACATCTCATGTCGTTTCAGTTGGCGAAACAAAAGCTCATGTGTGTTCTTAACACTTATAAGTATGAAGTCAGACAAGTGAACCCGCCGAACT	Cluster_1206	3	0	0	0	0	0	0	0	0	0	0	0	0	2	0	0	0	0	1	0	0
M04485:17:000000000-C66CP:1:2109:8566:4119	AACCAATGGCCTCTTGAACGTGCATTGCGCTCTTGGGATATGCCTGAGAGCATGTCTGCTTCAGTGCTTCTACTTTCATTTTCTGCTGCTCTTGTTATCAGGAGCAGTGTTCTGCATGCTTCTGCAAGTGGCACTGGCATGCTAAACATCAAGTTTTGCTTGCTGTTTTGACTGATCAACATCTCATGTCGTTTCAGTTGGCGAAACAAAAGCTCATGTGTGTTCTTAACACTTCCTAGCATGAAGTCAGACAAGTAACCCCGCCGAATTT	Cluster_1216	2	0	0	0	0	0	0	0	0	0	0	0	0	2	0	0	0	0	0	0	0
M04485:17:000000000-C66CP:1:2102:23656:8551	AACCAATGGCCTCTTGAACGTGCATTGCGCTCTTGGGATATGCCTGAGAGCATGTCTGCTTCAGTGCTTCTACTTTCATTTTCTGCTGCTCTTGTTATCAGGAGCAGTGTTGCTGCATACTTCTGCAAGTGGCACTGGCATGCTAAACATCAAGTTTTGCTTGCTGTTGTGACTGATCAACATCTCATGTCGTTTCAGTTGGCGAAACAAAAGCTCATGTGTGTTCTTAACACTTCCTAGCATGAGGTCAGACAAGTAACCCCGCCGAACT	Cluster_1230	2	0	0	0	0	0	0	0	0	0	0	0	0	1	0	0	1	0	0	0	0
M04485:17:000000000-C66CP:1:2104:7229:20123	AACCAATGGCCTCTTGAACGTGCATTGCGCTCTTGGGATATGCCTGAGAGCATGTCTGCTTCAGTGCTTCTACTTTCATTTTCTGCTGCTCTTGTTATCAGGAGCAGTGTTGCTGCATGCTTCTGCAAGTGGCACTGGCATGCTAAACATCAAGTTTTGCTTGCTGTTGTGACTGATCAACATCTCATGTCGTTTCAGTTGGCGAAAAAAAAGCTCATGTGTGTTCTTAACACTTCCTGGCATGAAGTCAGACAGGTGATCCCGCCGAACT	Cluster_1311	2	0	0	0	0	0	0	0	0	0	0	1	0	0	0	0	1	0	0	0	0
M04485:17:000000000-C66CP:1:2114:14195:9810	AACCAATGGCCTCTTGAACGTGCATTGCGCTCTTGGGATATGCCTGAGAGCATGTCTGCTTCAGTGCTTCTACTTTCATTTTCTGCTGCTCTTGTTATCAGGAGCAGTGTTGCTGCATGCTTCTGCAAGTGGCACTGGCATGCTAAACATCAAGTTTTGCTTGCTGTTGTGACTGATCAACATCTCATGTCGTTTCAGTTGGCGAAACAAAAGCGCATGTGTGTTCTTAAAACTTCCTAGAATGAAGTCAGAAAAGTGAACCCGCCGAACT	Cluster_1312	6	0	0	0	0	0	0	0	0	0	0	0	0	5	0	0	1	0	0	0	0
M04485:17:000000000-C66CP:1:2112:14523:12370	AACCAATGGCCTCTTGAACGTGCATTGCGCTCTTGGGATATGCCTGAGAGCATGTCTGCTTCAGTGCTTCTACTTTCATTTTCTGCTGCTCTTGTTATCAGGAGCAGTGTTGCTGCATGCTTCTGCAAGTGGCACTGGCATGCTAAACATCAAGTTTTGCTTGCTGTTGTGACTGATCAACATCTCATGTCGTTTCAGTTGGCGAAACAAAAGCTCATGTGTGTTCTTAACACTCCCGAGCATAAAGTCAGACAAGAGACCCCGCCGAACT	Cluster_1319	3	0	0	0	0	0	0	0	0	0	1	0	0	0	0	0	0	1	0	1	0
M04485:17:000000000-C66CP:1:1104:6702:4743	AACCAATGGCCTCTTGAACGTGCATTGCGCTCTTGGGATATGCCTGAGAGCATGTCTGCTTCAGTGCTTCTACTTTCATTTTCTGCTGCTCTTGTTATCAGGAGCAGTGTTGCTGCATGCTTCTGCAAGTGGCACTGGCATGCTAAACATCAAGTTTTGCTTGCTGTTGTGACTGATCAACATCTCATGTCGTTTCAGTTGGCGAAACAAAAGCTCATGTGTGTTCTTAACACTTCATAGCATGAAGTCAGAAAGGGGACCCCGCCGAACT	Cluster_1323	2	0	0	0	0	0	0	0	0	0	0	0	0	0	0	0	2	0	0	0	0
M04485:17:000000000-C66CP:1:2102:26180:18180	AACCAATGGCCTCTTGAACGTGCATTGCGCTCTTGGGATATGCCTGAGAGCATGTCTGCTTCAGTGCTTCTACTTTCATTTTCTGCTGCTCTTGTTATCAGGAGCAGTGTTGCTGCATGCTTCTGCAAGTGGCACTGGCATGCTAAACATCAAGTTTTGCTTGCTGTTGTGACTGATCAACATCTCATGTCGTTTCAGTTGGCGAAACAAAAGCTCATGTGTGTTCTTAACCCTTCCTAGATTGAAGTCAGACAAGTAACCCCGCCGAACT	Cluster_1333	2	0	0	0	0	0	0	0	0	0	0	1	0	1	0	0	0	0	0	0	0
M04485:17:000000000-C66CP:1:2109:14640:25893	AACCAATGGCCTCTTGAACGTGCATTGCGCTCTTGGGATATGCCTGAGAGCATGTCTGCTTCAGTGCTTCTACTTTCATTTTCTGCTGCTCTTGTTATCAGGAGCAGTGTTGCTGCATGCTTCTGCAAGTGGCACTGGCATGCTAAATATCAAGTTTTGCGTGCTGTTGTGACTGATCAACATCTCATGTCGTTTCAGTTGGCGAAACAAAAGCTCATGTGTTTTCTTAACACTTCCTTGCAGGAAGGCAGGCAAGTGATCCCGCCGAACT	Cluster_1363	4	0	0	0	0	0	0	0	0	0	0	3	0	0	0	1	0	0	0	0	0
M04485:17:000000000-C66CP:1:2107:10047:16325	AACCAATGGCCTCTTGAACGTGCATTGCGCTCTTGGGATATGCCTGAGAGCATGTCTGCTTCAGTGCTTCTACTTTCATTTTCTGCTGCTCTTGTTATCAGGAGCAGTGTTGCTGCATGCTTCTGCAAGTGGCACTGGCATGCTAAATATCAAGTTTTGCTTACTGTTGTGACTGATAAACATCTCATGTCGTTTCAGTTGGCGAAACAAAAGCTCATGTGTGTTCTTAACACTTCCTAGCATGAGGTCAGACAAGTGACCCCGCCGAACT	Cluster_1367	2	0	0	0	0	0	0	0	0	0	0	0	0	0	0	0	0	0	2	0	0
M04485:17:000000000-C66CP:1:1111:27784:8683	AACCAATGGCCTCTTGAACGTGCATTGCGCTCTTGGGATATGCCTGAGAGCATGTCTGCTTCAGTGCTTCTACTTTCATTTTCTGCTGCTCTTGTTATCAGGAGCAGTGTTGCTGCATGCTTCTGCAAGTGGCACTGGCATGCTAAATATCAAGTTTTGCTTGCTGTTGTAACTGATCAACATCTCATGTCGTTTCAGTTGGCGAAACAAAAGCTCATGTGTGTTCTTAACACTTCTGAGCATGAGGTGAGACAAGTGAACCCGCCGAACT	Cluster_1388	2	0	0	0	0	0	0	0	0	0	0	0	0	1	0	0	0	0	1	0	0
M04485:17:000000000-C66CP:1:2112:19924:7916	AACCAATGGCCTCTTGAACGTGCATTGCGCTCTTGGGATATGCCTGAGAGCATGTCTGCTTCAGTGCTTCTACTTTCATTTTCTGCTGCTCTTGTTATCAGGAGCAGTGTTGCTGCATGCTTCTGCAAGTGGCACTGGCATGCTAAATATCAAGTTTTGCTTGCTGTTGTGACTAATCAACATCTCATGTCGTTTCAGTTGGCGAAACAAAAGCTCATGTGTGTTCTTAACACTTCTTAGCATGAAGTCAGACAGTGGAACCCGCCGAACT	Cluster_1400	4	0	0	0	0	0	0	0	0	0	1	0	0	0	0	0	0	1	1	1	0
M04485:17:000000000-C66CP:1:2109:8025:26283	AACCAATGGCCTCTTGAACGTGCATTGCGCTCTTGGGATATGCCTGAGAGCATGTCTGCTTCAGTGCTTCTACTTTCATTTTCTGCTGCTCTTGTTATCAGGAGCAGTGTTGCTGCATGCTTCTGCAAGTGGCACTGGCATGCTAAATATCAAGTTTTGCTTGCTGTTGTGACTGATCAACATCTCATGTCGTTGCAGTTGGAGAAACAAAAGCTCATGTGTGTTCTTAACACTTCTTAGCATGAAGTCAGACAGGTGAACCCGCCGAACT	Cluster_1444	2	0	0	0	0	0	0	0	0	0	1	0	0	1	0	0	0	0	0	0	0
M04485:17:000000000-C66CP:1:1109:12169:24034	AACCAATGGCCTCTTGAACGTGCATTGCGCTCTTGGGATATGCCTGAGAGCATGTCTGCTTCAGTGCTTCTACTTTCATTTTCTGCTGCTCTTGTTATCAGGAGCAGTGTTGCTGCATGCTTCTGCAAGTGGCACTGGCATGCTAAATATCAAGTTTTGCTTGCTGTTGTGACTGATCAACATCTCATGTCGTTTCAGTTGGAGAAACAAAAGCTCATGTGGTTTCTTAACTCTTCCTAGCATGAAGTCAGAAAAGTGACCCCGCCGAACT	Cluster_1453	4	0	0	0	0	0	0	0	0	1	0	1	0	0	0	0	1	0	1	0	0
M04485:17:000000000-C66CP:1:2114:18203:22151	AACCAATGGCCTCTTGAACGTGCATTGCGCTCTTGGGATATGCCTGAGAGCATGTCTGCTTCAGTGCTTCTACTTTCATTTTCTGCTGCTCTTGTTATCAGGAGCAGTGTTGCTGCATGCTTCTGCAAGTGGCACTGGCATGCTAAATATCAAGTTTTGCTTGCTGTTGTGACTGATCAACATCTCATGTCGTTTCAGTTGGAGAAACAAAAGCTCATGTGTGTTCTTAACACTTCCAAGCATGAGGTCGGAAAAGTGAACCCGCCGAACT	Cluster_1456	2	0	0	0	0	0	0	0	0	0	0	0	0	0	0	0	0	0	1	1	0
M04485:17:000000000-C66CP:1:2104:5959:21424	AACCAATGGCCTCTTGAACGTGCATTGCGCTCTTGGGATATGCCTGAGAGCATGTCTGCTTCAGTGCTTCTACTTTCATTTTCTGCTGCTCTTGTTATCAGGAGCAGTGTTGCTGCATGCTTCTGCAAGTGGCACTGGCATGCTAAATATCAAGTTTTGCTTGCTGTTGTGACTGATCAACATCTCATGTCGTTTCAGTTGGCGAAAAAAAAGCTAATGTGTGTTCTTAACACTTCCTAGCATGAAGTCAGACAAGGAACCCCGCCGAACT	Cluster_1469	6	0	0	0	0	0	0	0	0	0	1	1	0	1	0	1	1	1	0	0	0
M04485:17:000000000-C66CP:1:2114:24128:26047	AACCAATGGCCTCTTGAACGTGCATTGCGCTCTTGGGATATGCCTGAGAGCATGTCTGCTTCAGTGCTTCTACTTTCATTTTCTGCTGCTCTTGTTATCAGGAGCAGTGTTGCTGCATGCTTCTGCAAGTGGCACTGGCATGCTAAATATCAAGTTTTGCTTGCTGTTGTGACTGATCAACATCTCATGTCGTTTCAGTTGGCGAAAAAAAAGCTCATGTGTGTTCTTAACACTTCCTAGCTGAAAGTCAGACAAGTGACCCCGCCGAACT	Cluster_1475	2	0	0	0	0	0	0	0	0	0	0	0	0	1	0	0	0	0	1	0	0
M04485:17:000000000-C66CP:1:2114:4719:7210	AACCAATGGCCTCTTGAACGTGCATTGCGCTCTTGGGATATGCCTGAGAGCATGTCTGCTTCAGTGCTTCTACTTTCATTTTCTGCTGCTCTTGTTATCAGGAGCAGTGTTGCTGCATGCTTCTGCAAGTGGCACTGGCATGCTAAATATCAAGTTTTGCTTGCTGTTGTGACTGATCAACATCTCATGTCGTTTCAGTTGGCGAAACAAAAGCACATGTGTGTTCTTAACATTTCCTGGCAGGAAGTCAGACAAGTGACCCCGCCGAACT	Cluster_1489	2	0	0	0	0	0	0	0	0	0	0	1	0	0	0	1	0	0	0	0	0
M04485:17:000000000-C66CP:1:1108:13229:3936	AACCAATGGCCTCTTGAACGTGCATTGCGCTCTTGGGATATGCCTGAGAGCATGTCTGCTTCAGTGCTTCTACTTTCATTTTCTGCTGCTCTTGTTATCAGGAGCAGTGTTGCTGCATGCTTCTGCAAGTGGCACTGGCATGCTAAATATCAAGTTTTGCTTGCTGTTGTGACTGATCAACATCTCATGTCGTTTCAGTTGGCGAAACAAAAGCTCATGTGGGTTCTGAACACTTCTTAGCATGAGGTCAGACAAGTAAACCCGCCGAACT	Cluster_1497	2	0	0	0	0	0	0	0	0	0	0	0	0	1	0	0	0	0	1	0	0
M04485:17:000000000-C66CP:1:1114:20615:23273	AACCAATGGCCTCTTGAACGTGCATTGCGCTCTTGGGATATGCCTGAGAGCATGTCTGCTTCAGTGCTTCTACTTTCATTTTCTGCTGCTCTTGTTATCAGGAGCAGTGTTGCTGCATGCTTCTGCAAGTGGCACTGGCATGCTAAATATCAAGTTTTGCTTGCTGTTGTGACTGATCAACATCTCATGTCGTTTCAGTTGGCGAAACAAAAGCTCATGTGTGTCCTTAACACTTCTTAGCATGAAGTCAGACAATTTAACCCGCCGAACT	Cluster_1505	2	0	0	0	0	0	0	0	0	0	1	0	0	0	0	0	0	1	0	0	0
M04485:17:000000000-C66CP:1:2113:4619:13943	AACCAATGGCCTCTTGAACGTGCATTGCGCTCTTGGGATATGCCTGAGAGCATGTCTGCTTCAGTGCTTCTACTTTCATTTTCTGCTGCTCTTGTTATCAGGAGCAGTGTTGCTGCATGCTTCTGCAAGTGGCACTGGCATGCTAAATATCAAGTTTTGCTTGCTGTTGTGACTGATCAACATCTCATGTCGTTTCAGTTGGCGAAACAAAAGCTCATGTGTGTTCTAACACTTCCTAGCATGAAGTCAAAAAAGTAAACCCGCCGAATTT	Cluster_1508	5	0	0	0	0	0	0	0	0	0	1	0	2	0	0	0	0	1	1	0	0
M04485:17:000000000-C66CP:1:1112:19767:7543	AACCAATGGCCTCTTGAACGTGCATTGCGCTCTTGGGATATGCCTGAGAGCATGTCTGCTTCAGTGCTTCTACTTTCATTTTCTGCTGCTCTTGTTATCAGGAGCAGTGTTGCTGCATGCTTCTGCAAGTGGCACTGGCATGCTAAATATCAAGTTTTGCTTGCTGTTGTGACTGATCAACATCTCATGTCGTTTCAGTTGGCGAAACAAAAGCTCATGTGTGTTCTTAAAACTTCCAAGAATGAAGTAAGACAAGTGAACACGCCGAACT	Cluster_1513	2	0	0	0	0	0	0	0	0	0	0	0	0	0	0	0	0	0	2	0	0
M04485:17:000000000-C66CP:1:1113:20691:2656	AACCAATGGCCTCTTGAACGTGCATTGCGCTCTTGGGATATGCCTGAGAGCATGTCTGCTTCAGTGCTTCTACTTTCATTTTCTGCTGCTCTTGTTATCAGGAGCAGTGTTGCTGCATGCTTCTGCAAGTGGCACTGGCATGCTAAATATCAAGTTTTGCTTGCTGTTGTGACTGATCAACATCTCATGTCGTTTCAGTTGGCGAAACAAAAGCTCATGTGTGTTCTTAAACCTTCCTAGAATGAAGTCAGAAAGGTAACCCCGCCGAACT	Cluster_1535	2	0	0	0	0	0	0	0	0	1	0	0	0	1	0	0	0	0	0	0	0
M04485:17:000000000-C66CP:1:2113:16831:23640	AACCAATGGCCTCTTGAACGTGCATTGCGCTCTTGGGATATGCCTGAGAGCATGTCTGCTTCAGTGCTTCTACTTTCATTTTCTGCTGCTCTTGTTATCAGGAGCAGTGTTGCTGCATGCTTCTGCAAGTGGCACTGGCATGCTAAATATCAAGTTTTGCTTGCTGTTGTGACTGATCAACATCTCATGTCGTTTCAGTTGGCGAAACAAAAGCTCATGTGTGTTCTTAACACTAACTGGCATGAAGACAGAAAAGTGACCCCGCCGAACT	Cluster_1539	3	0	0	0	0	0	0	0	0	1	0	0	0	1	0	0	0	0	0	1	0
M04485:17:000000000-C66CP:1:2104:21921:23741	AACCAATGGCCTCTTGAACGTGCATTGCGCTCTTGGGATATGCCTGAGAGCATGTCTGCTTCAGTGCTTCTACTTTCATTTTCTGCTGCTCTTGTTATCAGGAGCAGTGTTGCTGCATGCTTCTGCAAGTGGCACTGGCATGCTAAATATCAAGTTTTGCTTGCTGTTGTGACTGATCAACATCTCATGTCGTTTCAGTTGGCGAAACAAAAGCTCATGTGTGTTCTTAACACTTACTAGCATGAAGTCAAACAGGTAACCCCGCCGAACT	Cluster_1557	4	0	0	0	0	0	0	0	0	1	0	0	0	0	0	0	0	1	2	0	0
M04485:17:000000000-C66CP:1:1111:21822:21716	AACCAATGGCCTCTTGAACGTGCATTGCGCTCTTGGGATATGCCTGAGAGCATGTCTGCTTCAGTGCTTCTACTTTCATTTTCTGCTGCTCTTGTTATCAGGAGCAGTGTTGCTGCATGCTTCTGCAAGTGGCACTGGCATGCTAAATATCAAGTTTTGCTTGCTGTTGTGACTGATCAACATCTCATGTCGTTTCAGTTGGCGAAACAAAAGCTCATGTGTGTTCTTAACACTTACTAGCATGAAGTCGGCCAAGTAACCCCGCCGAACT	Cluster_1559	2	0	0	0	0	0	0	0	0	1	0	0	0	0	0	1	0	0	0	0	0
M04485:17:000000000-C66CP:1:1102:11362:20740	AACCAATGGCCTCTTGAACGTGCATTGCGCTCTTGGGATATGCCTGAGAGCATGTCTGCTTCAGTGCTTCTACTTTCATTTTCTGCTGCTCTTGTTATCAGGAGCAGTGTTGCTGCATGCTTCTGCAAGTGGCACTGGCATGCTAAATATCAAGTTTTGCTTGCTGTTGTGACTGATCAACATCTCATGTCGTTTCAGTTGGCGAAACAAAAGCTCATGTGTGTTCTTAACACTTCAGAGCAGGAGGTCAAACAAGTGAACCCGCCGAACT	Cluster_1563	4	0	0	0	0	0	0	0	0	0	1	0	0	1	0	0	0	1	0	1	0
M04485:17:000000000-C66CP:1:1104:25221:10760	AACCAATGGCCTCTTGAACGTGCATTGCGCTCTTGGGATATGCCTGAGAGCATGTCTGCTTCAGTGCTTCTACTTTCATTTTCTGCTGCTCTTGTTATCAGGAGCAGTGTTGCTGCATGCTTCTGCAAGTGGCACTGGCATGCTAAATATCAAGTTTTGCTTGCTGTTGTGACTGATCAACATCTCATGTCGTTTCAGTTGGCGAAACAAAAGCTCATGTGTGTTCTTAACACTTCATAGCATGAAGACAGACAGGAAAACCCGCCGAACT	Cluster_1566	2	0	0	0	0	0	0	0	0	0	0	0	0	1	0	0	1	0	0	0	0
M04485:17:000000000-C66CP:1:1103:7278:13134	AACCAATGGCCTCTTGAACGTGCATTGCGCTCTTGGGATATGCCTGAGAGCATGTCTGCTTCAGTGCTTCTACTTTCATTTTCTGCTGCTCTTGTTATCAGGAGCAGTGTTGCTGCATGCTTCTGCAAGTGGCACTGGCATGCTAAATATCAAGTTTTGCTTGCTGTTGTGACTGATCAACATCTCATGTCGTTTCAGTTGGCGAAACAAAAGCTCATGTGTGTTCTTAACACTTCCAGGAATGAGGTAGAACAGGTAAACCCGCCGAACT	Cluster_1572	2	0	0	0	0	0	0	0	0	1	0	0	0	0	0	0	0	0	1	0	0
M04485:17:000000000-C66CP:1:2112:11819:26931	AACCAATGGCCTCTTGAACGTGCATTGCGCTCTTGGGATATGCCTGAGAGCATGTCTGCTTCAGTGCTTCTACTTTCATTTTCTGCTGCTCTTGTTATCAGGAGCAGTGTTGCTGCATGCTTCTGCAAGTGGCACTGGCATGCTAAATATCAAGTTTTGCTTGCTGTTGTGACTGATCAACATCTCATGTCGTTTCAGTTGGCGAAACAAAAGCTCATGTGTGTTCTTAACACTTCCTAGACTGAGGTCAGACAGGTGAACCCGCCGAAAT	Cluster_1581	2	0	0	0	0	0	0	0	0	0	0	0	0	1	0	0	0	1	0	0	0
M04485:17:000000000-C66CP:1:1113:4830:19843	AACCAATGGCCTCTTGAACGTGCATTGCGCTCTTGGGATATGCCTGAGAGCATGTCTGCTTCAGTGCTTCTACTTTCATTTTCTGCTGCTCTTGTTATCAGGAGCAGTGTTGCTGCATGCTTCTGCAAGTGGCACTGGCATGCTAAATATCAAGTTTTGCTTGCTGTTGTGACTGATCAACATCTCATGTCGTTTCAGTTGGCGAAACAAAAGCTCATGTGTGTTCTTAACACTTCCTAGCATGAAGGAGGACAAGGGAACCCGCCGAACT	Cluster_1584	4	0	1	0	0	0	0	0	0	0	0	0	0	0	1	0	1	0	0	1	0
M04485:17:000000000-C66CP:1:2110:13863:27963	AACCAATGGCCTCTTGAACGTGCATTGCGCTCTTGGGATATGCCTGAGAGCATGTCTGCTTCAGTGCTTCTACTTTCATTTTCTGCTGCTCTTGTTATCAGGAGCAGTGTTGCTGCATGCTTCTGCAAGTGGCACTGGCATGCTAAATATCAAGTTTTGCTTGCTGTTGTGACTGATCAACATCTCATGTCGTTTCAGTTGGCGAAACAAAAGCTCATGTGTGTTCTTAACACTTTCTAGCCTGAAGTCAGCCAAGTCAACCCGCCGAATT	Cluster_1624	5	1	1	0	0	0	0	1	0	0	0	0	0	1	0	0	0	1	0	0	0
M04485:17:000000000-C66CP:1:2114:25171:23682	AACCAATGGCCTCTTGAACGTGCATTGCGCTCTTGGGATATGCCTGAGAGCATGTCTGCTTCAGTGCTTCTACTTTCATTTTCTGCTGCTCTTGTTATCAGGAGCAGTGTTGCTGCATGCTTCTGCAAGTGGCACTGGCATGCTAAATATCAAGTTTTGCTTGCTGTTGTGACTGATCAACATCTCATGTCGTTTCAGTTGGCGAAACAAAAGCTCATGTGTGTTCTTAACATTTCTTGGCATGAAGTCAGAAAAGTGATCCCGCCGAACT	Cluster_1637	2	0	0	0	0	0	0	0	0	0	0	0	1	0	0	0	0	1	0	0	0
M04485:17:000000000-C66CP:1:1111:19205:21024	AACCAATGGCCTCTTGAACGTGCATTGCGCTCTTGGGATATGCCTGAGAGCATGTCTGCTTCAGTGCTTCTACTTTCATTTTCTGCTGCTCTTGTTATCAGGAGCAGTGTTGCTGCATGCTTCTGCAAGTGGCACTGGCATGCTAAATATCAAGTTTTGCTTGCTGTTGTGACTGATCAACATCTCATGTCGTTTCAGTTGGCGAAACAAAAGCTCATGTGTGTTCTTAACCCTTCCTAGCAGGAAGTCAGAAAGGGGAACCCGCCGAACT	Cluster_1645	2	0	0	0	0	0	0	0	0	0	1	0	0	0	0	0	0	1	0	0	0
M04485:17:000000000-C66CP:1:2105:24737:25195	AACCAATGGCCTCTTGAACGTGCATTGCGCTCTTGGGATATGCCTGAGAGCATGTCTGCTTCAGTGCTTCTACTTTCATTTTCTGCTGCTCTTGTTATCAGGAGCAGTGTTGCTGCATGCTTCTGCAAGTGGCACTGGCATGCTAAATATCAAGTTTTGCTTGCTGTTGTGACTGATCAACATCTCATGTCGTTTCAGTTGGCGAAACAAAAGCTCATGTGTGTTCTTAACCCTTCCTGGCAGGAAGTCAACCAAGTAAACCCGCCGAACT	Cluster_1650	2	0	0	0	0	0	0	0	0	0	1	0	0	0	0	1	0	0	0	0	0
M04485:17:000000000-C66CP:1:2109:5166:20816	AACCAATGGCCTCTTGAACGTGCATTGCGCTCTTGGGATATGCCTGAGAGCATGTCTGCTTCAGTGCTTCTACTTTCATTTTCTGCTGCTCTTGTTATCAGGAGCAGTGTTGCTGCATGCTTCTGCAAGTGGCACTGGCATGCTAAATATCAAGTTTTGCTTGCTGTTGTGACTGATCAACATCTCATGTCGTTTCAGTTGGCGAAACAAAAGCTCATGTGTGTTCTTAACTCTTCCTGGCATTAAGACAGACAAGTTACCCCGCCGAACT	Cluster_1673	2	0	0	0	0	0	0	0	0	1	0	0	0	1	0	0	0	0	0	0	0
M04485:17:000000000-C66CP:1:2103:5655:12611	AACCAATGGCCTCTTGAACGTGCATTGCGCTCTTGGGATATGCCTGAGAGCATGTCTGCTTCAGTGCTTCTACTTTCATTTTCTGCTGCTCTTGTTATCAGGAGCAGTGTTGCTGCATGCTTCTGCAAGTGGCACTGGCATGCTAAATATCAAGTTTTGCTTGCTGTTGTGACTGATCAACATCTCATGTCGTTTCAGTTGGCGAAACAAAAGCTCATGTGTGTTCTTACCCCTTCCTAGCATAAAGTCAGACAGGTGAACCCGCCGTACT	Cluster_1688	2	0	0	0	0	0	0	0	0	1	0	0	0	1	0	0	0	0	0	0	0
M04485:17:000000000-C66CP:1:1113:2151:16530	AACCAATGGCCTCTTGAACGTGCATTGCGCTCTTGGGATATGCCTGAGAGCATGTCTGCTTCAGTGCTTCTACTTTCATTTTCTGCTGCTCTTGTTATCAGGAGCAGTGTTGCTGCATGCTTCTGCAAGTGGCACTGGCATGCTAAATATCAAGTTTTGCTTGCTGTTGTGACTGATCAACATCTCATGTCTTTTCAGTTGGCGAAACAAAAGCTCATGTTTGTTCTTAACACTTCCTAGCATGAGGTCAGACAAGTAACCCCGCCGAACT	Cluster_1748	2	0	0	0	0	0	0	0	0	0	0	0	0	1	0	0	0	0	1	0	0
M04485:17:000000000-C66CP:1:1101:17945:27170	AACCAATGGCCTCTTGAACGTGCATTGCGCTCTTGGGATATGCCTGAGAGCATGTCTGCTTCAGTGCTTCTACTTTCATTTTCTGCTGCTCTTGTTATCAGGAGCAGTGTTGCTGCATGCTTCTGCAAGTGGCACTGGCATGCTAAATATCAAGTTTTGCTTGCTGTTGTGACTGATCAACTTCTCATGTCGTTTCAGTTGGCGAAACAAAAGCTCATGTGTGTTCTTAACACTTCCAAGCATGAAGTCAGACAATTAACCCCGCCGAACT	Cluster_1757	2	0	0	0	0	0	0	0	0	0	0	1	0	1	0	0	0	0	0	0	0
M04485:17:000000000-C66CP:1:2101:6265:25357	AACCAATGGCCTCTTGAACGTGCATTGCGCTCTTGGGATATGCCTGAGAGCATGTCTGCTTCAGTGCTTCTACTTTCATTTTCTGCTGCTCTTGTTATCAGGAGCAGTGTTGCTGCATGCTTCTGCAAGTGGCACTGGCATGCTAAATATCAAGTTTTGCTTGCTGTTGTGACTGCTCAACATCTCATGTCGTTTCAGTTGGCGAAACAAAGGCTCATGTGTGTTCTTAACACTTCCTAGCATGAAGTCAGGCAAGTGACCCCGCCGAACT	Cluster_1767	2	0	0	0	0	0	0	0	0	0	0	0	0	1	0	0	0	0	1	0	0
M04485:17:000000000-C66CP:1:2108:21770:4439	AACCAATGGCCTCTTGAACGTGCATTGCGCTCTTGGGATATGCCTGAGAGCATGTCTGCTTCAGTGCTTCTACTTTCATTTTCTGCTGCTCTTGTTATCAGGAGCAGTGTTGCTGCATGCTTCTGCAAGTGGCACTGGCATGCTAAATATCAAGTTTTGCTTGCTGTTGTGACTGTTCAACATCTCATGTCGTTTCAGTTGGCGAAACAAAAGCTCATGTGTGTTCTCAACACTTCCTAGCATGAAGTCAGACAAGTGACCCCGCCGAAAT	Cluster_1770	2	0	0	0	0	0	0	0	0	1	0	0	0	0	0	0	0	0	1	0	0
M04485:17:000000000-C66CP:1:1104:14303:4345	AACCAATGGCCTCTTGAACGTGCATTGCGCTCTTGGGATATGCCTGAGAGCATGTCTGCTTCAGTGCTTCTACTTTCATTTTCTGCTGCTCTTGTTATCAGGAGCAGTGTTGCTGCATGCTTCTGCAAGTGGCACTGGCATGCTAAATATCAAGTTTTGCTTGCTGTTGTGCCTGATCAACATCTCATGTCGTTTCAGTTGGCAAAACAAAAGCTCATGTGTGTTCTTAACCCTTCCTAGCATGAGGTCAGACAGGTAACCCCGCCGAACT	Cluster_1786	2	0	0	0	0	1	0	0	0	0	0	1	0	0	0	0	0	0	0	0	0
M04485:17:000000000-C66CP:1:1106:2205:15170	AACCAATGGCCTCTTGAACGTGCATTGCGCTCTTGGGATATGCCTGAGAGCATGTCTGCTTCAGTGCTTCTACTTTCATTTTCTGCTGCTCTTGTTATCAGGAGCAGTGTTGCTGCATGCTTCTGCAAGTGGCACTGGTATGCTAAATATCAAGTTTTGCTTGCTGTTGTGACTGATCAACATCTCATGTCGTTTCAGTTGGCGAAAAAAAAGCTCATGTGTGTTCTTAACCCTTCCTAGCAGGAAGTCAGACAGGTGAACCCGCCGAACT	Cluster_1854	2	0	0	0	0	0	0	0	0	0	1	0	0	1	0	0	0	0	0	0	0
M04485:17:000000000-C66CP:1:1106:16745:28861	AACCAATGGCCTCTTGAACGTGCATTGCGCTCTTGGGATATGCCTGAGAGCATGTCTGCTTCAGTGCTTCTACTTTCATTTTCTGCTGCTCTTGTTATCAGGAGCAGTGTTGCTGCATGCTTCTGCAAGTGGCACTGGTATGCTAAATATCAAGTTTTGCTTGCTGTTGTGACTGATCAACATCTCATGTCGTTTCATTTGGCGAAACAAAAGCTCATGTGTGTTCTTAACACTTCCTAGAATGAAGTCAGACAAGTAACCCCGCCGAACT	Cluster_1867	2	0	0	0	0	0	0	0	0	0	1	0	0	0	0	0	0	0	0	1	0
M04485:17:000000000-C66CP:1:1112:7502:25019	AACCAATGGCCTCTTGAACGTGCATTGCGCTCTTGGGATATGCCTGAGAGCATGTCTGCTTCAGTGTTCTACTTTCATTTTCTGCTGCTCTTGTTATCAGGAGCAGTGTTGCTGCATGCTTCTGCAAGTGGCACTGGCATGCTAAACATAAAGTTTTGCTTGATGTTGTGACTGATCAACATCTCATGTCGTTTCAGTTGGCGAAACAAAAGCTCATGTGTGTTCTTAAAACTTCCTAGCATGAAGTCAGACAAGTGAACCCGCCGAATTT	Cluster_1960	6	0	0	0	0	0	0	0	0	1	0	0	0	1	0	0	0	0	1	3	0
M04485:17:000000000-C66CP:1:2111:7306:6865	AACCAATGGCCTCTTGAACGTGCATTGCGCTCTTGGGATATGCCTGAGAGCATGTCTGCTTCAGTGTTCTACTTTCATTTTCTGCTGCTCTTGTTATCAGGAGCAGTGTTGCTGCATGCTTCTGCAAGTGGCACTGGCATGCTAAACATCAAGTTTTGCTTGCTGTTGTGACTGATCAACATCTCATGTCGTTTCAGTTGGCGAAACAAAAGCTCATGTGTGTTCTTAAACCTTCCTAGCATGAAGTCAAGCAAGGGAACCCGCCGAATTT	Cluster_1975	2	0	0	0	0	0	0	0	0	0	0	0	0	0	0	0	0	0	0	2	0
M04485:17:000000000-C66CP:1:1110:12564:28246	AACCAATGGCCTCTTGAACGTGCATTGCGCTCTTGGGATATGCCTGAGAGCATGTCTGCTTCAGTGTTCTACTTTCATTTTCTGCTGCTCTTGTTATCAGGAGCAGTGTTGCTGCATGCTTCTGCAAGTGGCACTGGCATGCTAAACATCAAGTTTTGCTTGCTGTTGTGACTGATCAACATCTCATGTCGTTTCAGTTGGCGAAACAAAAGCTCATGTGTGTTCTTAACACTTCCTAGGTTGAAGTCAGACATGTGAACCCGCCGAATTT	Cluster_1980	2	0	0	0	0	0	0	0	0	0	1	0	0	0	0	0	0	0	0	1	0
M04485:17:000000000-C66CP:1:1101:9695:26600	AACCAATGGCCTCTTGAACGTGCATTGCGCTCTTGGGATATGCCTGAGAGCATGTCTGCTTCAGTGTTCTACTTTCATTTTCTGCTGCTCTTGTTATCAGGAGCAGTGTTGCTGCATGCTTCTGCAAGTGGCACTGGCATGCTAAACATCAAGTTTTGCTTGCTGTTGTGACTGATCAACATCTCATGTCGTTTCAGTTGGCGAAACAAAAGCTCATGTGTGTTCTTAACACTTTCTAGCATAAGGTCAGACAGGTAAACCCGCCGAATTT	Cluster_1982	5	0	0	0	0	0	0	0	0	0	1	0	0	1	0	0	1	1	0	1	0
M04485:17:000000000-C66CP:1:2102:3171:20019	AACCAATGGCCTCTTGAACGTGCATTGCGCTCTTGGGATATGCCTGAGAGCATGTCTGCTTCAGTGTTCTACTTTCATTTTCTGCTGCTCTTGTTATCAGGAGCAGTGTTGCTGCATGCTTCTGCAAGTGGCACTGGCATGCTAAACATCAAGTTTTGCTTGCTGTTGTGACTGATCAACATCTCATGTCGTTTCAGTTGTCGAAACAAAAGCTCATGTGTGTCCTTAACACTTCCTAGCATGAAGTCAGACAAGTGAACCCGCCGAATTT	Cluster_1987	3	0	0	0	0	0	0	0	0	0	0	0	0	1	0	0	0	0	1	1	0
M04485:17:000000000-C66CP:1:1112:10310:28208	AACCAATGGCCTCTTGAACGTGCATTGCGCTCTTGGGATATGCCTGAGAGCATGTCTGCTTCAGTGTTCTACTTTCATTTTCTGCTGCTCTTGTTATCAGGAGCAGTGTTGCTGCATGCTTCTGCAAGTGGCACTGGCATGCTAAACATCAATTTTTGCTTGCTGTTGTGACTGATCAACATCTCATGTCGTTTCAGTTGGCTAAACAAAAGTTCATGTGTGTTCTTAACACTTCCTAGCATGAAGTCAGACAAGTGACCCCGCCGAATTT	Cluster_2002	2	0	0	0	0	0	0	0	0	0	0	0	0	0	0	0	0	1	0	1	0
M04485:17:000000000-C66CP:1:1110:9988:24212	AACCAATGGCCTCTTGAACGTGCATTGCGCTCTTGGGTTATGCCTGAGAGCATGTCTGCTTCAGTGCTTCTACTTTCATTTTCTGCTGCTCTTGTTATCAGGAGCAGTGTTGCTGCATGCTTCTGCAAGTGGCACTGGCATGCTAAACATCAAGTTTTGCTTGCTGTTGTGACTGATCAACATCTCATGTCGTTTCAGTTGGCGAAACAAAAGCTCATGTGTGTTCTTAACATTTCCTAGCATGAAGGCAGACAAGTGACCCCGCCGAACT	Cluster_2125	2	0	0	0	0	0	0	0	0	0	0	1	0	1	0	0	0	0	0	0	0
M04485:17:000000000-C66CP:1:1110:5740:21257	AACCAATGGCCTCTTGAACGTGCATTGCGCTCTTGGGTTATGCCTGAGAGCATGTCTGCTTCAGTGCTTCTACTTTCATTTTCTGCTGCTCTTGTTATCAGGAGCAGTGTTGCTGCATGCTTCTGCAAGTGGCACTGGCATGCTAAACATCAAGTTTTGCTTGCTGTTGTGACTGATCAACATCTCATGTCGTTTCAGTTGGCGAAACAAAAGCTCATGTGTGTTCTTAACTCTTCCTAGCATGAAGTCAGACAAGTGAACCCGCCGAATT	Cluster_2126	3	0	0	0	0	0	0	0	0	0	0	1	0	0	0	0	0	0	0	1	1
M04485:17:000000000-C66CP:1:1103:15272:22482	AACCAATGGCCTCTTGAAGGTGCATTGCGCTCTTGGGATATGCCTGAGAGCATGTCTGCTTCAGTGCTTCTACTTTCATTTTCTGCTGCTCTTGTTATCAGGAGCAGTGTTGCTGCATGCTTCTGCAAGTGGCACTGGCATGCTAAACATCAAGTTTTGCTTGCTGTTGTGACTGATCAACATCTCATGTCGTTTCAGTTGGCGAAACAAAAGCTCATGTGTGTTCTAAACACTTCCTAGCATGAGGTCAGACAAGTGACCCCGCCGAACT	Cluster_2170	2	0	0	0	0	0	0	0	0	0	0	0	0	0	0	0	1	0	1	0	0
M04485:17:000000000-C66CP:1:2104:3444:15771	AAACAAAGGCCGCTTGAACGTGCATTGCGCTCTTGGGATATGCCTGAGAGCCTGTCTGCTTCAGTGCTTCTACTTTCATTTTCTGCTGCTCTTGTTATCAGGAGCAGTGTTGCTGCATGCTTCTGCAAGTGGCACTGGCATGCTAAATATCAAGTTTTGCTTGCTGTTGTGACTGATCAACATCTCATGTCGTTTCAGTTGGCGAAACAAAAGCTCATGTGTGTTCTTAACACTTCCTAGCATGAAGTCAGACAAGTGAACCCGCCGAATTT	Cluster_2232	2	0	0	0	0	1	0	0	0	0	0	0	0	0	1	0	0	0	0	0	0
M04485:17:000000000-C66CP:1:2114:8734:23938	AAACAATGCCCTCTTGAACGTGCATTGCGCCCTTGGGATATCCCTGAGAGCATGTCTGCTTCAGTGCTTCTACTTTCATTTTCTGCTGCTCTTGTTATCAGGAGCAGTGTTGCTGCATGCTTCTGCAAGTGGCACTGGCATGCTAAATATCAAGTTTTGCTTGCTGTTGTGACTGATCAACATCTCATGTCGTTTCAGTTGGCGAAACAAAAGCTCATGTGTGTTCTTAACACTTCCTAGCATGAAGTCAGACAAGTGATCCCGCCGAATTT	Cluster_2233	2	0	0	1	0	0	0	0	0	0	1	0	0	0	0	0	0	0	0	0	0
M04485:17:000000000-C66CP:1:1111:10652:24082	AAACAATGGCCGCTTGAACGTGCATTGCGCTCTTGGGATATGCCTGAGAGCATGTCTGCTTCAGTGCTTCTACTTTCATTTTCTGCTGCTCTTGTTATCAGGAGCAGGGTTGCTGCATGCTTCTGCAAGTGGCACTGGCATGCTAAATATCAAGTTTTGCTTGCTGTTGTGACTGATCAACATCTCATGTCGTTTCAGTTGGCGAAACAAAAGCTCATGTGTGTTCTTAACACTTCCTAGCATGAAGTCAGACAAGGGAACCCGCCGAATTT	Cluster_2242	4	1	1	0	1	0	0	0	0	0	0	0	1	0	0	0	0	0	0	0	0
M04485:17:000000000-C66CP:1:1111:12666:28421	AAACAATGGCCGCTTGAACGTGCATTGCGCTCTTGGGATATGCCTGAGAGCATGTCTGCTTCAGTGCTTCTACTTTCATTTTCTGCTGCTCTTGTTATCAGGAGCAGTGTTGCTGCATGCTTCTGCAAGTGGCACTGGCATGCTAAATATCAAGTTTTGCTTGCTGTTGTGACTGATCAACATCTCATGTCGTTTCAGTTGGCGAAACAAAAGCTCATGTGTGTTCTTAACACTTTCTATCATGAAGGCAGACAAGTGAACCCGCCGAATTT	Cluster_2246	4	0	0	0	1	0	0	0	0	0	0	0	1	1	0	0	0	0	1	0	0
M04485:17:000000000-C66CP:1:2104:12114:27863	AAACAATGGCCTATTGAACGTGCATTGCGCTCTTGGGATACGCCTGAGAGCATGTCTGCTTCAGTGCTTCTACTTTCATTTTCTGCTGCTCTTGTTATCAGGAGCAGGGTTGCTGCATGCTTCTGCAAGTGGCACTGGCATGCTAAATATCAAGTTTTGCTTGCTGTTGTGACTGATCAACATCTCATGTCGTTTCAGTTGGCGAAACAAAAGCTCATGTGTGTTCTTAACACTTCCTAGCATGAAGTCAGACAAGTGAATCCGCCGAATTT	Cluster_2259	2	0	1	1	0	0	0	0	0	0	0	0	0	0	0	0	0	0	0	0	0
M04485:17:000000000-C66CP:1:1105:15469:25982	AAACAATGGCCTCTTGAACGAGCATTGCGCTCTTGGGATACGCCTGAGAGCATGTCTGCTTCAGTGCTTCTACTTTCATTTTCTGCTGCTCTTGTTATCAGGAGCAGTGTTGCTGCATGCTTCTGCAAGTGGCACTGGCATGCTAAATATCAAGTTTTGCTTGCTGTTGTGACTGATCAACATCTCATGTCGTTTCAGTTGGCGAAACAAAAGCTCATGTGTGTTCTTAACACTTCTTAGGATGAAGTCAGACAAGTGAACCCGCCGAATTT	Cluster_2278	2	0	1	0	0	0	1	0	0	0	0	0	0	0	0	0	0	0	0	0	0
M04485:17:000000000-C66CP:1:2113:26283:13492	AAACAATGGCCTCTTGAACGTGAATTGCGCTATTGGGATATGCCTGAGAGCATGTCTGCTTCAGTGCTTCTACTTTCATTTTCTGCTGCTCTTGTTATCAGGAGCAGTGTTGCTGCATGCTTCTGCAAGTGGCACTGGCATGCTAAACATCAAGTTTTGCTTGCTGTTGTGACTGATCAACATCTCATGTCGTTTCAGTTGGCGAAACAAAAGCTCATGTGTGTTCTTAACACTTCCTAGCATGAAGTCAGACAAGTGACCCCGCCGAATTT	Cluster_2285	5	0	0	0	0	0	0	0	0	0	0	1	0	0	0	0	1	0	1	2	0
M04485:17:000000000-C66CP:1:2112:11013:26521	AAACAATGGCCTCTTGAACGTGCATTGCGCTCTTGGGATAAGCCTGAGAGCATGTCTGCTTCAGTGCTTCTACTTTCATTTTCTGCTGCTCTTGTTATCAGGAGCAGTGTTGCTGCATGCTTCTGCAAGTGGCACTGGCATGCTAAATATCAATTTTTGCTTGCTGTTGTGACTGATCAACATCTCATGTCGTTTCAGTTGGCGAAACAAAAGCTCATGTGTGTTCTTAACACTTCCTAGCATGAAGTCAGACAAGTAACCCCGCCGAATTT	Cluster_2304	3	0	1	0	0	0	0	0	1	0	0	0	0	0	0	0	0	0	0	1	0
M04485:17:000000000-C66CP:1:2108:22566:26808	AAACAATGGCCTCTTGAACGTGCATTGCGCTCTTGGGATACGCCTGAGAGCATGTCTGCTTCAGTGCTTCTACTTTCATTTTCTGCTGCTCTTGTTATCAGGAGCAGTGTTGCTGCATGCTTCTGCAAGTGGCACTGGCATGCTAAATATCAAGTTTTGCTTGCTGTTGTGACTGATCAACATCTTATGTCGTTTCAGTTGGCGAAACAAAAGCTCATGTGTGTTCTTAACACTTCCTATGATGAAGTCAGACAAGTGCACCCGCCGAATTT	Cluster_2310	5	0	0	0	0	0	0	2	0	0	0	0	1	0	2	0	0	0	0	0	0
M04485:17:000000000-C66CP:1:1107:13975:28500	AAACAATGGCCTCTTGAACGTGCATTGCGCTCTTGGGATATGCCTGAGAGCATGTCTGCTTCAGTGCTTCTACTTTCATTTTCTGCTGCTCTTGTTATCAGGAGCAGTGTTGCTGCATGCTTCTGCAAGTGGCACTGGCATGCTAAACATCAAGTTTTGCTTGCTTTTGTGACTGATCAACATCTCATGTCGTTTCAGTTGGCGAAACAAAAGCTCATGTGTGTTCTTAACACTTCCTAGCATGAAGTCAGGCAAGTGACCCCGCCGAATTT	Cluster_2338	2	0	0	0	0	0	0	0	0	0	0	0	0	0	0	0	0	0	1	1	0
M04485:17:000000000-C66CP:1:2102:7180:23609	AAACAATGGCCTCTTGAACGTGCATTGCGCTCTTGGGATATGCCTGAGAGCATGTCTGCTTCAGTGCTTCTACTTTCATTTTCTGCTGCTCTTGTTATCAGGAGCAGTGTTGCTGCATGCTTCTGCAAGTGGCACTGGCATGCTAAATATCAAGTTTTGCTTGCTGTTGTGACTGATCAACATCTCATGTCGTTTCAGTTGGCGAAACAAAAGCTCATGTGTGTTCTTAACAATTCCTATCATGAAGTCAGACAAGTGATCCCGCCGAATTT	Cluster_2349	2	0	0	0	0	0	0	0	1	0	0	0	0	0	0	0	0	0	1	0	0
M04485:17:000000000-C66CP:1:1107:10425:2379	AACAAATAGCCTCTTGAAAGTGCATTGCGCTCTTGGGATATGCCTGAGAGCATGTCTGCTTCAGTGCTTCTACTTTCATTTTCTGCTGCTCTTGTTATCAGGAGCAGTGTTGCTGCATGCTTCTGCAAGTGGCACTGGCATGCTAAACATCAAGTTTTGCTTGCTGTTGTGACTGATCAACATCTCATTTCGTTTCAGTTGGCGAAACAAAAGCTCATGTGTGTTCTTAACACTTCTTAGCATGAAGTCAGACAAGTGAACCCGCCGAATTT	Cluster_2407	3	0	0	0	0	0	0	0	0	0	0	1	0	0	0	0	1	0	1	0	0
M04485:17:000000000-C66CP:1:1103:10539:28076	AACAAATAGCCTCTTGAACGTGAATTGCGCTCTTGGGATATGCCTGAGAGCATGTCTGCTTCAGTGCTTTTACTTTCATTTTCTGCTGCTCTTGTTATCAGGAGCAGTGTTGCTGCATGCTTCTGCAAGTGGCACTGGCATGCTAAACATCAAGTTTTGCTTGCTGTTGTGACTGATCAACATCTCATGTCGTTTCAGTTGGCGAAACAAAAGCTCATGTGTGTTCTTAACACTTCCTAGCATGAAGTCAGACAAGTGAACCCGCCGAATTT	Cluster_2408	2	0	0	0	0	0	0	0	0	0	0	1	0	0	0	0	0	0	1	0	0
M04485:17:000000000-C66CP:1:1101:16815:25222	AACAAATGCCCTCTTGAACGTGCATTGCGCTCTTGGGATATGACTGAGAGCATGTCTGCTTCAGTGCTTCTACTTTCATTTTCTGCTGCTCTTGTTATCAGGAGCAGTGTTGCTGCGTGCTTCTGCAAGTGGCACTGGCATGCTAAATATCAAGTTTTGCTTGCTGTTGTGACTGATCAACATCTCATGTCGTTTCAGTTGGCGAAACAAAAGCTCATGTGTGTTCTTAACACTTCCTAGCATGAAGTCAGACAAGTGAACCCGCCGAATTT	Cluster_2428	2	0	0	0	0	0	1	0	0	0	0	0	0	0	1	0	0	0	0	0	0
M04485:17:000000000-C66CP:1:2110:26425:18748	AACAAATGGACTCTTGAACGTGCATTGCGCTCTTGGGATATGCCTGAGAGCATGTCTGCTTCAGTGCTTCTACTTTCATTTTCTGCTGCTCTTGTTATCAGGAGCAGTGTTGCTGCATGCTTCTGCAAGTGGCACTGGCATGCTAAACATCAAGTTTTGCTTGCTGTTGTGACTGATCAGCATCTCATGTCGTTTCAGTTGGCGAAACAAAAGCTCATGTGTGTTCTTAACCCTTCCTAGCATGAAGTCAGACAAGTGAACCCGCCGAATTT	Cluster_2434	9	0	0	0	0	0	0	0	0	2	4	0	0	0	0	2	1	0	0	0	0
M04485:17:000000000-C66CP:1:1104:10838:26032	AACAAATGGCATCTTGAACGTGCATTGCGCTCTTGGGATATGCCTGAGAGCATGTCTGCTTCAGTGCTTCTACTTTCATTTTCTGCTGCTCTTGTTATCAGGAGCAGTGTTGCTGCATGCTTCTGCAAGTGGCACTGGCATGCTAAACATCAAGTTTTGCTTGCTGTTGTGACTGATCAACATCTCATGTCGTTTCAGTTGGCGAAACAAAAGCTCATGTGTGTTCTTAACCCTTCCTAGCATGAAGACAGACAAGTAACCCCGCCGAATTT	Cluster_2447	2	0	0	0	0	0	0	0	0	0	0	1	0	0	0	0	1	0	0	0	0
M04485:17:000000000-C66CP:1:2108:21657:26544	AACAAATGGCCGCTTGAACGAGCATTGCGCTCTGGGGATACGCCTGAGAGCATGTCTGCTTCAGTGCTTCTACTTTAATTTTCTGCTGCTCTTGTTATCAGGAGCAGTGTTGCTGCATGCTTCTGCAAGTGGCACTGGCATGCTAAATATCAAGTTTTGCTTGCTGTTGTGACTGATCAACATCTCATGTCGTTTCAGTTGGCGAAACAAAAGCTCATGTGTGTTCTTAACACTTCCTAGCATGAAGTCAGACAAGTGAATCCGCCGAATTT	Cluster_2470	3	0	1	0	0	2	0	0	0	0	0	0	0	0	0	0	0	0	0	0	0
M04485:17:000000000-C66CP:1:2114:14869:26841	AACAAATGGCCGCTTGAACGTGCATTGCGCTCTTGGGATATGCCTGAGGTCATGTCTGCTTCAGTGCTTCTACTTTCATTTTCTGCTGCTCTTGTTATCAGGAGCAGTGTTGCTGCATGCTTCTGCAAGTGGCACTGGCATGCTAAATATCAAGTTTTGCTTGCTGTTGTGACTGATCAACATCTCATGTCGTTTCAGTTGGCGAAACAAAAGCTCATGTGTGTTCTTAACACTTCCTAGCATGAAGTCAGACAAGTGAACCCGCCGAATTT	Cluster_2510	2	0	0	0	0	0	0	0	1	0	0	0	0	0	1	0	0	0	0	0	0
M04485:17:000000000-C66CP:1:1113:11403:24124	AACAAATGGCCTATTGAACGTGCATTGCGCTCTTGGGATATGCCTGAGAGCATGTCTGCTTCAGTGCTTCTACTTTCATTTTCTGCTGCTCTTGTTATCAGGAGCAGTGTTGCTGCATGCTTCTGCAAGTGGCACTGGCATGCTAAACATCAAGTTTTGCTTGCTGTTGTGACTGATCAACATCTCATGTCGTTTCAGATGGCGAAACAAAAGCTCATGTGTGTTCTTAACACTTCCTAGCATGAAGTCAGACAAGTGAGCCCGCCGAATTT	Cluster_2523	3	0	0	0	0	0	0	0	0	0	1	0	0	1	0	0	0	0	0	1	0
M04485:17:000000000-C66CP:1:2105:15522:28456	AACAAATGGCCTCTTGAAAGTGCATTGCGCTCTTGGGATATGCCTGAGAGCATGTCTGCTTCATTGCTTCTACTTTCATTTTCTGCTGCTCTTGTTATCAGGAGCAGTGTTGCTGCATGCTTCTGCAAGTGGCACTGGCATGCTAAACATCAAGTTTTGCTTGCTGTTGTGACTGATCAACATCTCATGTCGTTTCAGTTGGCGAAACAAAAGCTCATGTGTGTTCTTAACCCTTCCTAGGATGAAGTCAGGCAAGTGAACCCGCCGAATTT	Cluster_2559	8	0	0	0	0	0	0	0	0	2	2	1	0	0	0	0	1	0	2	0	0
M04485:17:000000000-C66CP:1:1114:20447:18247	AACAAATGGCCTCTTGAACGTCCATTGCGCCCTTGGGATATGCCTGAGAGCATGTCTGCTTCAGTGCTTCTACTTTCATTTTCTGCTGCTCTTGTTATCAGGAGCAGTGTTGCTGCATGCTTCTGCAAGTGGCACTGGCATGCTAAACATCAAGTTTTGCTTGATGTTGTGACTGATCAACATCTCATGTCGTTTCAGTTGGCGAAACAAAAGCTCATGTGTGTTCTTAACACTTCCTAGCATGAAGTCAGACAAGTGAACCCGCCGAATTT	Cluster_2599	13	0	0	0	0	0	0	0	0	2	3	1	0	1	0	1	2	1	2	0	0
M04485:17:000000000-C66CP:1:2104:3217:16660	AACAAATGGCCTCTTGAACGTGAATTCCGCTCTTGGGATATGCCTGAGAGCATGTCTGCTTAAGTGCTTCTACTTTCATTTTCTGCTGCTCTTGTTATCAGGAGCAGTGTTGCTGCATGCTTCTGCAAGTGGCACTGGCATGCTAAATATCAAGTTTTGCTTGCTGTTGTGACTGATCAACATCTCATGTCGTTTCAGTTGGCGAAACAAAAGCTCATGTGTGTTCTTAACACTTCCTAGCATGAAGTCAGACAAGTGAACCCGCCGAATTT	Cluster_2605	2	0	0	0	0	1	0	0	0	0	0	0	0	0	1	0	0	0	0	0	0
M04485:17:000000000-C66CP:1:1112:2583:10663	AACAAATGGCCTCTTGAACGTGAATTGAGCTATTGGGATATGCCTGAGAGCATGTCTGCTTCAGTGCTTCTACTTTCATTTTCTGCTGCTCTTGTTATCAGGAGCAGTGTTGCTGCATGCTTCTGCAAGTGGCACTGGCATGCTAAACATCAAGTTTTGCTTGCTGTTGTGACTGATCAACATCTCATGTCGTTTCAGTTGGCGAAACAAAAGCTCATGTGTGTTCTTAACACTTCCTAGCATGAATTCACACAAGTTACCCCTCCTAATTT	Cluster_2609	2	0	0	0	0	0	0	0	0	0	0	0	0	1	0	1	0	0	0	0	0
M04485:17:000000000-C66CP:1:1104:13765:26695	AACAAATGGCCTCTTGAACGTGAATTGCGCCCTTGGGATATGCCTGAGGGCATGTCTGCTTCAGTGCTTCTACTTTCATTTTCTGCTGCTCTTGTTATCAGGAGCAGTGTTGCTGCGTGCTTCTGCAAGTGGCACTGGCATGCTAAATATCAAGTTTTGCTTGCTGTTGTGACTGATCAACATCTCATGTCGTTTCAGTTGGCGAAACAAAAGCTCATGTGTGTTCTTAACACTTCCTAGCATGAAGTCAGACAAGTGAACCCGCCGAATTT	Cluster_2613	3	0	0	0	0	0	0	0	0	0	0	0	1	0	2	0	0	0	0	0	0
M04485:17:000000000-C66CP:1:1105:27675:21506	AACAAATGGCCTCTTGAACGTGAATTGCGCTCTTGGGATACGCCTGAGAGCATGTCTGCTTCAGTGCTTCTACTTTCATTTTCTGCTGCTCTTGTTATCAGGAGCAGTGTTGCTGCATGCTTCTGCAAGTGGCACTGGCATGCTAAATATCAAGTTTTGCTTGCTGTTGTGACTGATCAACATCTCATGTCGTTTCAGTTGGCGAAACAAAAGCTCATGTGTGTTCTTAACACTTCCTAGCATGAAGTCAGACAGGTGACCCCGCCGAATTA	Cluster_2629	4	0	0	1	0	2	0	0	0	0	0	0	0	0	1	0	0	0	0	0	0
M04485:17:000000000-C66CP:1:1104:13476:25579	AACAAATGGCCTCTTGAACGTGAATTGCGCTCTTGGGATATGCCTGAGAGCATGTCTGCTTCAGTGCTTCTACTTTAATTTTCTGCTGCTCTTGTTATCAGGAGCAGTGTTGCTGCATGCTTCTGCAAGTGGCACTGGCATGCTAAACATCAAGTTTTGCTTGCTGTTGTGACTGATCAACATCTCATGTCGTTTCAGTTGGCGAAACAAAAGCTCATGTGTGTTCTTAACACTTCCTAGCATGAAGTCAGACAGGTGACCCCGCCGAATTT	Cluster_2642	2	0	0	0	0	0	0	0	0	0	0	0	0	1	0	0	0	0	1	0	0
M04485:17:000000000-C66CP:1:1102:23660:23621	AACAAATGGCCTCTTGAACGTGAATTGCGCTCTTGGGATATGCCTGAGAGCATGTCTGCTTCAGTGCTTCTACTTTCATTTTCTGCTGCTCTTGTTATAAGGAGCAGTGTTGCTGCATGCTTCTGCAAGTGGCACTGGCATGCTAAATATCAAGTTTTGCTTGCTGTTGTGACTGATCAACATCTCATGTCGTTTCAGTTGGCGAAACAAAAGCTCATGTGTGTTCTTAACACTTCCTATCATGAAGTCAGACAAGAGAACCCGCCGAATTT	Cluster_2646	4	0	0	0	1	0	1	0	0	1	0	0	0	0	0	0	0	1	0	0	0
M04485:17:000000000-C66CP:1:1102:14545:26754	AACAAATGGCCTCTTGAACGTGAATTGCGCTCTTGGGATATGCCTGAGAGCATGTCTGCTTCAGTGCTTCTACTTTCATTTTCTGCTGCTCTTGTTATCAGGAGCAGTGTTGCTGCATGCTTCTGCAAGTGCCACTGGCATGCTAAATATCAAGTTTTGCTTGCTGTTGTGACTGATCAACATCTCATGTCGTTTCAGTTGGCGAAACAAAAGCTCATGTGTGTTCTTAACCCTTCCTAGCATGAAGTCAGACAAGTGAACCCGCCGAATTT	Cluster_2652	6	0	0	0	0	0	0	0	1	0	1	0	2	0	0	0	0	0	2	0	0
M04485:17:000000000-C66CP:1:1113:4816:24084	AACAAATGGCCTCTTGAACGTGAATTGCGCTCTTGGGATATGCCTGAGAGCATGTCTGCTTCAGTGCTTCTACTTTCATTTTCTGCTGCTCTTGTTATCAGGAGCAGTGTTGCTGCATGCTTCTGCAAGTGGCACTGGCATGCTAAACATCAAGTTTTGCTTGCTGTTGTGACTGATCAACATCTCATGTCTTTTCAGTTGGCGAAACAAAAGCTCATGTGTGTTCTTAACACTTACTAGCATGAAGTCAGACAAGTAACCCCGCCGAATTT	Cluster_2664	3	0	0	0	0	0	0	0	0	0	1	0	0	0	0	0	0	0	2	0	0
M04485:17:000000000-C66CP:1:1112:9133:27010	AACAAATGGCCTCTTGAACGTGAATTGCGCTCTTGGGATATGCCTGAGAGCATGTCTGCTTCAGTGCTTCTACTTTCATTTTCTGCTGCTCTTGTTATCAGGAGCAGTGTTGCTGCATGCTTCTGCAAGTGGCACTGGCATGCTAAATATCAAGTTTTGCTTGCTGTTGGGACTGACCAACATCTCATGTCGTTTCAGTTGGCGAAACAAAAGCTCATGTGTGTTCTTAACACTTCCTAGCATGAAGTCAGCCAAGTGATCCCGCCGAATTT	Cluster_2668	2	0	1	0	0	0	0	0	1	0	0	0	0	0	0	0	0	0	0	0	0
M04485:17:000000000-C66CP:1:1103:8625:25254	AACAAATGGCCTCTTGAACGTGAATTGCGCTCTTGGGATATGCCTGAGAGCATGTCTGCTTCAGTGCTTCTACTTTCATTTTCTGCTGCTCTTGTTATCAGGAGCAGTGTTGCTGCATGCTTCTGCAAGTGGCACTGGCATGCTAAATATCAATTTTTGCTTGCTGTTGTGACTGATCAACATCTCATGTCGTTTCAGTTGGCGAAACAAAAGCTCATGTGTGTTCTTAACACTTCCTAGCTTGAATTCAGACAAGTGACCCCGCCGAATTT	Cluster_2672	5	1	0	0	0	1	0	0	0	0	0	1	0	1	0	0	0	0	0	0	1
M04485:17:000000000-C66CP:1:2110:21573:19988	AACAAATGGCCTCTTGAACGTGCAATGCGCTCTTGGGATATGCCTGAGAGAATGTCCGCTTCAGTGCTTCTACTTTCATTTTCTGCTGCTCTTGTTATCAGGAGCAGTGTTGCTGCATGCTTCTGCAAGTGGCACTGGCATGCTAAACATCAAGTTTTGCTTGCTGTTGTGACTGATCAACATCTCATGTCGTTTCAGTTGGCGAAACAAAAGCTCATGTGTGTTCTTAACACTTCCTAGCATGAAGTCAGACAAGTGAACCCGCCGAATTT	Cluster_2694	3	0	0	0	0	0	0	0	0	0	0	1	0	2	0	0	0	0	0	0	0
M04485:17:000000000-C66CP:1:2112:26724:18434	AACAAATGGCCTCTTGAACGTGCAGTGCGCTCTTGGGATATGCCTGAGAGCATGTCTGCTTCAGTGCTTCTACTTTCATTTTCTGCTGCTCTTGTTATCAGGAGCAGTGTTGCTGCATGCTTCTGCAAGTGGCACTGGCATGCTAAACATCAAGTTTTGCTTGCTGTTGTGACTGATCAACATCTCATGTCGTTTCAGTTGGCGAAACAAAAGCTCATGTGTGTGCTTACCACTTCCTAGCATGAAGTCAGACAAGTGAACCCGCCGAATTT	Cluster_2698	2	0	0	0	0	0	0	0	0	0	0	0	0	1	0	0	0	0	1	0	0
M04485:17:000000000-C66CP:1:1112:3450:10858	AACAAATGGCCTCTTGAACGTGCAGTGTGCTCGTGGGATATGCCTGAGAGCATGTCTGCTTCAGTGCTTCTACTTTCATTTTCTGCTGCTCTTGTTATCAGGAGCAGTGTTGCTGCATGCTTCTGCAAGTGGCACTGGCATGCTAAACATCAAGTTTTGCTTGCTGTTGTGACTGATCAACATCTCATGTCGTTTCAGTTGGCGAAACAAAAGCTCATGTGTGTTCTTAACACTTCCTAGCATGAAGTCAGACAAGTGAACCCGCCGAATTT	Cluster_2700	2	0	0	0	0	0	0	0	0	0	0	0	0	1	0	1	0	0	0	0	0
M04485:17:000000000-C66CP:1:1108:25338:22367	AACAAATGGCCTCTTGAACGTGCATCGCGCTCTTGGGATATGCCTGAGAGCATGTCTGCTTCAGTGCTTCTACTTTCATTTTCTGCTGCTCTTGTTATCAGGAGCAGTGTTGCTGCATGCTTCTGCAAGTGGCACTGGCATGCTAAACATCAAGTTTTGCTTGCTGTTGTGACTGATCAACATCTCATGTCGTTTCAGTTGGCGAAACAAAAGCTCATGTGTGTTCTTAACACTACATAGCATGAAGTCGGACAAGTGAACCCGCCGAATTT	Cluster_2701	12	0	0	0	0	0	0	0	0	0	3	0	0	1	0	1	0	3	3	1	0
M04485:17:000000000-C66CP:1:1103:10878:16040	AACAAATGGCCTCTTGAACGTGCATCGCGCTCTTGGGATATGCCTGAGAGCATGTCTGCTTCAGTGCTTCTACTTTCATTTTCTGCTGCTCTTGTTATCAGGAGCAGTGTTGCTGCATGCTTCTGCAAGTGGCACTGGCATGCTAAACATCAAGTTTTGCTTGCTGTTGTGACTGATCAACATCTCATGTCGTTTCAGTTGGCGAAACAAAAGCTCATGTGTGTTCTTAACACTTCCTAGCATGAAGCCAGACAGGTGAACCCGCCGAATTT	Cluster_2702	2	0	0	0	0	0	0	0	0	0	0	1	0	0	0	0	0	0	0	1	0
M04485:17:000000000-C66CP:1:1106:24500:23523	AACAAATGGCCTCTTGAACGTGCATTCCGCTCTTGGGAAACGCCTGAGAGCATGTCTGCTTCAGTGCTTCTCCTTTCATTTTCTGCTGCTCTTGTTATCAGGAGCAGTGTTGCTGCATGCTTCTGCAAGTGGCACTGGCATGCTAAATATCAAGTTTTGCTTGCTGTTGTGACTGATCAACATCTCATGTCGTTTCAGTTGGCGAAACAAAAGCTCATGTGTGTTCTTAACACTTCCTAGCATGAAGTCAGACAAGTGAACCCGCCGAATTT	Cluster_2707	2	0	0	1	0	0	0	0	0	0	0	0	0	0	0	0	0	0	0	0	1
M04485:17:000000000-C66CP:1:1106:23373:26621	AACAAATGGCCTCTTGAACGTGCATTCCGCTCTTGGGATATGCCTGAGAGCATGTCTGCTTCAGTGCTTCTACTTTCATTTTCTGCTGCTCTTGTTATCAGGAGCAGTGTTGCTGCATGCTTCTGCAAGTGGCACTGGCATGCTAAATATCAAGTTTTGCTTGCTGTTGTGACTGATCAACATCTCATGTCGTTTCAGTTGGCGAAACAAAAGCTCATGTGTGTTCTTAACACTTCCTAGCTTGAAGTCAGACAAGTCATCCCGCCGAATTT	Cluster_2711	3	0	0	0	0	0	0	0	0	2	0	0	0	0	0	0	0	0	0	0	1
M04485:17:000000000-C66CP:1:1114:16388:26665	AACAAATGGCCTCTTGAACGTGCATTGCGCCCTTGGGATATGCCTGAGAGCATGTCTGCTTAAGTGCTTCTACTTTCATTTTCTGCTGCTCTTGTTATCAGGAGCAGTGTTGCTGCATGCTTCTGCAAGTGGCACTGGCATGCTAAACATCAAGTTTTGCTTACTGTTGTGACTGATCAACATCTCATGTCGTTTCAGTTGGCGAAACAAAAGCTCATGTGTGTTCTTAACACTTCCTAGCATGAAGTCAGACAAGTGACCCCGCCGAATTT	Cluster_2732	3	0	0	0	0	0	0	0	0	0	1	0	0	0	0	0	2	0	0	0	0
M04485:17:000000000-C66CP:1:2111:8363:24175	AACAAATGGCCTCTTGAACGTGCATTGCGCCCTTGGGATATGCCTGAGAGCATGTCTGCTTCAGTGCTTCTACTTTCATTTTCTGCTGCTCTTGTTATCAGGAGCAGTGTTGCTGCATGCTTCTGCAAGTGGCACTGGCATGCTAAACATCAAGTTTTGCTTGCTGTTGTGACTTATCAACATCTCATGTCGTTTCAGTTGGCGAAACAAAAGCTCATGTGTGTTCTTAACACTTCCTAGCATGAAGGCAGAAAAGTGAACCCGCCGAATTT	Cluster_2740	2	0	0	0	0	0	0	0	0	0	1	0	0	1	0	0	0	0	0	0	0
M04485:17:000000000-C66CP:1:2113:3496:14449	AACAAATGGCCTCTTGAACGTGCATTGCGCTATTGGGATATGCCTGAGAGCATGTCTGCTTCAGTGCTTCTACTTTCATTTTCTGCTGCTCTTGTTATCAGGAGCAGTGTTTCTGCATGCTTCTGCAAGTGGCACTGGCATGCTAAACATCAAGTTTTGCTTGCTGTTGTGACTGATCAACATCTCATGTCGTTTCAGTTGGCGAAACAAAAGCTCATGTGTGTTCTTAACACTTCCTAGCATGAAGTCAGGCAAGTGAACCCGCCGAATTT	Cluster_2747	2	0	0	0	0	0	0	0	0	0	0	0	0	0	0	1	0	1	0	0	0
M04485:17:000000000-C66CP:1:1110:6458:7766	AACAAATGGCCTCTTGAACGTGCATTGCGCTCTTGGGACATGCCTGAGAGCATGTCTGCTTCAGTGCTTCTACTTTCATTTTCTGCTGCTCTTGTTATCAGGAGCAGTGTTGCTGCATGCTTCTGCAAGTGGCACTGGCATGCTAAACATCAAGTTTTGCTTGCTGTTGTGACTGATCAACATCTCATGTCGTTTCAGTTGGCGAAACAAAAGCTCATGTGTGTTCTTAACCATTCCAAGCATGAAGTCAGACAAGTGAACCCGCCGAATTT	Cluster_2765	2	0	0	0	0	0	0	0	0	0	0	0	0	0	0	1	0	1	0	0	0
M04485:17:000000000-C66CP:1:1103:19710:25554	AACAAATGGCCTCTTGAACGTGCATTGCGCTCTTGGGATACGCCTGAGAGCATGTCTGCTTCAGTGCTTCTACTTTCATTTTCTGCTGCTCTTGTTATCAGGAGCAGTGTTGCTGCATGCTTCTGCAAGTGGCACTGGCAAGCTAAATATCAAGTTTTGCTTGCTGTTGTGACTGATCAACATCTCATGTCGTTTCAGTTGGCGAAACAAAAGCTCATGTGTGTTCTTAACACTTCCTAGCATGAAGTCAGACAAGGGATCCCGCCGAATTT	Cluster_2783	2	0	0	0	0	0	0	0	0	0	0	0	1	0	1	0	0	0	0	0	0
M04485:17:000000000-C66CP:1:2113:14312:27124	AACAAATGGCCTCTTGAACGTGCATTGCGCTCTTGGGATACGCCTGAGAGCATGTCTGCTTCAGTGCTTCTACTTTCATTTTCTGCTGCTCTTGTTATCAGGAGCAGTGTTGCTGCATGCTTCTGCAAGTGGCACTGGCATGCTAAACATCAAGTTTTGCTTGCTGTTGTGACTGATCAACATCTCATGTCGTTTCAGTTGGCGAAACAAAAGCTCATGTGTGTTCTTAACACTTCCTAGCATGAAGTCGGCCAGGTGAACCCGCCGAATTT	Cluster_2785	4	0	0	0	0	0	0	0	0	0	1	0	0	0	0	1	0	1	1	0	0
M04485:17:000000000-C66CP:1:1112:17612:25017	AACAAATGGCCTCTTGAACGTGCATTGCGCTCTTGGGATACGCCTGAGAGCATGTCTGCTTCAGTGCTTCTACTTTCATTTTCTGCTGCTCTTGTTATCAGGAGCAGTGTTGCTGCATGCTTCTGCAAGTGGCACTGGCATGCTAAATATCAAGTTTTGCTTGCTGTTGTAACTGATCAACATCTCATGTCGTTTCAGTTGGCGAAACAAAAGCTCATGTGTGTTCTTAACAATTCCTAGCATGAAGTCAGACAAGTGAACCCGCCGAATTT	Cluster_2786	2	0	0	1	0	0	0	0	0	0	0	0	1	0	0	0	0	0	0	0	0
M04485:17:000000000-C66CP:1:2102:11244:28524	AACAAATGGCCTCTTGAACGTGCATTGCGCTCTTGGGATACGCCTGAGAGCATGTCTGCTTCAGTGCTTCTACTTTCATTTTCTGCTGCTCTTGTTATCAGGAGCAGTGTTGCTGCATGCTTCTGCAAGTGGCACTGGCATGCTAAATATCAAGTTTTGCTTGCTGTTGTGACTGATCAACATCTCATGTCGTTTCAGTTGGCGAAACAAAAGCTCATGTGTGTTCTTAACACTTCCTAGCATGAAGTCAGCCAAGTGTACCCGCCGAATTT	Cluster_2789	2	0	0	0	0	0	0	1	0	0	0	0	0	0	1	0	0	0	0	0	0
M04485:17:000000000-C66CP:1:1103:18799:5351	AACAAATGGCCTCTTGAACGTGCATTGCGCTCTTGGGATATGCCTGAGAGCATGCCTGCTTCAGTGCTTCTACTTTCATTTTCTGCTGCTCTTGTTATCAGGAGCAGTGTTGCTGCATGCTTCTGCAAGTGGCACTGGCATGCTAAACATCAAGTTTTGCTTGCTGTTGTGACTGATCAACATCTCATGTCGTTTCAGTTGGCGAAACAAAAGCTCATGTGTGTTCTTAACACTTCATAGCATGGAGTCAGACAAGTGAACCCGCCGAATTT	Cluster_2827	2	0	0	0	0	0	0	0	0	0	1	0	0	1	0	0	0	0	0	0	0
M04485:17:000000000-C66CP:1:1104:18111:27894	AACAAATGGCCTCTTGAACGTGCATTGCGCTCTTGGGATATGCCTGAGAGCATGTCTGCTTAAGTGCTTCTACTTTCATTTTCTGCTGCTCTTGTTATCAGGAGCAGTGTTGCTGCATGCTTCTGCAAGTGGCACTGGCATGCTAAATATCAAGTTTTGCTTGCTGTTGTGACTGATAAACATCTCATGTCGTTTCAGTTGGCGAAACAAAAGCTCATGTGTGTTCTTAACACTTCCTAGCATGAAGTCAGACAAGGGATCCCGCCGAATTT	Cluster_2839	2	0	1	0	0	0	0	0	1	0	0	0	0	0	0	0	0	0	0	0	0
M04485:17:000000000-C66CP:1:1110:25437:19273	AACAAATGGCCTCTTGAACGTGCATTGCGCTCTTGGGATATGCCTGAGAGCATGTCTGCTTCAGGGCTTCTACTTTCATTTTCTGCTGCTCTTGTTATCAGGAGCAGTGTTGCTGCATGCTTCTGCAAGTGGCACTGGCATGCTAAACATCAAGTTTTGCTTGCTGTTGTGACTGATCAACATCTCATGTCGTTTCAGTTGGCGAAACAAAAGCTCATGTGTGTTCTTAACACTTCCTAGCATGAAGGCAGTCAAGTGACCCCGCCGAATTT	Cluster_2849	4	0	0	0	0	0	0	0	0	1	0	0	0	0	0	1	2	0	0	0	0
M04485:17:000000000-C66CP:1:2104:16045:27161	AACAAATGGCCTCTTGAACGTGCATTGCGCTCTTGGGATATGCCTGAGAGCATGTCTGCTTCAGTGCCTCTACTTTCATTTTCTGCTGCTCTTGTTATCAGGAGCAGTGTTGCTGCATGCTTCTGCAAGTGGCACTGGCATGCTAAACATCAAGTTTTGCTTGCTGTTGTGACTGATCAACATCTCATGTCGTTTCAGTTGGCGAAACAAAAGCTCATGTGTTTTCTTAACACTTCCAAGCTGGAGGTCAGACAGTTGACCCCGCCGAATTT	Cluster_2857	2	0	0	0	0	0	0	0	0	0	1	0	0	0	0	1	0	0	0	0	0
M04485:17:000000000-C66CP:1:2101:6310:14635	AACAAATGGCCTCTTGAACGTGCATTGCGCTCTTGGGATATGCCTGAGAGCATGTCTGCTTCAGTGCTTCTACTTTCATTTTCCGCTGCTCTTGTTATCAGGAGCAGTGTTGCTGCATGCTTCTGCAAGTGGAACTGGCATGCTAAACATCAAGTTTTGCTTGCTGTTGTGACTGATCAACATCTCATGTCGTTTCAGTTGACGAAACAAAAGCTCATGTGTGTTCTTAACACTACCTAGCATGAAGTCAGACAAGTGAGCCCGCCGAATTT	Cluster_2880	2	0	0	0	0	0	0	0	0	0	1	0	0	1	0	0	0	0	0	0	0
M04485:17:000000000-C66CP:1:1114:11889:19713	AACAAATGGCCTCTTGAACGTGCATTGCGCTCTTGGGATATGCCTGAGAGCATGTCTGCTTCAGTGCTTCTACTTTCATTTTCTGCTGCTCTTGTTATCAGGAACAGTGTTGCTGCATGCTTCTGCAAGTGGCACTGGCATGCTAAACATCAAGTTTTGCTTGATGTTGTGACTGATCAACATCTCATGTCGTTTCAGTTGGCGAAACAAAAGCTCATGTGTGTTCTTAACACTTCCTAGCATGAAGGCAGACAAGGGAACCCGCCGAATTT	Cluster_2914	2	0	0	0	0	0	0	0	0	1	1	0	0	0	0	0	0	0	0	0	0
M04485:17:000000000-C66CP:1:2105:7549:25330	AACAAATGGCCTCTTGAACGTGCATTGCGCTCTTGGGATATGCCTGAGAGCATGTCTGCTTCAGTGCTTCTACTTTCATTTTCTGCTGCTCTTGTTATCAGGAGAAGTGTTGCTGCATCCTTCTGCAAGTGGCACTGGCATGCTAAACATCAAGTTTTGCTTGCTGTTGTGACTGATCAACATCTCATGTCGTTTCAGTTGGCGAAACAAAAGCTCATGTGTGTTCTTAACACTTCTTAGCATGAAGTCAGAAAAGTGACCCCGCCGAATTT	Cluster_2925	2	0	0	0	0	0	0	0	0	0	0	0	0	0	1	0	1	0	0	0	0
M04485:17:000000000-C66CP:1:1105:23421:9614	AACAAATGGCCTCTTGAACGTGCATTGCGCTCTTGGGATATGCCTGAGAGCATGTCTGCTTCAGTGCTTCTACTTTCATTTTCTGCTGCTCTTGTTATCAGGAGCAGCGTTGCTGCATACTTCTGCAAGTGGCACTGGCATGCTAAACATCAAGTTTTGCTTGCTGTTGTGACTGATCAACATCTCATGTCGTTTCAGTTGGCGAAACAAAAGCTCATGTGTGTTCTTAACACTTCCTAGCATTAAGTCAGACAAGTGACCCCGCCGAATTT	Cluster_2932	3	0	0	0	0	0	0	0	0	0	0	1	0	0	0	0	1	0	1	0	0
M04485:17:000000000-C66CP:1:1103:15901:28876	AACAAATGGCCTCTTGAACGTGCATTGCGCTCTTGGGATATGCCTGAGAGCATGTCTGCTTCAGTGCTTCTACTTTCATTTTCTGCTGCTCTTGTTATCAGGAGCAGTGTTGCTGCATACTTCTGCAAGTGCCACTGGCATGCTAAACATCAAGTTTTGCTTGCTGTTGTGACTGATCAACATCTCATGTCGTTTCAGTTGGCGAAACAAAAGCTCATGTGTGTTCTTAACACTTCATAGCATGAAGTCAGAGAAGGGAACCCGCCGAATTT	Cluster_2946	2	0	0	0	0	0	0	0	0	0	0	1	0	0	0	0	0	1	0	0	0
M04485:17:000000000-C66CP:1:2110:11815:23440	AACAAATGGCCTCTTGAACGTGCATTGCGCTCTTGGGATATGCCTGAGAGCATGTCTGCTTCAGTGCTTCTACTTTCATTTTCTGCTGCTCTTGTTATCAGGAGCAGTGTTGCTGCATACTTCTGCAAGTGGCACTGGCATGCTAAACATCAAGTTTTGCTTGATGTTGTGACTGATCAACAACTCATGTCGTTTCAGTTGGCGAAACAAAAGCTCATGTGTGTTCTTAAAACTTCCTAGCATGAAGTCAGACAAGTGAACCCGCCGAATTT	Cluster_2956	2	0	0	0	0	0	0	0	0	0	0	1	0	0	0	0	0	0	1	0	0
M04485:17:000000000-C66CP:1:2101:9765:27187	AACAAATGGCCTCTTGAACGTGCATTGCGCTCTTGGGATATGCCTGAGAGCATGTCTGCTTCAGTGCTTCTACTTTCATTTTCTGCTGCTCTTGTTATCAGGAGCAGTGTTGCTGCATACTTCTGCAAGTGGCACTGGCATGCTAAACATCAAGTTTTGCTTGCTGTTGGGACTGATCAACATCTCATGTCGTTTCAGTTGGCGAAACAAAAGCTCATGTGTTTTCTTACCACTTCCTAGCATGAAGTCAGACAGGTGAACCCGCCGAATTT	Cluster_2959	2	0	0	0	0	0	0	0	0	0	0	1	0	0	0	0	1	0	0	0	0
M04485:17:000000000-C66CP:1:1102:15969:23111	AACAAATGGCCTCTTGAACGTGCATTGCGCTCTTGGGATATGCCTGAGAGCATGTCTGCTTCAGTGCTTCTACTTTCATTTTCTGCTGCTCTTGTTATCAGGAGCAGTGTTGCTGCATACTTCTGCAAGTGGCACTGGCATGCTAAACATCAAGTTTTGCTTGCTGTTGTGACTGATCAACACCTCATGTCTTTTCAGTTGGCGAAACAAAAGCTCATGTGTGTTCTTAACACTCCCTGGCATGAAGGCAGACAGGTGACCCCGCCGAATTT	Cluster_2964	2	0	0	0	0	0	0	0	0	0	0	0	0	2	0	0	0	0	0	0	0
M04485:17:000000000-C66CP:1:1107:26697:13509	AACAAATGGCCTCTTGAACGTGCATTGCGCTCTTGGGATATGCCTGAGAGCATGTCTGCTTCAGTGCTTCTACTTTCATTTTCTGCTGCTCTTGTTATCAGGAGCAGTGTTGCTGCATACTTCTGCAAGTGGCACTGGCATGCTAAACATCAAGTTTTGCTTGCTGTTGTGACTGATCAACATCTCATGTCGTTTCAGTTGGCGAAACAAAAGCTCATGTGTGTTCGTATCACTTCCTAGCATGAAGTCAGACAAGTTAACCCGCCGAATTT	Cluster_2980	2	0	0	0	0	0	0	0	0	0	0	0	0	1	0	0	0	1	0	0	0
M04485:17:000000000-C66CP:1:1112:27410:18657	AACAAATGGCCTCTTGAACGTGCATTGCGCTCTTGGGATATGCCTGAGAGCATGTCTGCTTCAGTGCTTCTACTTTCATTTTCTGCTGCTCTTGTTATCAGGAGCAGTGTTGCTGCATACTTCTGCAAGTGGCACTGGCATGCTAAACATCAAGTTTTGCTTGCTGTTGTGACTGATCAACATCTCATGTCGTTTCAGTTGGCGAAACAAAAGCTCATGTGTGTTCTTAACACTTCATAGCATGAAGGCAGCAAAGTGAACCCGCCGAATTT	Cluster_2992	3	0	0	0	0	0	0	0	0	0	0	0	0	1	0	0	0	0	2	0	0
M04485:17:000000000-C66CP:1:2112:26783:16113	AACAAATGGCCTCTTGAACGTGCATTGCGCTCTTGGGATATGCCTGAGAGCATGTCTGCTTCAGTGCTTCTACTTTCATTTTCTGCTGCTCTTGTTATCAGGAGCAGTGTTGCTGCATACTTCTGCAAGTGGCACTGGCATGCTAAACATCAAGTTTTGCTTGCTGTTGTGACTGATCAACATCTCATGTCGTTTCAGTTGGCGAAACAAAAGCTCATGTGTGTTCTTAACATTTCCTAGCATGAAGTCAGGAAAGTGACCCCGCCGAATTT	Cluster_3011	2	0	0	0	0	0	0	0	0	0	0	1	0	0	0	0	0	1	0	0	0
M04485:17:000000000-C66CP:1:2101:8401:26096	AACAAATGGCCTCTTGAACGTGCATTGCGCTCTTGGGATATGCCTGAGAGCATGTCTGCTTCAGTGCTTCTACTTTCATTTTCTGCTGCTCTTGTTATCAGGAGCAGTGTTGCTGCATACTTCTGCAAGTGGCACTGGCATGCTAAACATCAAGTTTTGCTTGCTGTTGTGACTGATCAACATCTCATGTCGTTTCAGTTGGCGAAACAAAAGCTCATGTGTGTTCTTAACCCTTCCTAGCATGAACTCAGACAAGTAACCCCGCCGAATTT	Cluster_3012	2	0	0	0	0	0	0	0	0	0	0	1	0	0	0	0	0	1	0	0	0
M04485:17:000000000-C66CP:1:1104:17442:27149	AACAAATGGCCTCTTGAACGTGCATTGCGCTCTTGGGATATGCCTGAGAGCATGTCTGCTTCAGTGCTTCTACTTTCATTTTCTGCTGCTCTTGTTATCAGGAGCAGTGTTGCTGCATACTTCTGCAAGTGGCACTGGCATGCTAAACATCAAGTTTTGCTTGCTGTTGTGACTGATCAACATCTCATGTCGTTTCATTTGGCGAAACAAAAGCTCATGTGTGTTCTTACCACTTCCTAGCTTGAAGTCAGACAAGTGACCCCGCCGAATTT	Cluster_3022	2	0	0	0	0	0	0	0	0	1	0	0	0	0	0	0	0	0	1	0	0
M04485:17:000000000-C66CP:1:2109:2124:14337	AACAAATGGCCTCTTGAACGTGCATTGCGCTCTTGGGATATGCCTGAGAGCATGTCTGCTTCAGTGCTTCTACTTTCATTTTCTGCTGCTCTTGTTATCAGGAGCAGTGTTGCTGCATCCTTCTGCAAGTGGCACTGGCATGCTAAACATCAAGTTTTGCTTGCTGTTGTGAATGATCAACATCTCATGTCGTTTCAGTTGGCGAAACAAAAGCTCATGTGTGTTCTTAACACTTCCTAGCATGAAGGCAGACAAGTGAACCCGCCGAATTT	Cluster_3048	2	0	0	0	0	0	0	0	0	0	0	0	0	0	0	0	0	0	2	0	0
M04485:17:000000000-C66CP:1:2113:21504:27608	AACAAATGGCCTCTTGAACGTGCATTGCGCTCTTGGGATATGCCTGAGAGCATGTCTGCTTCAGTGCTTCTACTTTCATTTTCTGCTGCTCTTGTTATCAGGAGCAGTGTTGCTGCATGCCTCTGCAAGTGGCACTGGCATGCTAAACATCAAGTTTTGCTTGCTGTTGTGACTGATCAACATCTCATGTCGTTTCAGTTGGCGAAACAAAAGCTCATGTGTTTTCTTAACACTTCCTAGCATGAAGTCAGACGAGTGAACCCGCCGAATTT	Cluster_3052	3	0	0	0	0	0	0	0	0	0	0	0	0	1	0	1	1	0	0	0	0
M04485:17:000000000-C66CP:1:1104:21694:20368	AACAAATGGCCTCTTGAACGTGCATTGCGCTCTTGGGATATGCCTGAGAGCATGTCTGCTTCAGTGCTTCTACTTTCATTTTCTGCTGCTCTTGTTATCAGGAGCAGTGTTGCTGCATGCTTCTGCAAGTGGAACTGGCATGCTAAACTTCAAGTTTTGCTTGCTGTTGTGACTGATCAACATCTCATGTCGTTTCAGTTGGCGAAACAAAAGCTCATGTGTGTTCTTAACACTACCTAGCATGAAGTCAGAAAAGTGAACCCGCCGAATTT	Cluster_3076	3	0	0	0	0	0	0	0	0	0	0	0	0	1	0	0	1	1	0	0	0
M04485:17:000000000-C66CP:1:1108:21361:13803	AACAAATGGCCTCTTGAACGTGCATTGCGCTCTTGGGATATGCCTGAGAGCATGTCTGCTTCAGTGCTTCTACTTTCATTTTCTGCTGCTCTTGTTATCAGGAGCAGTGTTGCTGCATGCTTCTGCAAGTGGCACGGGCATGCTAAACATCAAGTTTTGCTTGCTGTTGTGACTGATCAACATCTCATGTCGTTTAAGTTGGCGAAACAAAAGCTCATGTGTGTTCTTAACACTTCCTAGCAGGAAGTCAGACAAGTGACCCCGCCGAATTT	Cluster_3083	2	0	0	0	0	0	0	0	0	0	1	0	0	0	0	0	1	0	0	0	0
M04485:17:000000000-C66CP:1:2102:25331:18701	AACAAATGGCCTCTTGAACGTGCATTGCGCTCTTGGGATATGCCTGAGAGCATGTCTGCTTCAGTGCTTCTACTTTCATTTTCTGCTGCTCTTGTTATCAGGAGCAGTGTTGCTGCATGCTTCTGCAAGTGGCACGTGCATGCTAAACATCAAGTTTTGCTTGCTGTTGTGGCTGATCAACATCTCATGTCGTTTCAGTTGGCGAAACAAAAGCTCATGTGTGTTCTTAACACTTCCTAGCATGAAGTCAGGCAAGTGACCCCGCCGAATTT	Cluster_3087	2	0	0	0	0	0	0	0	0	1	0	0	0	1	0	0	0	0	0	0	0
M04485:17:000000000-C66CP:1:1102:23157:26155	AACAAATGGCCTCTTGAACGTGCATTGCGCTCTTGGGATATGCCTGAGAGCATGTCTGCTTCAGTGCTTCTACTTTCATTTTCTGCTGCTCTTGTTATCAGGAGCAGTGTTGCTGCATGCTTCTGCAAGTGGCACTGGCATGCTAAAAATCAAGTTTTGCTTGCTGTTGTGACTGATCAACATCTCATGTCGTTTCAGTTGGCGAAACAAAAGCTCATGTGTGTTCTTAAAACTTCCTAGCATGAAGTCCGCCAAGTGACCCCGCCGAATTT	Cluster_3103	3	0	0	0	0	0	0	0	0	1	1	0	0	0	0	0	0	0	0	1	0
M04485:17:000000000-C66CP:1:2108:29024:17596	AACAAATGGCCTCTTGAACGTGCATTGCGCTCTTGGGATATGCCTGAGAGCATGTCTGCTTCAGTGCTTCTACTTTCATTTTCTGCTGCTCTTGTTATCAGGAGCAGTGTTGCTGCATGCTTCTGCAAGTGGCACTGGCATGCTAAACATCAAGTTTTGCCTGCTGTTGTGACTGATCAACATCTCATGTCGTTTCAGTTGGCGAAACAAAAGCTCATGTGTGTTCTTAACACTTAATAGAATGAAGTCAGCCAAGTCAACCCGCCGAATTT	Cluster_3119	2	0	0	0	0	0	0	0	0	0	0	0	0	1	0	0	0	1	0	0	0
M04485:17:000000000-C66CP:1:1114:24395:19357	AACAAATGGCCTCTTGAACGTGCATTGCGCTCTTGGGATATGCCTGAGAGCATGTCTGCTTCAGTGCTTCTACTTTCATTTTCTGCTGCTCTTGTTATCAGGAGCAGTGTTGCTGCATGCTTCTGCAAGTGGCACTGGCATGCTAAACATCAAGTTTTGCTAGCTGTTGTGACTGATCAACATCTCATGTCGTTTCAGTTGGCGAAACAAAAGCTCATGTGTGTTCTTAACACTTCATAGCATGAAGTCAGGCAAGTGAACCCGCCGAATTT	Cluster_3120	3	0	0	0	0	0	0	0	0	0	0	0	0	0	0	0	0	0	3	0	0
M04485:17:000000000-C66CP:1:2114:1865:17009	AACAAATGGCCTCTTGAACGTGCATTGCGCTCTTGGGATATGCCTGAGAGCATGTCTGCTTCAGTGCTTCTACTTTCATTTTCTGCTGCTCTTGTTATCAGGAGCAGTGTTGCTGCATGCTTCTGCAAGTGGCACTGGCATGCTAAACATCAAGTTTTGCTTGCTGTTGTGACTGATCAAAATCTCATGTCGTTTCAGTTGGAGAAACAAAAGCTCATGTGTGTTCTTAACACTTCCAAGCATGAAGTCAGAGAAGTGAACCCGCCGAATTT	Cluster_3149	3	0	0	0	0	0	0	0	0	0	0	0	0	1	0	0	1	0	1	0	0
M04485:17:000000000-C66CP:1:1109:2086:14993	AACAAATGGCCTCTTGAACGTGCATTGCGCTCTTGGGATATGCCTGAGAGCATGTCTGCTTCAGTGCTTCTACTTTCATTTTCTGCTGCTCTTGTTATCAGGAGCAGTGTTGCTGCATGCTTCTGCAAGTGGCACTGGCATGCTAAACATCAAGTTTTGCTTGCTGTTGTGACTGATCAAAATCTCATGTCGTTTCAGTTGGCGAAACAAAAGCTCATGTGTGTTCTTAACAATTCCTAGCATGAAGTCAGAAAAGGGAACCCGCCGAATTT	Cluster_3150	3	0	0	0	0	0	0	0	0	0	2	0	0	1	0	0	0	0	0	0	0
M04485:17:000000000-C66CP:1:1111:17330:24934	AACAAATGGCCTCTTGAACGTGCATTGCGCTCTTGGGATATGCCTGAGAGCATGTCTGCTTCAGTGCTTCTACTTTCATTTTCTGCTGCTCTTGTTATCAGGAGCAGTGTTGCTGCATGCTTCTGCAAGTGGCACTGGCATGCTAAACATCAAGTTTTGCTTGCTGTTGTGACTGATCAACATATCATGTCGTTTCAGTTGGCGAAACAAAAGCTCATGTGTGTTCTTAACTCTTCCTATGATGAAGACGGACGAGTGAACCCGCCGAATTT	Cluster_3156	2	0	0	0	0	0	0	0	0	0	0	0	0	0	0	0	0	1	0	1	0
M04485:17:000000000-C66CP:1:1101:18108:28456	AACAAATGGCCTCTTGAACGTGCATTGCGCTCTTGGGATATGCCTGAGAGCATGTCTGCTTCAGTGCTTCTACTTTCATTTTCTGCTGCTCTTGTTATCAGGAGCAGTGTTGCTGCATGCTTCTGCAAGTGGCACTGGCATGCTAAACATCAAGTTTTGCTTGCTGTTGTGACTGATCAACATCTCATGACGTTTCAGTTGGCGAAACAAAAGCTCATGTGTGTTCTTAACACTCCCTAGCATGAAGTCAGGCAAGTGAACCCGCCGAATTT	Cluster_3162	3	0	0	0	0	0	0	0	0	0	0	1	0	1	0	0	0	0	1	0	0
M04485:17:000000000-C66CP:1:1110:7889:18617	AACAAATGGCCTCTTGAACGTGCATTGCGCTCTTGGGATATGCCTGAGAGCATGTCTGCTTCAGTGCTTCTACTTTCATTTTCTGCTGCTCTTGTTATCAGGAGCAGTGTTGCTGCATGCTTCTGCAAGTGGCACTGGCATGCTAAACATCAAGTTTTGCTTGCTGTTGTGACTGATCAACATCTCATGTCATTTCAGTTGGCGAAACAAAAGCTCATGTGTGTTCTTAACACTTCCTAGCATGATGTCAGCCAAGTGAACCCGCCGAATTT	Cluster_3170	2	0	0	0	0	0	0	0	0	0	0	1	0	0	0	0	0	1	0	0	0
M04485:17:000000000-C66CP:1:2110:6401:5507	AACAAATGGCCTCTTGAACGTGCATTGCGCTCTTGGGATATGCCTGAGAGCATGTCTGCTTCAGTGCTTCTACTTTCATTTTCTGCTGCTCTTGTTATCAGGAGCAGTGTTGCTGCATGCTTCTGCAAGTGGCACTGGCATGCTAAACATCAAGTTTTGCTTGCTGTTGTGACTGATCAACATCTCATGTCGTTTCAGTTGCCGAAACAAAAGCTCATGTGTGTTCTTAACCCTTCCTAGCATGGAGTCAGACAAGGGAACCCGCCGAATTT	Cluster_3178	2	0	0	0	0	0	0	0	0	0	0	1	0	0	0	0	1	0	0	0	0
M04485:17:000000000-C66CP:1:1109:7107:23679	AACAAATGGCCTCTTGAACGTGCATTGCGCTCTTGGGATATGCCTGAGAGCATGTCTGCTTCAGTGCTTCTACTTTCATTTTCTGCTGCTCTTGTTATCAGGAGCAGTGTTGCTGCATGCTTCTGCAAGTGGCACTGGCATGCTAAACATCAAGTTTTGCTTGCTGTTGTGACTGATCAACATCTCATGTCGTTTCAGTTGGAGAAACAAAAGCTCATGTGTTTTCTTAAACCTTCCTAGCATGAAGTCAGACAAGTGAACCCGCCGAATTT	Cluster_3180	2	0	0	0	0	0	0	0	0	0	1	0	0	0	0	0	0	0	0	1	0
M04485:17:000000000-C66CP:1:2113:14293:22879	AACAAATGGCCTCTTGAACGTGCATTGCGCTCTTGGGATATGCCTGAGAGCATGTCTGCTTCAGTGCTTCTACTTTCATTTTCTGCTGCTCTTGTTATCAGGAGCAGTGTTGCTGCATGCTTCTGCAAGTGGCACTGGCATGCTAAACATCAAGTTTTGCTTGCTGTTGTGACTGATCAACATCTCATGTCGTTTCAGTTGGCGAAACAAAAACTCATGTGTGTTCTTAACACTTCCTAGCAAGGAGGCAGACAAGTGAACCCGCCGAAATT	Cluster_3186	2	0	0	0	0	0	0	0	0	0	0	0	0	0	0	0	0	0	1	1	0
M04485:17:000000000-C66CP:1:1110:3430:18121	AACAAATGGCCTCTTGAACGTGCATTGCGCTCTTGGGATATGCCTGAGAGCATGTCTGCTTCAGTGCTTCTACTTTCATTTTCTGCTGCTCTTGTTATCAGGAGCAGTGTTGCTGCATGCTTCTGCAAGTGGCACTGGCATGCTAAACATCAAGTTTTGCTTGCTGTTGTGACTGATCAACATCTCATGTCGTTTCAGTTGGCGAAACAAAAGCTCATGGGTGTTATTAACACTTCCTAGCATGAAGTCAGACACGTGACCCCGCCGAATTT	Cluster_3195	3	0	0	0	0	0	0	0	0	0	0	0	0	0	0	0	0	1	1	1	0
M04485:17:000000000-C66CP:1:1113:8602:5966	AACAAATGGCCTCTTGAACGTGCATTGCGCTCTTGGGATATGCCTGAGAGCATGTCTGCTTCAGTGCTTCTACTTTCATTTTCTGCTGCTCTTGTTATCAGGAGCAGTGTTGCTGCATGCTTCTGCAAGTGGCACTGGCATGCTAAACATCAAGTTTTGCTTGCTGTTGTGACTGATCAACATCTCATGTCGTTTCAGTTGGCGAAACAAAAGCTCATGTCTGTTCTTAACACTTCCTAACATGAAGTCAGACAAGTGCACCCGCCGAATTT	Cluster_3197	5	0	0	0	0	0	0	0	0	0	0	0	0	0	0	0	0	1	3	1	0
M04485:17:000000000-C66CP:1:2108:7125:24970	AACAAATGGCCTCTTGAACGTGCATTGCGCTCTTGGGATATGCCTGAGAGCATGTCTGCTTCAGTGCTTCTACTTTCATTTTCTGCTGCTCTTGTTATCAGGAGCAGTGTTGCTGCATGCTTCTGCAAGTGGCACTGGCATGCTAAACATCAAGTTTTGCTTGCTGTTGTGACTGATCAACATCTCATGTCGTTTCAGTTGGCGAAACAAAAGCTCATGTGTGCTCTTAACACTTCCTAAGATGAAGTCAGACAAGTGACCCCGCCGAATTT	Cluster_3199	2	0	0	0	0	0	0	0	0	0	0	0	0	0	0	0	0	0	2	0	0
M04485:17:000000000-C66CP:1:1102:13667:28261	AACAAATGGCCTCTTGAACGTGCATTGCGCTCTTGGGATATGCCTGAGAGCATGTCTGCTTCAGTGCTTCTACTTTCATTTTCTGCTGCTCTTGTTATCAGGAGCAGTGTTGCTGCATGCTTCTGCAAGTGGCACTGGCATGCTAAACATCAAGTTTTGCTTGCTGTTGTGACTGATCAACATCTCATGTCGTTTCAGTTGGCGAAACAAAAGCTCATGTGTGTTCTTAAAACTTCCTAGCAGGAAGTCAGCCAAGTGATCCCGCCGAATTT	Cluster_3218	2	0	0	0	0	0	0	0	0	0	0	0	0	1	0	0	0	1	0	0	0
M04485:17:000000000-C66CP:1:1108:10398:14815	AACAAATGGCCTCTTGAACGTGCATTGCGCTCTTGGGATATGCCTGAGAGCATGTCTGCTTCAGTGCTTCTACTTTCATTTTCTGCTGCTCTTGTTATCAGGAGCAGTGTTGCTGCATGCTTCTGCAAGTGGCACTGGCATGCTAAACATCAAGTTTTGCTTGCTGTTGTGACTGATCAACATCTCATGTCGTTTCAGTTGGCGAAACAAAAGCTCATGTGTGTTCTTAACAATCACAAGAATGAAGGGAGACAAGTGACCCCGCCGAATTT	Cluster_3225	2	0	0	0	0	0	0	0	0	0	1	0	0	0	0	1	0	0	0	0	0
M04485:17:000000000-C66CP:1:1103:19556:2396	AACAAATGGCCTCTTGAACGTGCATTGCGCTCTTGGGATATGCCTGAGAGCATGTCTGCTTCAGTGCTTCTACTTTCATTTTCTGCTGCTCTTGTTATCAGGAGCAGTGTTGCTGCATGCTTCTGCAAGTGGCACTGGCATGCTAAACATCAAGTTTTGCTTGCTGTTGTGACTGATCAACATCTCATGTCGTTTCAGTTGGCGAAACAAAAGCTCATGTGTGTTCTTAACACTACATAGCATGAAGTCAGACAAGTGAGACCGCCGAATTT	Cluster_3237	6	0	0	0	0	0	0	0	0	0	2	0	0	1	0	1	0	1	1	0	0
M04485:17:000000000-C66CP:1:1109:22933:26031	AACAAATGGCCTCTTGAACGTGCATTGCGCTCTTGGGATATGCCTGAGAGCATGTCTGCTTCAGTGCTTCTACTTTCATTTTCTGCTGCTCTTGTTATCAGGAGCAGTGTTGCTGCATGCTTCTGCAAGTGGCACTGGCATGCTAAACATCAAGTTTTGCTTGCTGTTGTGACTGATCAACATCTCATGTCGTTTCAGTTGGCGAAACAAAAGCTCATGTGTGTTCTTAACACTACCCAGAATGAAGTCAGACAAGGGAACCCGCCGAATTT	Cluster_3239	2	0	0	0	0	0	0	0	0	0	0	0	0	1	0	0	1	0	0	0	0
M04485:17:000000000-C66CP:1:2102:6717:13596	AACAAATGGCCTCTTGAACGTGCATTGCGCTCTTGGGATATGCCTGAGAGCATGTCTGCTTCAGTGCTTCTACTTTCATTTTCTGCTGCTCTTGTTATCAGGAGCAGTGTTGCTGCATGCTTCTGCAAGTGGCACTGGCATGCTAAACATCAAGTTTTGCTTGCTGTTGTGACTGATCAACATCTCATGTCGTTTCAGTTGGCGAAACAAAAGCTCATGTGTGTTCTTAACACTTACTAACATGAAGTCCGAAAAGGGAACCCGCCGAATTT	Cluster_3253	2	0	0	0	0	0	0	0	0	0	0	0	0	1	0	0	0	1	0	0	0
M04485:17:000000000-C66CP:1:2114:29071:15301	AACAAATGGCCTCTTGAACGTGCATTGCGCTCTTGGGATATGCCTGAGAGCATGTCTGCTTCAGTGCTTCTACTTTCATTTTCTGCTGCTCTTGTTATCAGGAGCAGTGTTGCTGCATGCTTCTGCAAGTGGCACTGGCATGCTAAACATCAAGTTTTGCTTGCTGTTGTGACTGATCAACATCTCATGTCGTTTCAGTTGGCGAAACAAAAGCTCATGTGTGTTCTTAACACTTCCAAGCATGAAGTCCGACAAGTGAACCCGCCGAAGTT	Cluster_3263	2	0	0	0	0	0	0	0	0	0	0	0	0	0	0	2	0	0	0	0	0
M04485:17:000000000-C66CP:1:2110:19739:27916	AACAAATGGCCTCTTGAACGTGCATTGCGCTCTTGGGATATGCCTGAGAGCATGTCTGCTTCAGTGCTTCTACTTTCATTTTCTGCTGCTCTTGTTATCAGGAGCAGTGTTGCTGCATGCTTCTGCAAGTGGCACTGGCATGCTAAACATCAAGTTTTGCTTGCTGTTGTGACTGATCAACATCTCATGTCGTTTCAGTTGGCGAAACAAAAGCTCATGTGTGTTCTTAACACTTCCTAACATGAAGTTAGACCAGTGAACCCGCCGAATTT	Cluster_3268	3	0	0	0	0	0	0	0	0	0	1	0	0	1	0	1	0	0	0	0	0
M04485:17:000000000-C66CP:1:2113:6247:15222	AACAAATGGCCTCTTGAACGTGCATTGCGCTCTTGGGATATGCCTGAGAGCATGTCTGCTTCAGTGCTTCTACTTTCATTTTCTGCTGCTCTTGTTATCAGGAGCAGTGTTGCTGCATGCTTCTGCAAGTGGCACTGGCATGCTAAACATCAAGTTTTGCTTGCTGTTGTGACTGATCAACATCTCATGTCGTTTCAGTTGGCGAAACAAAAGCTCATGTGTGTTCTTAACACTTCCTAGCATGAAGTCAGACAAGAGACCCCGCAGAATTT	Cluster_3275	2	0	0	0	0	0	0	0	0	0	0	0	0	0	0	0	0	1	0	1	0
M04485:17:000000000-C66CP:1:2114:11702:3453	AACAAATGGCCTCTTGAACGTGCATTGCGCTCTTGGGATATGCCTGAGAGCATGTCTGCTTCAGTGCTTCTACTTTCATTTTCTGCTGCTCTTGTTATCAGGAGCAGTGTTGCTGCATGCTTCTGCAAGTGGCACTGGCATGCTAAACATCAAGTTTTGCTTGCTGTTGTGACTGATCAACATCTCATGTCGTTTCAGTTGGCGAAACAAAAGCTCATGTGTGTTCTTAACACTTCCTGGAAGGAAGTAAGACAAGTGAACCCGCCGAATTT	Cluster_3287	2	0	0	0	0	0	0	0	0	0	1	0	0	1	0	0	0	0	0	0	0
M04485:17:000000000-C66CP:1:1105:11901:19223	AACAAATGGCCTCTTGAACGTGCATTGCGCTCTTGGGATATGCCTGAGAGCATGTCTGCTTCAGTGCTTCTACTTTCATTTTCTGCTGCTCTTGTTATCAGGAGCAGTGTTGCTGCATGCTTCTGCAAGTGGCACTGGCATGCTAAACATCAAGTTTTGCTTGCTGTTGTGACTGATCAACATCTCATGTCGTTTCAGTTGGCGAAACAAAAGCTCATGTGTGTTCTTAACACTTTCTAGGATGAAGGCAAGCAAGTGAACCCGCCGAATTT	Cluster_3300	2	0	0	0	0	0	0	0	0	0	0	0	0	0	0	1	0	0	1	0	0
M04485:17:000000000-C66CP:1:1104:6085:22448	AACAAATGGCCTCTTGAACGTGCATTGCGCTCTTGGGATATGCCTGAGAGCATGTCTGCTTCAGTGCTTCTACTTTCATTTTCTGCTGCTCTTGTTATCAGGAGCAGTGTTGCTGCATGCTTCTGCAAGTGGCACTGGCATGCTAAACATCAAGTTTTGCTTGCTGTTGTGACTGATCAACATCTCATGTCGTTTCAGTTGGCGAAACAAAAGCTCATGTGTGTTCTTAACACTTTCTTAGATTAAGTCAGGCAAGGGAACCCGCCGAATTT	Cluster_3301	2	0	0	0	0	0	0	0	0	0	0	0	0	0	0	0	1	0	1	0	0
M04485:17:000000000-C66CP:1:1102:20967:24652	AACAAATGGCCTCTTGAACGTGCATTGCGCTCTTGGGATATGCCTGAGAGCATGTCTGCTTCAGTGCTTCTACTTTCATTTTCTGCTGCTCTTGTTATCAGGAGCAGTGTTGCTGCATGCTTCTGCAAGTGGCACTGGCATGCTAAACATCAAGTTTTGCTTGCTGTTGTGACTGATCAACATCTCATGTCGTTTCAGTTGGCGAAACAAAAGCTCATGTGTGTTCTTAGCCCTTCCTAGCATGAAGTCAGGCATGTGAACCCGCCGAATTT	Cluster_3330	8	0	0	0	0	0	0	0	0	1	2	1	0	0	0	0	2	1	1	0	0
M04485:17:000000000-C66CP:1:1108:10593:25168	AACAAATGGCCTCTTGAACGTGCATTGCGCTCTTGGGATATGCCTGAGAGCATGTCTGCTTCAGTGCTTCTACTTTCATTTTCTGCTGCTCTTGTTATCAGGAGCAGTGTTGCTGCATGCTTCTGCAAGTGGCACTGGCATGCTAAACATCAAGTTTTGCTTGCTGTTGTGACTGGTCAACATCTCATGTCGTTTCAGTTGGCGAAACAAAAGCTCATGTGTGTTCTTAACACTTCCTAACATTAAGTCAGACAAGTGAACCCGCCGAATTT	Cluster_3387	2	0	0	0	0	0	0	0	0	0	1	0	0	0	0	0	1	0	0	0	0
M04485:17:000000000-C66CP:1:1114:12264:19619	AACAAATGGCCTCTTGAACGTGCATTGCGCTCTTGGGATATGCCTGAGAGCATGTCTGCTTCAGTGCTTCTACTTTCATTTTCTGCTGCTCTTGTTATCAGGAGCAGTGTTGCTGCATGCTTCTGCAAGTGGCACTGGCATGCTAAACATCAAGTTTTGCTTGCTGTTGTGGCTGATCAACATCTCATGTCGTTTCAGTTGGCAAAACAAAAGCTCATGTGTGTTCTTAACACTTCCTAGCATGAAGTCAGGCAAGTGAACCCGCCGAATTT	Cluster_3396	2	0	0	0	0	0	0	0	0	0	0	0	0	0	0	0	1	0	1	0	0
M04485:17:000000000-C66CP:1:1103:12258:27697	AACAAATGGCCTCTTGAACGTGCATTGCGCTCTTGGGATATGCCTGAGAGCATGTCTGCTTCAGTGCTTCTACTTTCATTTTCTGCTGCTCTTGTTATCAGGAGCAGTGTTGCTGCATGCTTCTGCAAGTGGCACTGGCATGCTAAACATCAAGTTTTGCTTTCTGTTGTGACTGATCAACATCTCATGTCGTTTCAGTTGGCGAAAAAAAAGCTCATGTGTGTTCTTAACACTTCCTAGCATGAATTCAGACAAGTTACCCCGCCGAATTT	Cluster_3411	2	0	0	0	0	0	0	0	0	0	1	0	0	0	0	0	0	0	1	0	0
M04485:17:000000000-C66CP:1:1105:24040:22687	AACAAATGGCCTCTTGAACGTGCATTGCGCTCTTGGGATATGCCTGAGAGCATGTCTGCTTCAGTGCTTCTACTTTCATTTTCTGCTGCTCTTGTTATCAGGAGCAGTGTTGCTGCATGCTTCTGCAAGTGGCACTGGCATGCTAAATATCAAGTTTTGCTTGCTGTTGTGACTGACCAACATCTCATGTCGTTTCAGTTGGCGAAACAAAAGCTCATGTGTTTTCTTAACACTTCCTAGCATGAAGTCAGACAGGTGACCCCGCCGAATTT	Cluster_3434	8	1	0	0	1	0	0	0	0	0	1	0	0	0	1	1	0	0	1	1	1
M04485:17:000000000-C66CP:1:2106:8281:23679	AACAAATGGCCTCTTGAACGTGCATTGCGCTCTTGGGATATGCCTGAGAGCATGTCTGCTTCAGTGCTTCTACTTTCATTTTCTGCTGCTCTTGTTATCAGGAGCAGTGTTGCTGCATGCTTCTGCAAGTGGCACTGGCATGCTAAATATCAAGTTTTGCTTGCTGTTGTGACTGATAAACATCTCATGTCGTTTCAGTTGGGGAAACAAAAGCTCATGTGTGTTCTTAACACTTCCTAGCATGAAGTCAGACAAGTGACCCCGCCGAATTT	Cluster_3435	2	0	0	0	0	1	0	0	0	0	0	0	0	0	0	0	0	0	0	0	1
M04485:17:000000000-C66CP:1:2106:22244:12460	AACAAATGGCCTCTTGAACGTGCATTGCGCTCTTGGGATATGCCTGAGAGCATGTCTGCTTCAGTGCTTCTACTTTCATTTTCTGCTGCTCTTGTTATCAGGAGCAGTGTTGCTGCATGCTTCTGCAAGTGGCACTGGCATGCTAAATATCAAGTTTTGCTTGCTGTTGTGACTGATCAACATCTCATGTCGTTTCAGTTGGCGAAACAAAAGCTCATGTGTGTTCTTAACACTTCCTAAGATGAAGTCAGACAAGTAAACCCGCCGAATTT	Cluster_3447	5	0	0	0	0	0	0	0	0	1	0	0	0	4	0	0	0	0	0	0	0
M04485:17:000000000-C66CP:1:1108:29631:16736	AACAAATGGCCTCTTGAACGTGCATTGCGCTCTTGGGATATGCCTGAGAGCATGTCTGCTTCAGTGCTTCTACTTTCATTTTCTGCTGCTCTTGTTATCAGGAGCAGTGTTGCTGCATGCTTCTGCAAGTGGCACTGGCATGCTAAATATCAAGTTTTGCTTGCTGTTGTGACTGATCAACATCTCATGTCGTTTCAGTTGGCGAAACAAAAGCTCATGTGTGTTCTTAACACTTCCTAGCATGAAGACGGACAAGTGACCCCGCCGAATTT	Cluster_3448	2	0	0	0	0	0	0	0	0	0	0	0	0	1	0	0	0	0	1	0	0
M04485:17:000000000-C66CP:1:1105:22472:26956	AACAAATGGCCTCTTGAACGTGCATTGCGCTCTTGGGATATGCCTGAGAGCATGTCTGCTTCAGTGCTTCTACTTTCATTTTCTGCTGCTCTTGTTATCAGGAGCAGTGTTGCTGCATGCTTCTGCAAGTGGCACTGGCATGCTAAATATCAAGTTTTGCTTGCTGTTGTTACTGATCAACATCTCATGTCGTTTCAGTTGGCGAAACAAAAGCTCATGTGTGTTCTTAACACTTCCTAGGATGAAGTCAGACAAGGTAACCCGCCGAATTT	Cluster_3474	2	0	0	0	0	0	0	0	0	1	0	0	0	0	0	0	0	0	0	1	0
M04485:17:000000000-C66CP:1:1109:5729:25133	AACAAATGGCCTCTTGAACGTGCATTGCGCTCTTGGGATATGCCTGAGAGCATGTCTGCTTCAGTGCTTCTACTTTCATTTTCTGCTGCTCTTGTTATCAGGAGCAGTGTTGCTGCATGCTTCTGCAAGTGGCACTGGCATGCTCAACATCAAGTTTTGCTTGCTGTTGTGACTGATCAACATCTCATGTCGTTTCAGTTGGCGAAACAAAAGCTCATGTGTGTTCTTAAACCTGCCTAGCATGAAGTCAGACAAGTGAACCCGCCGAATTT	Cluster_3488	2	0	0	0	0	0	0	0	0	0	0	0	0	0	0	0	1	0	1	0	0
M04485:17:000000000-C66CP:1:1106:16688:27839	AACAAATGGCCTCTTGAACGTGCATTGCGCTCTTGGGATATGCCTGAGAGCATGTCTGCTTCAGTGCTTCTACTTTCATTTTCTGCTGCTCTTGTTATCAGGAGCAGTGTTGCTGCATGCTTCTGCAAGTGGCACTGGTATGCTAAACATCAAGTTTTGCTTGCTGTTGTGACTGATCAACATCTCATGTCGTTTCAGTTGGCGAAACAAAAGCTCATGTGTGTTCTTAACCCTTCCTAGCATGAAGTCAGCCAATTGAACCCGCCGAATTT	Cluster_3513	2	0	0	0	0	0	0	0	0	0	1	0	0	0	0	0	0	0	0	1	0
M04485:17:000000000-C66CP:1:2113:15327:27339	AACAAATGGCCTCTTGAACGTGCATTGCGCTCTTGGGATATGCCTGAGAGCATGTCTGCTTCAGTGCTTCTACTTTCATTTTCTGCTGCTCTTGTTATCAGGAGCAGTGTTTCTGCATGCTTCTGCAAGTGGCACTGGCATGCTAAATATCAAGTTTTGCTTGCTGTTGTGACTGATCAACATCTCATGTCGTTTCAGTTGGCGAAACAAAAGCTCATGTGTGTTCTTAACACTTCCTAGCATGAGGTCAGCCAAGTGACCCCGCCGAATTT	Cluster_3572	2	0	0	0	0	0	0	0	0	0	1	0	0	0	0	0	0	0	1	0	0
M04485:17:000000000-C66CP:1:1103:25778:21897	AACAAATGGCCTCTTGAACGTGCATTGCGCTCTTGGGATATGCCTGAGAGCATGTCTGCTTCAGTGCTTCTACTTTCATTTTCTGCTGCTCTTGTTATCAGGAGCAGTTTTGCTGCATGCTTCTGCAAGTGGCACTGGCATGCTAAACATCAATTTTTGCTTGCTGTTGTGACTGATCAACATCTCATGTCTTTTCAGTTGGCGAAACAAAAGCTCATGTGTGTTCTTAACACTTCCTAGCATGAAGTCAGACAAGTAACCCCGCCGAATTT	Cluster_3576	2	0	0	0	0	0	0	0	0	0	0	1	0	0	0	0	0	0	0	1	0
M04485:17:000000000-C66CP:1:2114:6252:13083	AACAAATGGCCTCTTGAACGTGCATTGCGCTCTTGGGATATGCCTGAGAGCATGTCTGCTTCAGTGCTTCTACTTTCATTTTCTGCTGCTCTTGTTATCAGGAGGAGTGTTGCTGCATGCTTCTGCAAGTGGCACTGGCATGCTAAACATCAAGTTTTGCTTGCTGTTGTGACTGATCAACATCTCATTTCGTTTCAGTTGGCGAAACAAAAGCTCATGTGTGTTCTTAACACTTCCTAGCATGAAGGCAGACAAGTGAACCCGCCGAATTT	Cluster_3584	2	0	0	0	0	0	0	0	0	0	0	1	0	0	0	0	0	0	0	1	0
M04485:17:000000000-C66CP:1:2105:10186:25540	AACAAATGGCCTCTTGAACGTGCATTGCGCTCTTGGGATATGCCTGAGAGCATGTCTGCTTCAGTGCTTCTACTTTCTTTTTCTGCTGCTCTTGTTATCAGGAGCAGTGTTGCTGCATGCTTCTGCAAGTGGCACTGGCATGCTAAACATCAAGTTTTGCTTGCTGTTGTGACTGATCAACATCTCATGTCGTTTCAGTTGGCGAAACAAAAGGTCATGTGTTTTCTTAACACTTCCTAGCATGAAGTCAGACAAGTGAACCCGCCGAATTT	Cluster_3601	3	0	0	0	0	0	0	0	0	0	0	0	0	0	0	1	0	0	2	0	0
M04485:17:000000000-C66CP:1:2111:25620:23218	AACAAATGGCCTCTTGAACGTGCATTGCGCTCTTGGGATATGCCTGAGAGCATGTCTGCTTCAGTGCTTCTCCTTTCATTTTCTGCTGCTCTTGTTATCAGGAGCAGTGTTGCTGCATGCTTCTGCAAGTGGCACTGGCATGCTAAACATCAAGTTTTGCTTGATGTTGTGACTGATCAACATCTCATTTCGTTTCAGTTGGCGAAACAAAAGCTCATGTGTGTTCTTAACACTTCCTAGCATGAAGTCAGCCAAGGGAACCCGCCGAATTT	Cluster_3605	2	0	0	0	0	0	0	0	0	0	0	0	0	2	0	0	0	0	0	0	0
M04485:17:000000000-C66CP:1:2108:16369:22504	AACAAATGGCCTCTTGAACGTGCATTGCGCTCTTGGGATATGCCTGAGAGCATGTCTGCTTCAGTGCTTCTTCTTTCATTTTCTGCTGCTCTTGTTAACAGGAGCAGTGTTGCTGCATGCTTCTGCAAGTGGCACTGGCATGCTAAACATCAAGTTTTGCTTGCTGTTGTGACTGATCAACATCTCATGTCGTTTCAGTTGGCGAAACAAAAGCTCATGTGTGTTCTTAACACTTCCTAGCATGAAGTCAGACAAGTGACCCCGCCGAATTT	Cluster_3607	7	0	0	0	0	0	0	0	0	0	0	1	0	1	0	2	0	0	2	1	0
M04485:17:000000000-C66CP:1:1104:3872:22173	AACAAATGGCCTCTTGAACGTGCATTGCGCTCTTGGGATATGCCTGAGAGCATGTCTTCTTCAGTGCTTCTACTTTCATTTTCTGCTGCTCTTGTTATCAGGAGCAGTGTTGCTGCATGCTTCTGAAAGTGGCACTGGCATGCTAAACATCAAGTTTTGCTTGCTGTTGTGACTGATCAACATCTCATGTCGTTTCATTTGGCGAAACAAAAGCTCATGTGTGTTCTTAACACTTCCTAGGATGAAGTCAGACAAGTGAACCCGCCGAATTT	Cluster_3626	2	0	0	0	0	0	0	0	0	0	2	0	0	0	0	0	0	0	0	0	0
M04485:17:000000000-C66CP:1:2114:14006:14369	AACAAATGGCCTCTTGAACGTGCATTGCGCTCTTGGGATATGCCTGAGAGCATGTCTTCTTCAGTGCTTCTACTTTCATTTTCTGCTGCTCTTGTTATCAGGAGCAGTGTTGCTGCATGCTTCTGCAAGTGGCACGGGCATGCTAAACATCAAGTTTTGCTTGCTGTTGTGACTGATCAACATCTCATGTCGTTTCAGTTGGCGAAACAAAAGCTCATGTGTGTTCTTAACACTTCATAGCATGAAGTCAGACAAGTGAACCCGCCGAATTT	Cluster_3627	2	0	0	0	0	0	0	0	0	0	1	0	0	0	0	0	0	0	0	1	0
M04485:17:000000000-C66CP:1:2112:3309:15252	AACAAATGGCCTCTTGAACGTGCATTGCGCTCTTGGGATATGCCTGAGAGTATGTCTGCTTAAGTGCTTCTACTTTCATTTTCTGCTGCTCTTGTTATCAGGAGCAGTGTTGCTGCATGCTTCTGCAAGTGGCACTGGCATGCTAAACATCAAGTTTTGCTTGCTGTTGTGACTGATCAACATCTCATGTCGTTTCAGTTGGCGAAACAAAAGCTCATGTTTGTTCTTAACACTTCCTAGCATGAAGTCAGACAATTGACCCCGCCGAATTT	Cluster_3648	7	1	0	0	0	0	0	0	0	0	0	2	0	2	0	0	0	0	1	1	0
M04485:17:000000000-C66CP:1:1110:16890:27669	AACAAATGGCCTCTTGAACGTGCATTGCGCTCTTGGGTTATGCCTGAGAGCATGTCTGCTTCAGTGCTTCTACTTTCATTTTCTGCTGCTCTTGTTATCAGGAGCAGTGTTGCTGCATGCTTCTGCAAGTGGCACTGGCATGCTAAACATCAAGTTTTGCTTGCTGTTGTGACTGATCAACATCTCATGTCGTTTCAGTTGTCGAAACAAAAGCTCATGTGTGTTCTTAACACTTCCTATCATGAAGTCAGACAAGTTAACCCGCCGAATTT	Cluster_3718	3	0	0	0	0	0	0	0	0	1	1	0	0	0	0	0	1	0	0	0	0
M04485:17:000000000-C66CP:1:1110:17616:28865	AACAAATGGCCTCTTGAACGTGCATTGCGCTCTTGGGTTATGCCTGAGAGCATGTCTGCTTCAGTGCTTCTACTTTCATTTTCTGCTGCTCTTGTTATCAGGAGCAGTGTTGCTGCATGCTTCTGCAAGTGGCACTGGCATGCTAAACATCAAGTTTTGCTTGCTGTTGTGACTGTTCAACATCTCATGTCGTTTCAGTTGGCGAAACAAAAGCTCATGTGTGTTCTTAACACTTCCTAGCATGAAGTCAGACAAGTAAACCCGCCGAATTT	Cluster_3720	3	0	0	0	0	0	0	0	0	0	0	0	0	0	0	0	1	0	0	1	1
M04485:17:000000000-C66CP:1:1101:3278:21561	AACAAATGGCCTCTTGAACGTGCCCTCCTCTCTTGGGATATGCCTGAGAGCATGTCTGCTTCAGTGCTTCTACTTTCATTTTCTGCTGCTCTTGTTATCAGGAGCAGTGTTGCTGCATGCTTCTGCAAGTGGCACTGGCATGCTAAACATCAAGTTTTGCTTGCTGTTGTGACTGATCAACATCTCATGTCGTTTCAGTTGGCGAAACAAAAGCTCATGTGTGTTCTTAACACTTCCTAGCATGAAGTCAGACAAGTGAACCCGCCGAATTT	Cluster_3763	6	0	0	0	0	1	0	0	0	1	2	2	0	0	0	0	0	0	0	0	0
M04485:17:000000000-C66CP:1:1103:23922:4656	AACAAATGGCCTCTTGAACGTGGATTGCGCTCTTGGGATATGCCTGAGAGAATGTCTGCTTCAGTGCTTCTACTTTCATTTTCTGCTGCTCTTGTTATCAGGAGCAGTGTTGCTGCATGCTTCTGCAAGTGGCACTGGCATGCTAAACATCAAGTTTTGCTTGCTGTTGTGACTGATCAACATCTCATGTCGTTTCAGTTGGCGAAACAAAAGCTCATGTGTGTTCTTAACACTTCCTAGCATGAAGGCAGAAAAGTGAACCCGCCGAATTT	Cluster_3769	2	0	0	0	0	0	0	0	0	0	0	0	0	1	0	0	1	0	0	0	0
M04485:17:000000000-C66CP:1:2107:18241:21048	AACAAATGGCCTCTTGACCGTGCATTGCGCTCTTGGTATATGCCTGAGAGCATGTCTGCTTCAGTGCTTCTACTTTCATTTTCTGCTGCTCTTGTTATCAGGAGCAGTGTTGCTGCATGCTTCTGCAAGTGGCACTGGCATGCTAAACATCAAGTTTTGCTTGCTGTTGTGACTGATCAACATCTCATGTCGTTTCAGTTGGCGAAACAAAAGCTCATGTGTGTTCTTAACACTTCCTAGCATGAAGTCAGACAAGGGAACCCGCCGAATTT	Cluster_3794	2	0	0	0	0	0	0	0	0	1	0	0	0	1	0	0	0	0	0	0	0
M04485:17:000000000-C66CP:1:1108:28186:10181	AACAAATGGGCTCTTGAACGTGCATTGCGCTCTTGGGATATGCCTGAGAGCATGTCTGCTTCAGTGCTTCTACTTTCATTTTCTGCTGCTCTTGTTATCAGGAGCAGTGTTGCTGCATGCTTCTGCAAGTGGCACTGGCATGCTAAACATCAAGTTTTGCTTGCTGTTGTGACTGATCACCATCTCATGTCGTTTCAGTTGGCGACACAAAAGCTCATGTGTGTTCTTAACACTTCCTAGCATGAAGTCAGACAAGTGACCCCGCCGAATTT	Cluster_3815	5	0	0	0	0	0	0	0	0	0	0	0	0	1	0	0	2	0	2	0	0
M04485:17:000000000-C66CP:1:2113:22283:25555	AACAAATTGCCTCTTGAACGTGCATTGCGCTCTTGGGATATGCCTGAGAGCATGTCTGCTTCAGTGCTTCTACTTTCATTTTCTGCTGCTCTTGTTAACAGGAGCAGTGTTGCTGCATGCTTCTGCAAGTGGCACTGGCATGCTAAACATCAAGTTTTGCTTGCTGTTGTGACTGATCAACATCTCATGTCGTTTCAGTTGGCGAAACAAAAGCTCATGTGTGTTCTTAACACTTCCTAGCATGAAGTCAGACGAGTGAACCCGCCGAATTT	Cluster_3824	2	0	0	0	0	0	0	0	0	1	0	0	0	0	0	1	0	0	0	0	0
M04485:17:000000000-C66CP:1:1104:11025:10148	AACCAAAAGCCTCTTGAAAGTGCATTGCGCTCTTGGGATATGCCCGAGAGCATGTCTGCTTCAGTGCTTCTACTTTCATTTTCTGCTGCTCTTGTTATCAGGAGCAGTGTTGCTGCATGCTTCTGCAAGTGGCACTGGCATGCTAAATATCAAGTTTTGCTTGCTGTTGTGACTGATCAACATCTCATGTCGTTTCAGTTGGCGAAACAAAAGCTCATGTGTGTTCTTAACACTTCCTAGCATGAAGTCAGACAAGTGAACCCGCCGAATTT	Cluster_3856	7	0	0	0	1	0	0	0	1	0	0	0	1	0	1	0	0	1	1	0	1
M04485:17:000000000-C66CP:1:1113:23194:14045	AACCAAAGGCCTCTCGAAAGTGCATTGCGCTCTTGGGATATGCCTGAGAGCATGTCTGCTTCAGTGCTTCTACTTTCATTTTCTGCTGCTCTTGTTATCAGGAGCAGTGTTGCTGCATGCTTCTGCAAGTGGCACTGGCATGCTAAATATCAAGTTTTGCTTGCTGTTGTGACTGATCAACATCTCATGTCGTTTCAGTTGGCGAAACAAAAGCTCATGTGTGTTCTTAACACTTCATAGAATGAAGTCAGACAAGTGAACCCGCCGAATTT	Cluster_3875	2	0	1	0	0	0	0	0	0	0	0	0	0	0	0	0	0	0	0	1	0
M04485:17:000000000-C66CP:1:1111:7913:4385	AACCAAAGGCCTCTTGAAAGTGCATTGCGCTCTTGGGATATGCCTGAGAGCATGTCTGCTTCAGTGCTTCTACTTTCATTTTCTGCTGCTCTTGTTATCAGGAGCAGTGTTGCTGCATGCTTCTGCAAGTGGCACTGGCATGCTAAATATCAAGTTTTGCTTGCTGTTGTGACTGATCAACATCTCATGTCGTTTCAGTTGGCGAAACAAAAGCTCATGTGTGTCCTTAACACTTACTAGCATGAAGTCAGACAAGTGAACCCGCCGAATTT	Cluster_3893	3	0	0	0	0	0	1	0	0	0	0	0	0	0	0	0	1	1	0	0	0
M04485:17:000000000-C66CP:1:2108:20088:12239	AACCAACGGCCGCTTGAACGTGAATTGCGCTCTTGGGATATGCCTGAGAGCATGTCTGCTTCAGTGCTTCTACTTTCATTTTCTGCTGCTCTTGTTATCAGGAGCAGTGTTGCTGCATGCTTCTGCAAGTGGCACTGGCATGCTAAATATCAAGTTTTGCTTGCTGTTGTGACTGATCAACATCTCATGTCGTTTCAGTTGGCGAAACAAAAGCTCATGTGTGTTCTTAACACTCCCTAGCATGAAGTCAGACAAGTGAACCCGCCGAATTT	Cluster_3943	3	0	0	1	0	1	1	0	0	0	0	0	0	0	0	0	0	0	0	0	0
M04485:17:000000000-C66CP:1:2104:24983:10905	AACCAACGGCCTCTTGAACGTGCATTGCGCTCTTGGGATATGCCTGAGAGCATGTCTGCTTCAGTGCTTCTACTTTCATTTTCTGCTGCTCTTGTTATCAGGAGCAGTGTTGCTGCATGCTTCTGCAAGTGGCACTGGCATGCTAAACATCAAGTTTTGCTTGCTGTTGTGACTGGTCAACATCTCATGTCGTTTCAGTTGGCTAAACAAAAGCTCATGTGTGTTCTTAACACTTCCTAGCATGAAGTCAGACAAGTGACCCCGCCGAATTT	Cluster_3956	2	0	0	0	0	0	0	0	0	0	0	0	0	1	0	0	1	0	0	0	0
M04485:17:000000000-C66CP:1:2106:11985:9932	AACCAACGGCCTCTTGAACGTGCATTGCGCTCTTGGGATATGCCTGAGAGCATGTCTGCTTCGGTGCTTCTACTTTCATTTTCTGCTGCTCTTGTTATCAGGAGCAGTGTTGCTGCATGCTTCTGCAAGTGGCACTGGCATGCTAAATATCAAGTTTTGCTTGCTGTTGTGACTGATCAACATCTCATGTCGTTTCAGTTGGCGAAACAAAAGCTCATGTGTGTTCTTAACACTTCCTGGCATGAAGTCAGACAAGTGACCCCGCCGAATTT	Cluster_3961	2	0	0	0	0	0	0	0	0	0	0	0	0	0	1	0	1	0	0	0	0
M04485:17:000000000-C66CP:1:2114:26011:12358	AACCAATAGCCGCTTGAACGTGCATTGCGCTCTTGGGATATGCCTGAGAGCATGTCTGCTTCAGTGCTTCTACTTTCATTTTCTGCTGCTCTTGTTATCAGGAGCAGTGTTGCTGCATGCTTCTGCAAGTGGCACTGGCATGCTAAATATCAAGTTTTGCTTGCTGTTGTGACTGATCAACATCTCATGTCGTTTCAGTTGGCGAAACAAAAACTCATGTGTGTTCTTAACTCTTCCTAGCATGAAGTCAGACAAGTGAACCCGCCGAATTT	Cluster_4008	2	0	0	1	0	0	0	1	0	0	0	0	0	0	0	0	0	0	0	0	0
M04485:17:000000000-C66CP:1:2104:25128:7322	AACCAATAGCCTCTTCAACAAGCATTGCGCTCTTGGGATACGCCTGAGAGCATGTCTGCTTCAGTGCTTCTACTTTCATTTTCTGCTGCTCTTGTTATCAGGAGCAGTGTTGCTGCATGCTTCTGCAAGTGGCACTGGCATGCTAAATATCAAGTTTTGCTTGCTGTTGTGACTGATCAACATCTCATGTCGTTTCAGTTGGCGAAACAAAAGCTCATGTGTGTTCTTAACACTTCCTAGCATGAAGTCAGACAAGTGAATCCGCCGAATTT	Cluster_4019	2	0	0	0	1	0	0	0	0	0	0	0	1	0	0	0	0	0	0	0	0
M04485:17:000000000-C66CP:1:2102:3151:9164	AACCAATAGCCTCTTGAAAGTGCATTGCGCTCTTGGGATACGCCTGAGAGCATGTCTGCGTCAGTGCTTCTACTTTCATTTTCTGCTGCTCTTGTTATCAGGAGCAGTGTTGCTGCATGCTTCTGCAAGTGGCACTGGCATGCTAAATATCAAGTTTTGCTTGCTGTTGTGACTGATCAACATCTCATGTCGTTTCAGTTGGCGAAACAAAAGCTCATGTGTGTTCTTAACACTTCCTAGCATGAAGTCAGACAAGTGAACCCGCCGAATTT	Cluster_4023	3	0	1	0	0	0	0	0	0	0	0	0	1	0	0	0	0	0	0	0	1
M04485:17:000000000-C66CP:1:1110:23506:8733	AACCAATAGCCTCTTGAAAGTGCATTGCGCTCTTGGGTTATGCCTGAGAGCATGTCTGCTTCAGTGCTTCTACTTTCATTTTCTGCTGCTCTTGTTATCAGGAGCAGTGTTGCTGCATGCTTCTGCAAGTGGCACTGGCATGCTAAACATCAAGTTTTGCTTGCTGTTGTGACTGATCAACATCTCATGTCGTTTCAGTTGGCGAAACAAAAGCTCATGTGTGTTCTTAACACTTCCTAGAATGAAGTCAGACAAGTGAACCCGCCGAATTT	Cluster_4029	2	0	0	0	0	0	0	0	0	0	0	1	0	0	0	0	0	0	1	0	0
M04485:17:000000000-C66CP:1:1107:16398:22714	AACCAATAGCCTCTTGAACGTGCATTGCGCTCTTGGGATACGCCTGAGGGCATGTCTGCTTCAGTGCTTCTACTTTCATTTTCTGCTGCTCTTGTTATCAGGAGCAGTGTTGCTGCATGCTTCTGCAAGTGGCACTGGCATGCTAAATATCAAGTTTTGCTTGCTGTTGTGACTGATCAACATCTCATGTCGTTTCAGTTGGCGAAACAAAAGCTCATGTGTGTTCTTAACACTTCCTAGCATGAGGTCAGACAAGTGAACCCGCCGAATTT	Cluster_4060	7	0	2	1	0	0	1	0	1	0	0	0	0	0	1	0	0	0	0	0	1
M04485:17:000000000-C66CP:1:2111:11776:2106	AACCAATAGCCTCTTGAACGTGCATTGCGCTCTTGGGATATGCCTGAGAGCATGTCTGCTTCAGTGCTTCTACTTTCATTTCCTGCTGCTCTTGTTATCAGGAGCAGTGTTGCTGCATGCTTCTGCAAGTGGCACTGGCATGCTAAACATCAAGTTTTGCTTGCTGTTGTGACTGATCAACATCTCATGTCGTTTCAGTTGGCGAAACAAAAGCTCATGTGTGTTCTTAACACTTCCTAGCATGAAGTCAGAGAAGTGAACCCGCCGAATTT	Cluster_4065	11	0	0	0	0	0	0	1	0	0	1	3	0	0	0	1	1	1	0	3	0
M04485:17:000000000-C66CP:1:1104:8985:12334	AACCAATAGCCTCTTGAACGTGCATTGCGCTCTTGGGATATGCCTGAGAGCATGTCTGCTTCAGTGCTTCTACTTTCATTTTCTGCTGCTCTTGTTATCAGGAGCAGTGTTGCTGCATGCTTCTGCAAGTGGCACTGGCATGCTAAACATCAAGTTTTGCTTGCTGTTGTGACTGATCAACATCTCATGTCGTTTCAGTTGGCGAAACAAAAGCTCATGTGTGTTCTTAACACTTCCTAGAAAGAAGTCAGACAAGTGATCCCGCCGAATTT	Cluster_4078	2	0	0	0	0	0	0	0	0	0	0	0	0	1	0	0	0	1	0	0	0
M04485:17:000000000-C66CP:1:2112:10802:7445	AACCAATAGCCTCTTGAACGTGCATTGCGCTCTTGGGATATGCCTGAGAGCATGTCTGCTTCAGTGCTTCTACTTTCATTTTCTGCTGCTCTTGTTATCAGGAGCAGTGTTGCTGCATGCTTCTGCAAGTGGCACTGGCATGCTAAACATCAAGTTTTGCTTGCTGTTGTGACTGATCAACATCTCATGTCGTTTCAGTTGGCGAAACAAAAGCTCATGTGTGTTCTTAACACTTCCTAGCATGAAATCAAACAAGGGAACCCGCCGAATTT	Cluster_4079	2	0	0	0	0	0	0	0	0	1	0	1	0	0	0	0	0	0	0	0	0
M04485:17:000000000-C66CP:1:1102:12514:12566	AACCAATAGCCTCTTGAACGTGCATTGCGCTCTTGGGATATGCCTGAGAGCATGTCTGCTTCAGTGCTTCTACTTTCATTTTCTGCTGCTCTTGTTATCAGGAGCAGTGTTGCTGCATGCTTCTGCAAGTGGCACTGGCATGCTAAACATCAAGTTTTGCTTGCTGTTGTGACTGATCAACATCTCATGTCGTTTCAGTTGGCGAAACAAAAGCTCATGTGTGTTCTTAACTCTTCCTAGCATGAAGTAAGACAAGGGAACCCGCCGAATTT	Cluster_4081	7	0	0	0	0	0	0	0	0	1	0	0	0	2	0	1	0	2	0	1	0
M04485:17:000000000-C66CP:1:1108:14073:13015	AACCAATAGCCTCTTGAACGTGCATTGCGCTCTTGGGATATGCCTGAGAGTATGTCTGCTTCAGTGCTTCTACTTTCATTTTCTGCTGCTCTTGTTATCAGGAGCAGTGTTGCTGCATGCTTCTGCAAGTGGCACTGGCATGCTAAACATCAAGTTTTGCTTGCTGTTGTGACTGATCAACTTCTCATGTCGTTTCAGTTGGCGAAACAAAAGCTCATGTGTGTTCTTAACACTTCCTAGCATGAAGTCAGACAAGTGAACCCGCCGAATTT	Cluster_4107	2	0	0	0	0	0	0	0	0	0	0	0	0	0	0	1	0	0	0	1	0
M04485:17:000000000-C66CP:1:2110:18165:26037	AACCAATAGCCTCTTGAACGTGCATTTCGCTCTTGGGATATGCCTGAGAGCATGTCTGCTTCAGCGCTTCTACTTTCATTTTCTGCTGCTCTTGTTATCAGGAGCAGTGTTGCTGCATGCTTCTGCAAGTGGCACTGGCATGCTAAATATCAAGTTTTGCTTGCTGTTGTGACTGATCAACATCTCATGTCGTTTCAGTTGGCGAAACAAAAGCTCATGTGTGTTCTTAACACTTCCTAGCATGAAGTCAGACAAGTGACCCCGCCGAATTT	Cluster_4117	3	0	0	0	1	0	0	1	0	0	0	0	0	0	0	0	0	0	1	0	0
M04485:17:000000000-C66CP:1:1114:24993:5921	AACCAATCGCCTATTGAACGTGCATTGCGCTCTTGGGATATGCCTGAGAGCATGTCTGCTTCAGTGCTTCTACTTTAATTTTCTGCTGCTCTTGTTATCAGGAGCAGTGTTGCTGCATGCTTCTGCAAGTGGCACTGGCATGCTAAACATCAAGTTTTGCTTGCTGTTGTGACTGATCAACATCTCATGTCGTTTCAGTTGGCGAAACAAAAGCTCATGTGTGTTCTTAACACTTCCTAGCATGAAGTCAGACAAGTGAACCCGCCGAATTT	Cluster_4135	4	0	0	0	0	0	0	0	0	0	1	2	0	0	0	0	1	0	0	0	0
M04485:17:000000000-C66CP:1:2107:3980:12212	AACCAATGACCTCTTGAACGTGCATTGCGCTCTTGGGATATGCCTGAGAGCATGTCTGCTTCAGTGCTTCTACTTTCATTTTCTGCTGCTCTTGTTATCAGGAGCAGTGTTGCTGCATGCTTCTGCAAGTGGCACTGGCATGCTAAACATCAAGTTTTGCTTGCTGTTGTGACTGATCAACATCTCATGTCGTTTCAGTTGGCGAAACAAAAGCTCATGTGTGTTCTTAACACTTCCTAGCGTGGAGGCAGACAAGTGAACCCGCCGAATTT	Cluster_4194	2	0	0	0	0	0	0	0	0	0	1	0	0	0	0	0	1	0	0	0	0
M04485:17:000000000-C66CP:1:2107:19415:10491	AACCAATGACCTCTTGAACGTGCATTGCGCTCTTGGGATATGCCTGAGAGCATGTCTGCTTCAGTGCTTCTACTTTCATTTTCTGCTGCTCTTGTTATCAGGAGCAGTGTTGCTGCATGCTTCTGCAAGTGGCACTGGCATGCTAAATATCAAGTTTTGCTTGCTGTTGTGACTGATCAACATCTCATGTCGTTTCAGTTGGCGAAACAAAAGCTCATGTGTGTGCTTAACACTTCCTGGCATGAGGTCAGACAAGTGAACCCGCCGAATTT	Cluster_4202	2	0	1	0	0	0	0	0	0	0	0	0	1	0	0	0	0	0	0	0	0
M04485:17:000000000-C66CP:1:2102:13312:2436	AACCAATGACCTCTTGAACGTGCATTGCGCTCTTGGGATATGCCTGAGATCATGTCTGCTTCAGTGCTTCTACTTTCATTTTCTGCTGCTCTTGTTATCAGGAGCAGTGTTGCTGCATGCTTCTGCAAGTGGCACTGGCATGCTAAATATCAAGTTTTGCTTGCTGTTGTGACTGATCAACATCTCATGTCGTTTCAGTTGGCGAAACAAAAGCTCATGTGTGTTCTTAACACTGCCTAGCATGAAGTCAGAGAAGTGAGCCCGCCGAATTT	Cluster_4215	2	0	0	1	0	0	0	0	0	0	0	0	1	0	0	0	0	0	0	0	0
M04485:17:000000000-C66CP:1:2111:7302:17642	AACCAATGCCCTCTTGAACGTCCATTCCGCTCTTGGGATATGCCTGAGAGCATGTCTGCTTCAGTGCTTCTACTTTCATTTTCTGCTGCTCTTGTTATCAGGAGCAGTGTTGCTGCATGCTTCTGCAAGTGGCACTGGCATGCTAAACATCAAGTTTTGCTTGCTGTTGTGACTGATCAACATCTCATGTCGTTTCAGTTGGCGAAACAAAAGCTCATGTGTGTTCTTAACACTTCCTAGCATGAAGTCAGACAAGTGAACCCGCCGAATTT	Cluster_4246	3	0	0	0	0	0	0	0	0	1	0	0	0	0	0	0	0	0	1	1	0
M04485:17:000000000-C66CP:1:1114:19236:26762	AACCAATGCCCTCTTGAACGTGCATTGCGCCCTTGGGATATGCCTGAGAGCATGTCTGCTTCAGTGCTTCTACTTTCATTTTCTGCTGCTCTTGTTATCAGGAGCAGTGTTGCTGCATGCTTCTGCAAGTGGCACTGGCATGCTAAACATCAAGTTTTGCTTGATGTTGTGACTGATCAACATCTCATGTCGTTTCAGTTGGCGAAACAAAAGCTCATGTGTGTTCTTAACACTTCATAGCATGAAGTCAGACAAGTGAACCCGCCGAATTT	Cluster_4261	4	0	0	0	0	0	0	0	0	1	1	0	0	0	0	0	0	0	2	0	0
M04485:17:000000000-C66CP:1:1113:22489:5769	AACCAATGCCCTCTTGAACGTGCATTGCGCTCTTGGGATACGCCTGAGAGCATGTCTGCTTCAGTGCTTCTACTTTCATTTTCTGCTGCTCTTGTTATCAGGAGCAGTGTTGCTGCATGCTTCTGCAAGTGGCACTGGCATGCTAAATATCAAGTTTTGCTTGCTGTTGTGACTGATCAACATCTCATGTCGTTTCAGTTGGCGAAACAAAAGCTCATTTGTGTTCTTAACACTTCCTAGCATGAAGTCAGACAAGTAACCCCGCCGAATTT	Cluster_4269	3	0	0	0	0	0	0	2	0	0	0	0	0	0	1	0	0	0	0	0	0
M04485:17:000000000-C66CP:1:2111:12534:14469	AACCAATGCCCTCTTGAACGTGCATTGCGCTCTTGGGATATGCCTGAGAGCATGTCTGCTTCAGTGCTTCTACTTTCATTTTCTGCTGCTCTTGTTATCAGGAGCAGTGTTGCTGCAGGCTTCTGCAAGTGGCACTGGCATGCTAAATATCAAGTTTTGCTTGCTGTTGTGACTGATCAACATCTCATGTCGTTTCAGTTGGCGAAACAAAAGCTCATGTGTGTTCTTAACACTTCCTGGCATGAAGTCAGACAGGTGACCCGGCCGAATTT	Cluster_4288	2	0	0	0	0	0	0	0	0	0	1	0	0	0	0	0	0	0	0	0	1
M04485:17:000000000-C66CP:1:1101:3701:20246	AACCAATGCCCTCTTGAACGTGCATTGCGCTCTTGGGATATGCCTGAGAGCATGTCTGCTTCAGTGCTTCTACTTTCATTTTCTGCTGCTCTTGTTATCAGGAGCAGTGTTGCTGCATGCTTCTGCAAGTGGCACTGGCATGCTAAATATCAAGTTTTGCTTGCTGTTGTGAATGTTCAACATCTCATGTCGTTTCAGTTGGCGAAACAAAAGCTCATGTGTGTTCTTAACACTTCCTAGCATGAAGTCAGACAAGTGACCCCGCCGAATTT	Cluster_4294	3	0	0	0	1	0	0	0	0	0	1	0	1	0	0	0	0	0	0	0	0
M04485:17:000000000-C66CP:1:2103:8922:11044	AACCAATGCCCTCTTGAACGTGCATTGCGCTCTTGGGATATGCCTGAGAGCATGTCTGCTTCAGTGCTTCTACTTTCATTTTCTGCTGCTCTTGTTATCAGGAGCAGTGTTGCTGCATGCTTCTGCAAGTGGCACTGGCATGCTAAATATCAAGTTTTGCTTGCTGTTGTGGCTGATCAACAACTCATGTCGTTTCAGTTGGCGAAACAAAAGCTCATGTGTGTTCTTAACACTTCCTAGCATGAAGGCAGACAAGTGAACCCGCCGAATTT	Cluster_4295	2	0	0	0	1	0	0	0	0	1	0	0	0	0	0	0	0	0	0	0	0
M04485:17:000000000-C66CP:1:1105:24247:19356	AACCAATGCCCTCTTGAACGTGCATTGCGCTCTTGGGATATGCCTGAGAGCATGTCTGTTTCAGTCCTTCTACTTTCATTTTCTGCTGCTCTTGTTATCAGGAGCAGGGTTGCTGCATGCTTCTGCAAGTGGCACTGGCATGCTAAACATCAAGTTTTGCTTGCTGTTGTGACTGATCAACATCTCATGTCGTTTCAGTTGGCGAAACAAAAGCTCATGTGTGTTCTTAACACTTCCTAGCATGAAGTCAGACAAGTGAACCCGCCGAATTT	Cluster_4314	5	0	0	0	0	0	0	0	0	0	1	1	0	1	0	1	0	0	1	0	0
M04485:17:000000000-C66CP:1:1110:12689:21762	AACCAATGCCCTCTTGAACGTGCATTGCGCTCTTGGGTTATGCCTGAGAGCATGTCTGCTTCAGTGCTTCTACTTTCATTTTCTGCTGCTCTTGTTATCAGGAGCAGTGTTGCTGCATGCTTCTGCAAGTGGCACTGGCATGCTAAATATCAAGTTTTGCTTGCTGTTGTGACTGATCAACATCTCATGTCGTTTCAGTTGGCGAAACAAAAGCTCATGTGTGTTCTTAACACTTCCTAGAATGAGGTCAGACAAGTGAACCCGCCGAATTT	Cluster_4330	2	0	0	0	0	0	0	0	1	0	0	0	0	0	1	0	0	0	0	0	0
M04485:17:000000000-C66CP:1:1103:10619:2827	AACCAATGGCAGCTTGAACGTGCATTGCGCTCTTGGGATATGCCTGAGAGCATGTCTGCTTCAGTGCTTCTACTTTCATTTTCTGCTGCTCTTGTTATCAGGAGCAGTGTTGCTGCATGCTTCTGCAAGTGGCACTGGCATGCTAAATATCAAGTTTTGCTTGCTGTTGTGACTGATCAACATCTCATGTCGTTTCAGTTGGCGAAACAAAAGCTCATGTGTGTTCTTAACACTTCCTAGCATGAAGTCGGACAAGAGAGCCCGCCGAATTT	Cluster_4396	2	0	0	0	0	0	1	0	1	0	0	0	0	0	0	0	0	0	0	0	0
M04485:17:000000000-C66CP:1:2106:29307:15249	AACCAATGGCAGCTTGAACGTGCATTGCGCTCTTGGGATATGCCTGAGAGCATGTCTGCTTCAGTGCTTCTACTTTCATTTTCTGCTGCTCTTGTTATCAGGAGGAGTGTTGCTGCATGCTTCTGCAAGTGGCACTGGCATGCTAAATATCAAGTTTTGCTTGCTGTTGTGACTGATCAACATCTCATGTCGTTTCAGTTGGCGAAACAAAAGCTCATGTGTGTTCTTAACACTTCCTAGCATGAAGTGGGACAAGTGAACCCGCCGAATTT	Cluster_4399	2	0	0	0	0	1	0	0	0	0	0	0	0	0	1	0	0	0	0	0	0
M04485:17:000000000-C66CP:1:1107:18296:15173	AACCAATGGCATCTTGAACGTGCATTGCGCTCTTGGGATATGCCTGAGAGCATGTCTGCTTCAGTGCTTCTACTTTCATTTTCTGCTGCTCTTGTGATCAGAAGCAGTGTTGCTGCATGCTTCTGCAAGTGGCACTGGCATGCTAAATATCAAGTTTTGCTTGCTGTTGTGACTGATCAACATCTCATGTCGTTTCAGTTGGCGAACCAAAAGCTCATGTGTGTTCTTAACACTTCCTAGCATGAAGTCAGACAAGTGACCCCGCCGAATTT	Cluster_4434	2	0	0	0	0	0	1	0	1	0	0	0	0	0	0	0	0	0	0	0	0
M04485:17:000000000-C66CP:1:2110:27365:21603	AACCAATGGCATCTTGAACGTGCATTGCGCTCTTGGGATATGCCTGAGAGCATGTCTGCTTCAGTGCTTCTACTTTCATTTTCTGCTGCTCTTGTTATCAGGAGCAGTGTTGCTGCATGCTTCTGCAAGTGGCACTGGCATGCTAAACATCAAGTTTTGCTTGCTGTTGTGACTGATCAACATCTCATGTCGTTTCAGTTGGCGAAACAAAAGCTCATGTGTGTTCTTAACACTTCCTAGCATGAAGTCAGGCAAGCGTCCCCGCCGAATTT	Cluster_4461	2	0	0	0	0	0	0	0	0	0	0	0	0	0	0	0	0	0	2	0	0
M04485:17:000000000-C66CP:1:2110:19465:20281	AACCAATGGCATCTTGAACGTGCATTGCGCTCTTGGGATATGCCTGAGAGCATGTCTGCTTCAGTGCTTCTACTTTCATTTTCTGCTGCTCTTGTTATCAGGAGCAGTGTTGCTGCATGCTTCTGCAAGTGGCACTGGCATGCTAAATATCAAGTTTTGCTAGCTGTTGTGACTGATCAACATCTCATGTCGTTTCAGTTGGCGAAACAAAAGCTCATGTGTGTTCTTAACCCTTCCTAGCATGAAGTCAGACAAGTGACCCCGCCGAATTT	Cluster_4469	2	0	0	0	0	0	0	0	0	0	0	0	0	0	0	0	0	1	1	0	0
M04485:17:000000000-C66CP:1:1114:29471:15353	AACCAATGGCATCTTGAACGTGCATTGCGCTCTTGGGATATGCCTGAGAGCATGTCTGCTTCAGTGCTTCTACTTTCATTTTCTGCTGCTCTTGTTATCAGGAGCAGTGTTGCTGCATGCTTCTGCAAGTGGCACTGGCATGCTAAATATCAAGTTTTGCTTGATGTTGTGACTGATCAACATCTAATGTCGTTTCAGTTGGCGAAACAAAAGCTCATGTGTGTTCTTAACACTTCCTAGCATGAAGTCAGACAAGTGACCCCGCCGAATTT	Cluster_4472	2	0	0	0	0	0	0	1	0	0	0	0	0	0	0	1	0	0	0	0	0
M04485:17:000000000-C66CP:1:2111:9440:22150	AACCAATGGCATCTTGAACGTGCATTGCGCTCTTGGGATATGCCTGAGAGCATGTCTGCTTCAGTGCTTCTACTTTCATTTTCTGCTGCTCTTGTTATCAGGAGCAGTGTTGCTGCATGCTTCTGCAAGTGGCACTGGCATGCTAAATATCAAGTTTTGCTTGCTGTTGTGACTGAGCAACATCTCATGTCGTTTCAGTTGGCGAAACAAAAGCTCATGTGTGTTCTTAACACTTCCTAGCATGAGGTCAGACAGGTGAACCCGCCGAATTT	Cluster_4475	11	0	0	0	0	2	0	0	3	0	1	1	0	1	0	1	1	0	1	0	0
M04485:17:000000000-C66CP:1:1104:27883:9661	AACCAATGGCATCTTGAACGTGCATTGCGCTCTTGGGATATGCCTGAGAGCATGTCTGCTTCAGTGCTTCTACTTTCATTTTCTGCTGCTCTTGTTATCAGGAGCAGTGTTGCTGCATGCTTCTGCAAGTGGCACTGGCATGCTAAATATCAAGTTTTGCTTGCTGTTGTGACTGATCAACATCTCATGTCGTTTCAGTTGGCGAAACAAAAGCTCATGTGTGTTCTTAACACTATCTAGCAGGAAGTCAGCCAGGGGATCCCGCCGAATTT	Cluster_4480	2	0	0	0	0	0	0	0	0	0	0	0	0	0	0	1	0	1	0	0	0
M04485:17:000000000-C66CP:1:1101:25480:5293	AACCAATGGCCACTTGAACGTGCATTGCGCTCTTGGGATATGCCTGAGAGCATGTCTGCTTCAGTGCTTCTACTTTCATTTTCTGCTGCTCTTGTTATCAGAAGCAGTGTTGCTGCATGCTTCTGCAAGTGGCACTGGCATGCTAAATATCAAGTTTTGCTTGCTGTTGTGACTGATCAACATCTCATGTCGTTTCAGTTGGCGAAACAAGAGCTCATGTGTGTTCTTAACACTTCCTAGCCTGAAGTCAGACAAGTGACCCCGCCGAATTT	Cluster_4538	3	1	0	1	0	0	0	0	1	0	0	0	0	0	0	0	0	0	0	0	0
M04485:17:000000000-C66CP:1:1101:23455:20360	AACCAATGGCCACTTGAACGTGCATTGCGCTCTTGGGATATGCCTGAGAGCATGTCTGCTTCAGTGCTTCTACTTTCATTTTCTGCTGCTCTTGTTATCAGGAGCAGTGTTGCTGCATGCTTCTGCAAGTGGCACTGGCATGCTAAATATCAAGTTTTGCTTGCTGTTGTGACTGACCAACATCTCATGTCGTTTCAGTTGTCGAAACAAAAGCTCATGTGTGTTCTTAACACTTCCTAACATGAAGTCCGACAAGTGATCCCGCCGAATTT	Cluster_4548	9	0	1	0	1	1	0	0	1	0	0	0	2	0	0	0	1	1	0	0	1
M04485:17:000000000-C66CP:1:1101:7599:24677	AACCAATGGCCACTTGAACGTGCATTGCGCTCTTGGGATATGCCTGAGAGCATGTCTGCTTCAGTGCTTCTACTTTCATTTTCTGCTGCTCTTGTTATCAGGAGCAGTGTTGCTGCATGCTTCTGCAAGTGGCACTGGCATGCTAAATATCAAGTTTTGCTTGCTGTTGTGACTGATCAACATCTCATGTCGTTTCAGTTGGCGAAACAAAAGCTCATGTGTGTTTTTAACACTTCTTAGCATGAAGTCAGAAAAGGGAACCCGCCGAATTT	Cluster_4551	6	0	0	0	1	0	1	1	0	0	0	0	0	1	1	0	0	0	0	0	1
M04485:17:000000000-C66CP:1:1101:28435:17705	AACCAATGGCCACTTGAACGTGCATTGCGCTCTTGGGATATGCCTGAGAGCATGTCTGCTTCAGTGCTTCTACTTTCATTTTCTGCTGCTCTTGTTATCAGGAGCAGTGTTGCTGCATGCTTCTGCAAGTGGCACTGGCATGCTAAATATCAAGTTTTGCTTGCTGTTGTGACTGATCAACATCTCATTACGTTTCAGTTGGCGAAACAAAAGCTCATGTGTGTTCTTAACACTTCATAGCATGAAGTCAGACAAGTGAACCCGCCGAATTT	Cluster_4554	7	0	0	0	1	0	2	0	0	0	0	0	1	0	1	0	2	0	0	0	0
M04485:17:000000000-C66CP:1:2113:16194:15988	AACCAATGGCCCCTTGAACGTCCATTGCGCTCTTGGGATATGCCTGAGAGCATGTCTGCTTCAGTGCTTCTACTTTCATTTTCTGCTGCTCTTGTTATCAGAAGCAGTGTTGCTGCATGCTTCTGCAAGTGGCACTGGCATGCTAAATATCAAGTTTTGCTTGCTGTTGTGACTGATCAACATCTCATGTCGTTTCAGTTGGCGAAACAAAAGCTCATGTGTGTTCTTAACACTTCCTAGCATGAAGTCAGACAAGTGAGCCCGCCGAATTT	Cluster_4573	2	0	0	0	1	0	0	0	0	0	0	0	0	0	0	0	0	0	0	0	1
M04485:17:000000000-C66CP:1:1103:10835:25278	AACCAATGGCCCCTTGAACGTGAATTGCGCTCTTGGGATATGCCTGAGAGCATGTCTGCTTAAGTGCTTCTACTTTCATTTTCTGCTGCTCTTGTTATCAGGAGCAGTGTTGCTGCATGCTTCTGCAAGTGGCACTGGCATGCTAAATATCAAGTTTTGCTTGCTGTTGTGACTGATCAACATCTCATGTCGTTTCAGTTGGCGAAACAAAAGCTCATGTGTGTTCTTAACACTTCATAGCATGAAGACAGACAAGTGAACCCGCCGAATTT	Cluster_4581	2	0	1	0	0	0	1	0	0	0	0	0	0	0	0	0	0	0	0	0	0
M04485:17:000000000-C66CP:1:1110:14590:16361	AACCAATGGCCCCTTGAACGTGCATTCCGCCCTTGGGTTATGCCTGAGACCATGTCTGCTTCAGTGCTTCTACTTTCATTTTCTGCTGCTCTTGTTATCAGGAGCAGTGTTGCTGCATGCTTCTGCAAGTGGCACTGGCATGCTAAATATCAAGTTTTGCTTGCTGTTGTGACTGATCAACATCTCATGTCGTTTCAGTTGGCGAAACAAAAGCTCATGTGTGTTCTTAACACTTCCTAGCATGAAGTCAGACAAGTGAACCCGCCGAATTT	Cluster_4588	2	0	0	0	0	1	0	0	0	0	1	0	0	0	0	0	0	0	0	0	0
M04485:17:000000000-C66CP:1:2102:10354:15847	AACCAATGGCCCCTTGAACGTGCATTCCGCTCTTGGGATATGCCTGAGAGCATGTCTGCTTCAGTGCTTCTACTTTCATTTTCTGCTGCTCTTGTTATCAGGAGCAGTGTTGCTGCATGCTTCTGCAAGTGGCACTGGCATGCTAAATATCAAGTTTTGCTTGCTGTTGTGACTGATCAACATCTCATGTCGTTTCAGTTGGCGAAACAAAAGCTCATGTGTGTTCTTAACACTTCATAGAATGAAGTCAGACAAGTGAACCCGCCGAATTT	Cluster_4591	2	0	0	0	0	2	0	0	0	0	0	0	0	0	0	0	0	0	0	0	0
M04485:17:000000000-C66CP:1:1107:9825:8955	AACCAATGGCCCCTTGAACGTGCATTGCGCTCCTGGGATATGCCTGAGAGCATGTCTGCTTCAGTGCTTCTACTTTCATTTTCTGCTGCTCTTGTTATCAGGAGCAGTGTTGCTGCATGCTTCTGCAAGTGGCACTGGCATGCTAAACATCAAGTTTTGCTTGCTGTTGTGACTGATCAACATCTCATGTCGTTTCAGTTGGCGAAACAAAAGCTCATGTGTGTTCTTAACAATTCCTAGCATGAAGTCAGACAAGTGAACCCGCCGAATTT	Cluster_4598	2	0	0	0	0	0	0	0	0	0	0	0	0	0	0	0	1	0	0	1	0
M04485:17:000000000-C66CP:1:1108:4842:22555	AACCAATGGCCCCTTGAACGTGCATTGCGCTCTTGGGATACGCCTGAGAGCATGTCTGCTTCAGTGCTTCTACTTTCATTTTCTGCTGCTCTTGTTATCAGGAGCAGTGTTGCTGCATGCTTCTGCAAGTGGCACTGGCATGCTAAATATCAAGTTTTGCTTGCTGTTGTGACTGATCAACATCTCATGTCGTTTCAGTTGGCGAAACAAAAGCTCATGTGTGTTCTTAACACTTCCTAACATGAAGGCAGCAAAGTGAACCCGCCGAATTT	Cluster_4601	2	0	1	0	0	0	0	1	0	0	0	0	0	0	0	0	0	0	0	0	0
M04485:17:000000000-C66CP:1:1113:11666:12656	AACCAATGGCCCCTTGAACGTGCATTGCGCTCTTGGGATATGCCTGAGAGCATGTCTGCTTCAGTGATTCTACTTTCATTTTCTGCTGCTCTTGTTATCAGGAGCAGTGTTGCTGCATGCTTCTGCAAGTGGCACTGGCATGCTAAACATCAAGTTTTGCTTGCTGTTGTGACTGATCAACATCTCATGTCGTTTCAGTTGGCGAAACAAAAGCTCATGTGTGTTCTTAACACTACCTAGCATGAAGTCAGACAAGTGACCCCGCCGAATTT	Cluster_4613	2	0	0	0	0	0	0	0	0	0	0	0	0	2	0	0	0	0	0	0	0
M04485:17:000000000-C66CP:1:1114:17251:14339	AACCAATGGCCCCTTGAACGTGCATTGCGCTCTTGGGATATGCCTGAGAGCATGTCTGCTTCAGTGCTTCTACTTTCATTTTCTGCTGCTCTTGTTATCAGGAGCAGTGTTGCTGCATGCTTCTGCAAGTGGCACTGGCATGCTAAACATCAAGTTTTGCTTGCTGTTGTGACTGATCAACATCTCATGTCGTTTCAGTTGGCGAAACAAAAGCTCATTTGTGTTCTTAACACTTCCTAGCATGGAGGCAGACAAGTGAACCCGCCGAATTT	Cluster_4625	2	0	0	0	0	0	0	0	0	0	0	0	0	1	0	0	1	0	0	0	0
M04485:17:000000000-C66CP:1:2111:18830:19981	AACCAATGGCCCCTTGAACGTGCATTGCGCTCTTGGGATATGCCTGAGAGCATGTCTGCTTCAGTGCTTCTACTTTCATTTTCTGCTGCTCTTGTTATCAGGAGCAGTGTTGCTGCATGCTTCTGCAAGTGGCACTGGCATGCTAAATATCAAGTTTTGCTTGCTGTTGTGACTGATCAACAACTCATGTCGTTTCAGTTGGCGAAACAAAAGCTCAAGTGTGTTCTTAACACTTCCTAGCATGAAGGCAGACAAGGGAACCCGCCGAATTT	Cluster_4631	2	0	0	0	0	1	0	0	0	0	0	0	0	1	0	0	0	0	0	0	0
M04485:17:000000000-C66CP:1:1102:18959:28274	AACCAATGGCCGATTGAACGTGCATTTCGCTCTTGGGATATGCCTGAGAGCATGTCTGCTTCAGTGCTTCTACTTTCATTTTCTGCTGCTCTTGTTATCAGGAGCAGTGTTGCTGCATGCTTCTGCAAGTGGCACTGGCATGCTAAATATCAAGTTTTGCTTGCTGTTGTGACTGATCAACATCTCATGTCGTTTCAGTTGGCGAAACAAAAGCTCATGTGTGTTCTTAACACTTCCTAGCATGAAGTCAGACAATTGACCCCGCCGAATTT	Cluster_4692	3	0	0	0	1	1	1	0	0	0	0	0	0	0	0	0	0	0	0	0	0
M04485:17:000000000-C66CP:1:2113:11448:28561	AACCAATGGCCGCATGAACGTGCATTGCGCTCTTGGGATATGCCTGAGAGTATGTCTGCTTCAGTGCTTCTACTTTCATTTTCTGCTGCTCTTGTTATCAGGAGCAGTGTTGCTGCATGCTTCTGCAAGTGGCACTGGCAGGCTAAATATCAAGTTTTGCTTGCTGTTGTGACTGATCAACATCTCATGTCGTTTCAGTTGGCGAAACAAAAGCTCATGTGTGTTCTTAACACTTCCTAGCATGAAGTCAGACAAGTGAGCCCGCCGAATTT	Cluster_4698	3	1	0	0	0	0	0	0	0	0	0	0	0	0	1	0	0	0	0	1	0
M04485:17:000000000-C66CP:1:2106:22982:24324	AACCAATGGCCGCCTGAACGTGCATTGCGCTCTTGGGATATGCCTGAGAGCATGTCTGCTTCAGTGCTTCTACTTTCATTTTCTGCTGCTCTTGTTATCAGGAGCAGTGTTGCTGCATGCTTCTGCAAGTGGCACTGGCATGCTAAATATCAAGTTTTGCTTGCTGTTGTGACTGATCAACATCTCATGTCGTTTCAGTTGGCGAAACAAAAGCTCATGTGTGCTCTTAACACTTCCTAGCATGAAGGCAGACAAGTGAACCCGCCGAATTT	Cluster_4701	2	0	0	1	0	0	0	1	0	0	0	0	0	0	0	0	0	0	0	0	0
M04485:17:000000000-C66CP:1:2105:9820:27272	AACCAATGGCCGCTCGAACGTGCATTGCGCTCTTGGGATATGCCTGAGAGCATGTCTGCTTCAGTGCTTCTACTTTCATTTTCTGCTGCTCTTGTTATCAGGAGCAGTGTTGCTGCATGCTTCTGCAAGTGGCACTGGCATGCTAAATATCAAGTTTTGCTTGCTGTTGTGACTGATCAACATCTCATGTCGTTTCAGTTGGCGAAACAAAAGCTCATGTGTGTTCTTAACACTTCTTAGCATGAAGTCAGACAGGTAAACCCGCCGAATTT	Cluster_4710	2	0	0	0	0	1	0	0	0	0	0	0	1	0	0	0	0	0	0	0	0
M04485:17:000000000-C66CP:1:2104:3287:11057	AACCAATGGCCGCTTCAACGTGCATTGCGCTCTTGGGATACGCCTGAGAGCATGTCTGCTTCAGTGCTTCTACTTTCATTTTCTGCTGCTCTTGTTATCAGGAGCAGTGTTGCTGCATGCTTCTGCAAGTGGCACTGGCATGCTAAATATCAAGTTTTGCTTGCTGTTGTGACTGATCAACATCTCATGTCGTTTCAGTTGGCGAAACAAAAGCTCATGTGTGTTATTAACACTTCCTAGCATGAAGTCAGCCAAGTGAACCCGCCGAATTT	Cluster_4719	8	0	0	1	1	0	0	2	1	0	0	0	1	0	1	0	0	0	0	0	1
M04485:17:000000000-C66CP:1:1101:19972:2171	AACCAATGGCCGCTTGAAAGTGCATTGCGCTCTTGGGATATGCCTGAGAGCATGTCTGCTTCAGTGCTTCTACTTTCATTTTCTGCTGCTCTTGTTATCAGGAGCAGTGTTGCTGCATGCTTCTGCAAGTGGCACTGGCATGCTAAATATCAAGTTTTGCTTGCTGTTGTGACTGATCAACATCTCATGTCGTTTCAGTTGGCGAAACAAAAGCTCATGTGTGTTCTTACAACTTCATAGGATGAAGTCAGACATGTGACCCCGCCGAATTT	Cluster_4737	2	0	1	0	0	0	0	0	0	0	0	0	0	0	0	0	0	0	0	0	1
M04485:17:000000000-C66CP:1:2112:10873:28197	AACCAATGGCCGCTTGAAAGTGCATTGCGCTCTTGGGATATGCCTGAGAGCATGTCTGCTTCAGTGCTTCTACTTTCATTTTCTGCTGCTCTTGTTATCAGGAGCAGTGTTGCTGCATGCTTCTGCAAGTGGCACTGGCATGCTAAATATCAAGTTTTTCTTGCTGTTGTGACTGATCAACATCTCATGTCGTTTCAGTTGGCGAAACAAAAGCTCATGTGTGTTCTTAACACTTCCTAGCATTAAGTCAGACAAGTTAACCCGCCGAATTT	Cluster_4742	2	1	0	0	0	0	0	0	1	0	0	0	0	0	0	0	0	0	0	0	0
M04485:17:000000000-C66CP:1:2104:2249:14838	AACCAATGGCCGCTTGAAAGTGCATTGCGCTCTTGGGATATGCCTGAGAGCATGTCTGCTTCAGTGCTTCTACTTTCATTTTCTGCTGCTCTTGTTATCAGGAGCAGTGTTGCTGCATGCTTCTGCAAGTGGCCCTGGCATGCTAAATATCAAGTTTTGCTTGCTGTTGTGACTGATCAACATCTCATGTCGTTTCAGTTGGCGAAACAAAAGCTCATGTGTGTTCTTAACACTTCCTAGCATGAAGACAGACAAGTGATCCCGCCGAATTT	Cluster_4748	6	0	1	0	1	0	0	0	0	0	0	0	1	1	1	0	0	0	0	0	1
M04485:17:000000000-C66CP:1:1101:11464:26389	AACCAATGGCCGCTTGAACGAGCATTGCGCTCTTGGGATATGCCTGAGAGCATGTCTGCTTCAGTGCTTCTACTTTCATTTTCTGCTGCTCTTGTTATCAGGAGCAGTGTTGCTGCATGCTTCTGCAAGTGGCACTGGCATGCTAAATATCAAGTTTTGCTTGCTGTTGTTACTGATCAACATCTCATGTCGTTTCATTTGGCGAAACAAAAGCTCATGTGTGTTCTTAACACTTCCTAGCATGAAGTCAGACATGTGAACCCGCCGAATTT	Cluster_4786	2	0	0	0	0	0	1	0	1	0	0	0	0	0	0	0	0	0	0	0	0
M04485:17:000000000-C66CP:1:1113:3501:9798	AACCAATGGCCGCTTGAACGAGCATTGCGCTCTTGGGATATGCCTGAGAGCATGTCTGCTTCAGTGCTTCTACTTTCATTTTCTGCTGCTCTTGTTATCAGGAGCAGTGTTGCTGCATGCTTCTGCAAGTGGCACTGGCATGCTAAATATCAATTTTTGCTTGCTGTTGTGACTGATCAACATCTCATGTCGTTTCAGTTGGCGAAACAAAAGCTCATGTTTGTTCTTAACACTTCCTAGCATGAAGTCAGACAAGTGACCCCGCCGAATTT	Cluster_4787	2	0	0	0	0	0	0	1	0	0	0	0	0	0	0	0	0	0	1	0	0
M04485:17:000000000-C66CP:1:1104:13928:27738	AACCAATGGCCGCTTGAACGGGAATTGCGCTCTTGGGATAGGCCTGAGAGCATGTCTGCTTCAGTGCTTCTACTTTCATTTTCTGCTGCTCTTGTTATCAGGAGCAGTGTTGCTGCATGCTTCTGCAAGTGGCACTGGCATGCTAAATATCAAGTTTTGCTTGCTGTTGTGACTGATCAACATCTCATGTCGTTTCAGTTGGCGAAACAAAAGCTCATGTGTGTTCTTAACACTTCCTAGCATGAAGTCAGACAAGTGAACCCGCCGAATTT	Cluster_4804	5	0	0	0	0	2	0	0	0	0	0	0	0	0	0	0	0	0	0	0	3
M04485:17:000000000-C66CP:1:1104:21086:25849	AACCAATGGCCGCTTGAACGGGCATTGCGCTCTTGGGATATGCCTGAGAGCATGTCTGCTTCAGTGCTTCTACTTTCATTTTCTGCTGCTCTTGTTATCAGGAGCAGTGTTGCTGCATGCTTCTGCAAGTGGCACTGGCATGCTAAATATCAAGTTTTGCTTGCTGTTGTGACTGATCAACATCTCATGTCGTTTCAGTTGGCGAAACAAAAGCTCATGTTTGTTCTTAACGCTTCCTATGATGAAGTCAGACAAGTGATCCCGCCGAATTT	Cluster_4826	2	0	0	0	1	0	0	0	0	0	0	0	0	0	1	0	0	0	0	0	0
M04485:17:000000000-C66CP:1:1107:16587:27324	AACCAATGGCCGCTTGAACGTGAATTGCGATCTTGGGATATGCCTGAGAGCATGTCTGCTTCAGTGCTTCTACTTTCATTTTCTGCTGCTCTTGTTATCAGGAGCAGTGTTGCTGCATGCTTCTGCAAGTGGCACTGGCATGCTAAATATCAAGTTTTGCTTGCTGTTGTGACTGATCAACATCTCATGTCGTTTCAGTTGGCGAAACAAAAGCTCATGTGTGTTCTTAACACTTCCTATCATGAAGTCAGCCAAGTTAACCCGCCGAATTT	Cluster_4852	4	1	1	0	0	0	0	0	1	0	0	0	0	0	0	0	0	0	0	0	1
M04485:17:000000000-C66CP:1:2110:12033:28159	AACCAATGGCCGCTTGAACGTGAATTGCGCTATTGGGATATGCCTGAGAGCATGTCTGCTTCAGTGCTTCTACTTTCATTTTCTGCTGCTCTTGTTATCAGGAGCAGTGTTGATGCATGCTTCTGCAAGTGGCACTGGCATGCTAAATATCAAGTTTTGCTTGCTGTTGTGACTGATCAACATCTCATGTCGTTTCAGTTGGCGAAACAAAAGCTCATGTGTGTTCTTAACACTTCCTAGCATGAAGTCAGACAAGTGAAGCCGCCGAATTT	Cluster_4855	4	1	0	0	1	1	1	0	0	0	0	0	0	0	0	0	0	0	0	0	0
M04485:17:000000000-C66CP:1:1114:18346:23928	AACCAATGGCCGCTTGAACGTGAATTGCGCTCTTGGGATATGCCTGAGAGCATGTCTGCTTCAGTGCTTCTACTTTCATTTTCTGCTGCTCTTGTTATCAGGAACAGTGTTGCTGCATGCTTCTGCAAGTGGCACTGGCATGCTAAATATCAAGTTTTGCTTGATGTTGTGACTGATCAACATCTCATGTCGTTTCAGTTGGCGAAACAAAAGCTCATGTGTGTTCTTAACACTTCCTAGCATGAAGTCAGGCAAGTGAACCCGCCGAATTT	Cluster_4867	4	2	0	0	0	0	2	0	0	0	0	0	0	0	0	0	0	0	0	0	0
M04485:17:000000000-C66CP:1:1102:18091:27496	AACCAATGGCCGCTTGAACGTGAATTGCGCTCTTGGGATATGCCTGAGAGCATGTCTGCTTCAGTGCTTCTACTTTCATTTTCTGCTGCTCTTGTTATCAGGAGCAGTGTTGCTGCATGCTTCTGCAAGTGGCACTGGCATGCTAAATATCAAGTTTTGCTTGCTGTTGTGACTGACCAACATCTCATGTCTTTTCAGTTGGCGAAACAAAAGCTCATGTGTGTTCTTAACACTTCCTAGCATGAAGTCAGACAGTTGACCCCGCCGAATTT	Cluster_4875	5	0	0	1	1	0	0	0	0	0	0	1	0	0	0	1	0	0	0	0	1
M04485:17:000000000-C66CP:1:2113:8008:23264	AACCAATGGCCGCTTGAACGTGAATTGCGCTCTTGGGATATGCCTGAGAGCATGTCTGCTTCAGTGCTTCTACTTTCATTTTCTGCTGCTCTTGTTATCAGGAGCAGTGTTGCTGCATGCTTCTGCAAGTGGCACTGGCATGCTAAATATCAAGTTTTGCTTGCTGTTGTGACTGATCAACATCTCATGTCGTTTCAGTTGGCGAAACAAAAGCTCATGTGTGTTCTTAACACTTCCTAGCATGAAGTCAGACGAGTGAACGCGCCGAATTT	Cluster_4877	2	0	0	0	0	0	0	0	0	0	0	0	1	0	0	0	0	0	0	0	1
M04485:17:000000000-C66CP:1:1108:29588:16128	AACCAATGGCCGCTTGAACGTGCATCGCGCTCTTGGGTTATGCCTGAGAGCTTGTCTGCTTCAGTGCTTCTACTTTCATTTTCTGCTGCTCTTGTTATCAGGAGCAGTGTTGCTGCATGCTTCTGCAAGTGGCACTGGCATGCTAAATATCAAGTTTTGCTTGCTGTTGTGACTGATCAACATCTCATGTCGTTTCAGTTGGCGAAACAAAAGCTCATGTGTGTTCTTAACACTTCCTAGCATGAAGTCAGACAAGTGAACCCGCCGAATTT	Cluster_4913	2	0	0	0	0	0	0	0	0	0	0	0	1	0	1	0	0	0	0	0	0
M04485:17:000000000-C66CP:1:2102:6450:23489	AACCAATGGCCGCTTGAACGTGCATTCCGCTCTTGGGATATGCCTGAGAGCATGTCTGCTTCAGTGCTTCTACTTTCATTTTCTGCTGCTCTTGTTATCAGGAGAAGTGTTGCTGCATGCTTCTGCAAGTGGCACTGGCATGCTAAATATCAAGTTTTGCTTGCTGTTGTGACTGATCAACATCTCATGTCGTTTCAGTTGGAGAAACAAAAGCTCATGTGTGTTCTTAACACTTCTTAGCATGAAGTCAGACAAGTGAACCCGCCGAATTT	Cluster_4926	3	0	0	1	0	0	0	0	0	0	0	0	0	0	1	0	0	0	0	0	1
M04485:17:000000000-C66CP:1:1105:13468:25288	AACCAATGGCCGCTTGAACGTGCATTCCGCTCTTGGGATATGCCTGAGAGCATGTCTGCTTCAGTGCTTCTACTTTCATTTTCTGCTGCTCTTGTTATCAGGAGCAGTGTTGCTGCATGCTTCTGCAAGTGGCACTGGCATGCTAAATATCAAGTTTTGCTTGCTGTTGTGACTTATCAACATCTCATGTCGTTTCAGTTGGCGAAACAAAAGCTCATGTGTGTTCTTAACACTTCCTAGCATGAAGTCAGGCAAGTGAACCCGCCGAATTT	Cluster_4936	2	0	0	1	0	0	1	0	0	0	0	0	0	0	0	0	0	0	0	0	0
M04485:17:000000000-C66CP:1:1107:18306:23115	AACCAATGGCCGCTTGAACGTGCATTGCGATCTTGGGATATGCCTGCGAGCATGTCTGCTTCAGTGCTTCTACTTTCATTTTCTGCTGCTCTTGTTATCAGGAGCAGTGTTGCTGCATGCTTCTGCAAGTGGCACTGGCATGCTAAATATCAAGTTTTGCTTGCTGTTGTGACTGATCAACATCTCATGTCGTTTCAGTTGGCGAAACAAAAGCTCATGTGTGTTCTTAGCACTTCCTAGCATGAAGTCAGACAAGGGAACCCGCCGAATTT	Cluster_4967	3	0	1	0	0	0	0	0	1	0	0	0	0	0	1	0	0	0	0	0	0
M04485:17:000000000-C66CP:1:2105:23135:24755	AACCAATGGCCGCTTGAACGTGCATTGCGCTCCTGGGATATGCCTGAGAGAATGTCTGCTTCCGTGCTTCTACTTTCATTTTCTGCTGCTCTTGTTATCAGGAGCAGTGTTGCTGCATGCTTCTGCAAGTGGCACTGGCATGCTAAATATCAAGTTTTGCTTGCTGTTGTGACTGATCAACATCTCATGTCGTTTCAGTTGGCGAAACAAAAGCTCATGTGTGTTCTTAACCCTTCCTAGCATGAAGTCAGACAAGTGACCCCGCCGAATTT	Cluster_5014	2	0	0	0	1	0	0	0	1	0	0	0	0	0	0	0	0	0	0	0	0
M04485:17:000000000-C66CP:1:2103:29183:15625	AACCAATGGCCGCTTGAACGTGCATTGCGCTCTTGGGACATGCCTGAGAGCAGGTCTGCTTCAGTGCTTCTACTTTCATTTTCTGCTGCTATTGTTATCAGGAGCAGTGTTGCTGCATGCTTCTGCAAGTGGCACTGGCATGCTAAATATCAAGTTTTGCTTGCTGTTGTGACTGATCAACATCTCATGTCGTTTCAGTTGGCGAAACAAAAGCTCATGTGTGTTCTTAACACTTCCTAGCATGAAGTCAGACAAGTGAACCCGCCGAATTT	Cluster_5062	2	0	0	0	0	1	0	1	0	0	0	0	0	0	0	0	0	0	0	0	0
M04485:17:000000000-C66CP:1:1110:20211:7288	AACCAATGGCCGCTTGAACGTGCATTGCGCTCTTGGGAGATGCCTGAGAGCATGTCTGCTTCAGTGCTTCTACTTTCATTTTCTGCTGCTCTTGTTATCAGGAGCAGTGTTGCTGCATGCTTCTGCAAGTGGCACTGGCATCCTAAATATCAAGTTTTGCTTGCTGTTGTGCCTGATCAACATCTCATGTCGTTTCAGTTGGCGAAACAAAAGCTCATGTGTGTTCTTAACACTTCCTAGCATGAAGTCAGACAATTGACCCCGCCGAATTT	Cluster_5086	2	0	0	1	0	0	0	0	1	0	0	0	0	0	0	0	0	0	0	0	0
M04485:17:000000000-C66CP:1:1105:17993:24173	AACCAATGGCCGCTTGAACGTGCATTGCGCTCTTGGGATACGCCTGAGAGCATGTCTGCTTCAGTGCTTCTACTTTCATTTTCTGCTGCTCTTGTTATCAGGAGCAGTGTTGCTGCATGCTTCTGCAAGTGGCACTGGCATGCTAAATATCAAGTTTTGCTTGCTGTTGTGACTGATCAACATCTCATGTCGTTTCAGTTGGCGAAACAAAAGCTCAAGTGTGTTCTTAACCCTTCCTAGCATGAAGTCAGACAAGGGAACCCGCCGAATTT	Cluster_5095	4	1	1	2	0	0	0	0	0	0	0	0	0	0	0	0	0	0	0	0	0
M04485:17:000000000-C66CP:1:1114:2698:17994	AACCAATGGCCGCTTGAACGTGCATTGCGCTCTTGGGATACGCCTGAGAGCATGTCTGCTTCAGTGCTTCTACTTTCATTTTCTGCTGCTCTTGTTATCAGGAGCAGTGTTGCTGCATGCTTCTGCAAGTGGCACTGGCATGCTAAATATCAAGTTTTGCTTGCTGTTGTGACTGATCAACATCTCATGTCGTTTCAGTTGGCGAAACAAAAGCTCATGTGTGTTCTTAAACATTTCTAGCATGAAGTCAGACAAGTGAACCCGCCGAATTT	Cluster_5097	4	1	1	0	0	0	0	0	0	1	0	0	1	0	0	0	0	0	0	0	0
M04485:17:000000000-C66CP:1:1114:28024:19351	AACCAATGGCCGCTTGAACGTGCATTGCGCTCTTGGGATATACCTGAGAGCATGTCTGCTTCAGTGCTTCTACTTTCATTTTCTGCTGCTCTTGTTATCAGGAGCAGTGTTGCTGCATGCTTCTGCAAGTGGCACTGGCATGCTAAATATCAAGTTTTGCTTGCTGTTGTGACTGATCAACATCTCATGTCGTTTCAGTTGGCGAAACAAAAGCTCATGTGTGTTCTTAACACTTTATAGCATGAAGTCAGAAAAGTGAACCCGCCGAATTT	Cluster_5109	2	1	1	0	0	0	0	0	0	0	0	0	0	0	0	0	0	0	0	0	0
M04485:17:000000000-C66CP:1:1107:11452:24842	AACCAATGGCCGCTTGAACGTGCATTGCGCTCTTGGGATATGCCTGAGAACATGTCTGCTTCAGTGCTTCTACTTTCATTTTCTGCTGCTCTTGTTATCAGGAGCAGTGTTGCTGCATTCTTCTGCAAGTGGCACTGGCATGCTAAATATCAAGTTTTGCTTGCTGTTGTGACTGATCAACATCTCATGTCGTTTCAGTTGGCGAAACAAAAGCTCATGTGTGTTCTTAACACTTCCTAGCATGAAGTCAGGCAAGTGAACCCGCCGAATTT	Cluster_5127	3	0	0	0	0	0	0	2	0	0	0	0	1	0	0	0	0	0	0	0	0
M04485:17:000000000-C66CP:1:2105:22103:24738	AACCAATGGCCGCTTGAACGTGCATTGCGCTCTTGGGATATGCCTGAGAGAATGTCTGCTTCAGTGCTTCTACTTTCATTTTCTGCTGCTCTTGTTATCAGGAGCAGTGTTGCTGCATGCTTCTGCAAGTGGCACTGGCATGCTAAATATCAAGTTTTGCTTGCTGTTGTGACTGATCAACATCTCAGGTCGTTTCAGTTGGCGAAACAAAAGCTCATGTGTGTTCTTAACACTTCCTAGCAGGAAGTCAGACAGGTAAACCCGCCGAATTT	Cluster_5143	3	0	0	1	1	0	0	0	0	0	0	0	0	0	1	0	0	0	0	0	0
M04485:17:000000000-C66CP:1:2107:3126:15372	AACCAATGGCCGCTTGAACGTGCATTGCGCTCTTGGGATATGCCTGAGAGAATGTCTGCTTCAGTGCTTCTACTTTCATTTTCTGCTGCTCTTGTTATCAGGAGCAGTGTTGCTGCATGCTTCTGCAAGTGGCACTGGCATGCTAAATATCAAGTTTTGCTTGCTGTTGTGACTGATCAACATCTCATGTAGTTTCAGTTGGCGAAACAAAAGCTCATGTGTGTTCTTAACACTTTCTAGCATGAAGTCAGAAAAGTGACCCCGCCGAATTT	Cluster_5144	5	0	1	0	0	1	0	0	1	0	0	1	1	0	0	0	0	0	0	0	0
M04485:17:000000000-C66CP:1:2103:17898:24681	AACCAATGGCCGCTTGAACGTGCATTGCGCTCTTGGGATATGCCTGAGAGAATGTCTGCTTCAGTGCTTCTACTTTCATTTTCTGCTGCTCTTGTTATCAGGAGCAGTGTTGCTGCATGCTTCTGCAAGTGGCACTGGCATGCTAAATATCAAGTTTTGCTTGCTGTTGTGACTGATCAACATCTCATGTCGTTTCAGTTGGCGAAACAAAAGCTCATGTGTGTTCTTAAAACTTCCCAGAATGAAGTCAGACAAGTGAACCCGCCGAATTT	Cluster_5146	3	0	0	0	0	0	1	0	1	0	0	0	1	0	0	0	0	0	0	0	0
M04485:17:000000000-C66CP:1:2113:4388:16498	AACCAATGGCCGCTTGAACGTGCATTGCGCTCTTGGGATATGCCTGAGAGAATGTCTGCTTCAGTGCTTCTACTTTCATTTTCTGCTGCTCTTGTTATCAGGAGCAGTGTTGCTGCATGCTTCTGCAAGTGGCACTGGCATGCTAAATATCAAGTTTTGCTTGCTGTTGTGACTGATCAACATCTCATGTCGTTTCAGTTGGCGAAACAAAAGCTCATGTGTGTTCTTAACACTACCTAGCATGAAGTCAGCCAGGTGATCCCGCCGAATTT	Cluster_5148	2	0	0	0	0	1	0	0	0	0	0	0	1	0	0	0	0	0	0	0	0
M04485:17:000000000-C66CP:1:2114:2577:15264	AACCAATGGCCGCTTGAACGTGCATTGCGCTCTTGGGATATGCCTGAGAGCAGGTCTGCTTCAGTGCTTCTACTTTCATTTTCTGCTGCTCTTGTTATCATGAGCAGTGTTGCTGCATGCTTCTGCAAGTGGCACTGGCATGCTAAATATCAAGTTTTGCTTGCTGTTGTGGCTGATCAACATCTCATGTCGTTTCAGTTGGCGAAACAAAAGCTCATGTGTGTTCTTAACACTTCCTAGCATGAGGTCAGACAAGTGAACCCGCCGAATTT	Cluster_5172	2	0	1	0	0	0	0	0	0	0	0	0	0	0	1	0	0	0	0	0	0
M04485:17:000000000-C66CP:1:2104:9716:5934	AACCAATGGCCGCTTGAACGTGCATTGCGCTCTTGGGATATGCCTGAGAGCATGGCTGCTTCAGTGCTTCTACTTTCATTTTCTGCTGCTCTTGTTATCAGGAGCAGTGTTGCTGCATGCTTCTGCAAGTGGCACTGGCATGCTAAATATCAAGTTTTGCTTGCTGTTGGGACTGATCAACATCTCATGTCGTTTCAGTTGGCGAAACAAAAGCTCATGTGTGTTCTTAACACTTCCTAGCATGAAGTCAGAAAAGTGACCCCGCCGAATTT	Cluster_5182	2	0	0	0	0	1	0	0	1	0	0	0	0	0	0	0	0	0	0	0	0
M04485:17:000000000-C66CP:1:1108:1938:17512	AACCAATGGCCGCTTGAACGTGCATTGCGCTCTTGGGATATGCCTGAGAGCATGTATGCTTCAGTGCTTCTACTTTCATTTTCTGCTGCTCTTGTTATCAGGAGCAGTGTTGCTGCATGCTTCTGCAAGTGGCACTGGCATGCTAAATATCAAGTTTTGCTTGATGTTGTGACTGATCAACATCTCATGTCGTTTCAGTTGGCGAAACAAAAGCTCATGTGTGTTCTTAACACTACCTAGCATGAAGTCAGACGAGTGATCCCGCCGAATTT	Cluster_5187	2	0	0	0	0	1	1	0	0	0	0	0	0	0	0	0	0	0	0	0	0
M04485:17:000000000-C66CP:1:2104:24338:4857	AACCAATGGCCGCTTGAACGTGCATTGCGCTCTTGGGATATGCCTGAGAGCATGTATGCTTCAGTGCTTCTACTTTCATTTTCTGCTGCTCTTGTTATCAGGAGCAGTGTTGCTGCATGCTTCTGCAAGTGGCACTGGCATGCTAAATATCAAGTTTTGCTTGCTGTTGTGACTGATCAACATCTCATGTCGTTTCAGTTGGCGAAACAAAAGCTCATGTGTGTTCTTAACACTTCATAGCATGAATTCAGACAAGTGAACCCGCCGAATTT	Cluster_5189	11	1	2	4	1	0	0	1	0	0	0	0	2	0	0	0	0	0	0	0	0
M04485:17:000000000-C66CP:1:1103:27688:21455	AACCAATGGCCGCTTGAACGTGCATTGCGCTCTTGGGATATGCCTGAGAGCATGTCAGCTTCAGTGCTTCTACTTTCATTTTCTGCTGCTCTTGTTATCAGGAGCAGTGTTGCTGCATGCTTCTGCAAGTGGCACTGGCATGCTAAATATCAAGTTTTGCTTGCTGTTGTGACTGATCAACATCTCATGTCGTTTCAGTTGGCGTAACAAAAGCTCATGTGTGTTCTTAACACTTCCTAGCAGGAAGTCAGACAAGGGAACCCGCCGAATTT	Cluster_5193	2	0	0	0	0	0	1	1	0	0	0	0	0	0	0	0	0	0	0	0	0
M04485:17:000000000-C66CP:1:2111:16588:25502	AACCAATGGCCGCTTGAACGTGCATTGCGCTCTTGGGATATGCCTGAGAGCATGTCCGCTTCAGTGCTTCTACTTTCATTTTCTGCTGCTCTTGTTATCAGGAGCAGTGTTGCTGCATGCTTCTGCGAGTGGCACTGGCATGCTAAATATCAAGTTTTGCTTGCTGTTGTGACTGATCAACATCTCATGTCGTTTCAGTTGGCGAAACAAAAGCTCATGTGTGTTCTTAACACTTCCTAGAATGAAGTCAGACAAGTGACCCCGCCGAATTT	Cluster_5196	3	0	1	0	0	0	0	1	0	0	0	0	0	0	1	0	0	0	0	0	0
M04485:17:000000000-C66CP:1:1114:7036:21898	AACCAATGGCCGCTTGAACGTGCATTGCGCTCTTGGGATATGCCTGAGAGCATGTCGGCTTCATTGCTTCTACTTTCATTTTCTGCTGCTCTTGTTATCAGGAGAAGTGTTGCTGCATGCTTCTGCAAGTGGCACTGGCATGCTAAATATCAAGTTTTGCTTACTGTTGTGACTGATCAACATCTCATGTCGTTTCAGTTGGCGAAACAAAAGCTCATGTGTGTTCTTAACACTTCCTAGCATGAAGTCAGACAAGTGAACCCGCCGAATTT	Cluster_5199	2	0	0	0	0	0	0	0	1	0	0	0	0	0	0	0	0	0	0	0	1
M04485:17:000000000-C66CP:1:2105:22417:22771	AACCAATGGCCGCTTGAACGTGCATTGCGCTCTTGGGATATGCCTGAGAGCATGTCTGCCTCAGTGCTTCTACTTTCATTTTCTGCTGCTCTTGTTATCAGGAGCAGTGTTGCTGCATGCTTCTGCTAGTGGCACTGGCATGCTAAATATCAAGTTTTGCTTGCTGTTGTGACTGATCAACAACTCATGTCGTTTCAGTTGGCGAAACAAAAGCTCATGTGTGTTCTTAACACTTCCTAGCATGAAGTCAGACAAGGGATCCCGCCGAATTT	Cluster_5204	4	0	0	1	0	0	1	0	0	0	0	0	1	0	1	0	0	0	0	0	0
M04485:17:000000000-C66CP:1:1103:24386:5346	AACCAATGGCCGCTTGAACGTGCATTGCGCTCTTGGGATATGCCTGAGAGCATGTCTGCTCCAGTGCTTCTACTTTCATTTTCTGCTGCTCTTGTTATCAGGAGCAGTGTTGCTGCATGCTTCTGCAAGTGGCAATGGCATGCTAAATATCAAGTTTTGCTTGCTGTTGTGACTGATCAACATCTCATGTCGTTTCAGTTGGCGAAACAAAAGCTCATGTGTGTTCTTAACACTTCCTGGCATGAAGTCAGACAAGTGACCCCGCCGAATTT	Cluster_5209	2	0	0	0	0	0	0	1	0	0	0	0	1	0	0	0	0	0	0	0	0
M04485:17:000000000-C66CP:1:1114:20092:26178	AACCAATGGCCGCTTGAACGTGCATTGCGCTCTTGGGATATGCCTGAGAGCATGTCTGCTTAAGTGCTTCTACTTTCATTTTCTGCTGCTCTTGTTATCAGGAGCAGTGTTGCTGCATGCTTCTGCAAGTGGCACTGGCATGCTAAATATCAAGTTTTGCTTGCTGTTGGGACTGATCAACATCTCATGTCGTTTCAGTTGGCGAAACAAAAGCTCATGTGTGTTCTTAACACTTCCTAGCATGAGGTCAGCCAAGTGACCCCGCCGAATTT	Cluster_5216	2	0	0	1	0	0	1	0	0	0	0	0	0	0	0	0	0	0	0	0	0
M04485:17:000000000-C66CP:1:2106:10027:17515	AACCAATGGCCGCTTGAACGTGCATTGCGCTCTTGGGATATGCCTGAGAGCATGTCTGCTTCAGGGCTTCTACTTTCATTTTCTGCTGCTCTTGTTATCAGGAGCAGTGTTGCTGCATGCTTCTGCAAGTGGCACTGGCATGCTAAATATCAAGTTTTGCTTGCTGTTGTGACTGATCAACATCTCATGTCGTTTCAGTTGGCGAAACAAAAGCTCATGTGTGTTATTAACACTTCCTAGCATGAAGGCAGACAAGGGAACCCGCCGAATTT	Cluster_5223	5	0	1	2	0	0	0	1	0	0	1	0	0	0	0	0	0	0	0	0	0
M04485:17:000000000-C66CP:1:1113:16118:26628	AACCAATGGCCGCTTGAACGTGCATTGCGCTCTTGGGATATGCCTGAGAGCATGTCTGCTTCAGTGCTTCTAATTTCATTTTCTGCTGCTCTTGTTATCAGGAGCAGTGTTGCTGCATGCTTCTGCAAGTGGCACTGGCATGCTAAATATCAAGTTTTGCTTGCTGTTGTGACTGATCAACATCTCATGTAGTTTCAGTTGGCGAACCAAAAGCTCATGTGTGTTCTTAACACTTCCTAGCATGAAGTCAGACAAGTGAACCCGCCGAATTT	Cluster_5256	4	1	0	0	2	1	0	0	0	0	0	0	0	0	0	0	0	0	0	0	0
M04485:17:000000000-C66CP:1:1101:11533:23856	AACCAATGGCCGCTTGAACGTGCATTGCGCTCTTGGGATATGCCTGAGAGCATGTCTGCTTCAGTGCTTCTACTTTAATTTTCTGCTGCTCTTGTTATCAGGAGCAGTGTTGCTGCATGCTTCTGCAAGTGGCACTGGCATGCTAAATATCAAGTTTTGCTTGCTGTTGTGACTGATCAACATCTCATGTCGTTTCAGTTGGCGAAACAAAAGCTCATGTGTGTTCTTAACACTACCTAGCATGAAGTCAGACAGGTGACCCCGCCGAATTT	Cluster_5273	3	0	0	1	1	0	1	0	0	0	0	0	0	0	0	0	0	0	0	0	0
M04485:17:000000000-C66CP:1:1112:22010:24549	AACCAATGGCCGCTTGAACGTGCATTGCGCTCTTGGGATATGCCTGAGAGCATGTCTGCTTCAGTGCTTCTACTTTCATTCTCTGCTGCTCTTGTTATCAGGAGCAGTGTTGCTGCATGCTTCTGCAAGTGGCACTGGCATGCTAAATATCAAGTTTTGCTTGGTGTTGGGACTGATCAACATCTCATGTCGTTTCAGTTGGCGAAACAAAAGCTCATGTGTGTTCTTAACACTTCCTAGCATGAAGTCAGACAAGTGAACCCGCCGAATTT	Cluster_5279	2	0	0	1	0	0	0	0	0	0	0	0	0	0	1	0	0	0	0	0	0
M04485:17:000000000-C66CP:1:2107:21552:27861	AACCAATGGCCGCTTGAACGTGCATTGCGCTCTTGGGATATGCCTGAGAGCATGTCTGCTTCAGTGCTTCTACTTTCATTTTCTGCCGCTCTTGTTATCAGGAGCAGTGTTGCTGCATGCTTCTGCAAGTGGCACTGGCATTCTAAACATCAAGTTTTGCTTGCTGTTGTGACTGATCAACATCTCATGTCGTTTCAGTTGGCGAAACAAAAGCTCATGTGTTTTCTTAACACTTCCTAGCATGAAGTCAGACAAGTGAACCCGCCGAATTT	Cluster_5290	3	0	0	0	0	0	0	0	0	0	1	0	0	0	1	0	0	0	0	1	0
M04485:17:000000000-C66CP:1:1106:9657:21881	AACCAATGGCCGCTTGAACGTGCATTGCGCTCTTGGGATATGCCTGAGAGCATGTCTGCTTCAGTGCTTCTACTTTCATTTTCTGCTGCTATTGTTATCAGGAGCAGTGTTGCTGCATGCTTCTGCAAGTGGCACTGGTATGCTAAATATCAAGTTTTGCTTGCTGTTGTGACTGATCAACATCTCATGTCGTTTCAGTTGGCGAAACAAAAGCTCATGTGTGTTTTTAACGCTTCCTAGCATGAAGTCAGACAAGTGAACCCGCCGAATTT	Cluster_5312	3	1	0	0	0	0	0	0	1	0	0	0	0	0	1	0	0	0	0	0	0
M04485:17:000000000-C66CP:1:2111:14358:24791	AACCAATGGCCGCTTGAACGTGCATTGCGCTCTTGGGATATGCCTGAGAGCATGTCTGCTTCAGTGCTTCTACTTTCATTTTCTGCTGCTCTCGTTATCAGGAGCAGTGTTGCTGCATGCTTCTGCAAGTGGCACTGGCATGCTAAATATCAAGTTTTGCTTGCTGTTGTGACTGATCAACATCTCATGTCGTTTCAGTTGGCGAAACAAAAGCTCATGTGTGTTCTTAACACTTCCTAGGATGAAGTCAGACAAGGGATCCCGCCGAATTT	Cluster_5316	17	0	1	2	0	0	1	1	1	0	1	1	0	2	1	3	1	0	0	0	2
M04485:17:000000000-C66CP:1:1104:26390:22051	AACCAATGGCCGCTTGAACGTGCATTGCGCTCTTGGGATATGCCTGAGAGCATGTCTGCTTCAGTGCTTCTACTTTCATTTTCTGCTGCTCTTGTTATCAGGAGAAGTGTTGCTGCATGCTTCTGCAAGTGGCACTGGCATGCTAAATATCAAGTTTTGCTTGCTGTTGTGACTGATCAACATCTCATGTCGTTTCAGTTGGCGAAACAAAAGCTCATGTGTGTTCTTAAAACTTCTTATCATGAAGTCAGAGAAGTGAACCCGCCGAATTT	Cluster_5368	2	0	0	0	1	0	0	0	0	0	0	0	1	0	0	0	0	0	0	0	0
M04485:17:000000000-C66CP:1:2103:12382:6932	AACCAATGGCCGCTTGAACGTGCATTGCGCTCTTGGGATATGCCTGAGAGCATGTCTGCTTCAGTGCTTCTACTTTCATTTTCTGCTGCTCTTGTTATCAGGAGCAGTGTTGCCGCATGCTTCTGCAAGTGGCACTGGCATGCTAAATATCAAGTTTTGCTTGCTGTTGTGACTGATCAACATCTCATGTCGTTTCAGTTGGCGAAACAAAAGCTCATGTGTGTTCTTAACACTTCCTAGCATGAAGTCAGCAAAGTGATCCCGCCGAATTT	Cluster_5401	3	1	1	0	1	0	0	0	0	0	0	0	0	0	0	0	0	0	0	0	0
M04485:17:000000000-C66CP:1:2107:12112:27869	AACCAATGGCCGCTTGAACGTGCATTGCGCTCTTGGGATATGCCTGAGAGCATGTCTGCTTCAGTGCTTCTACTTTCATTTTCTGCTGCTCTTGTTATCAGGAGCAGTGTTGCTGCAGGCTTCTGCAAGTGGCACTGGCATGCTAAATATCAAGTTTTGCTTGCTGTTGTGTCTGATCAACATCTCATGTCGTTTCAGTTGTCGAAACAAAAGCTCATGTGTGTTCTTAACACTTCATAGCAAGAAGTCAGACAAGTGATCCCGCCGAATTT	Cluster_5419	3	0	0	1	0	0	0	2	0	0	0	0	0	0	0	0	0	0	0	0	0
M04485:17:000000000-C66CP:1:2108:21527:28025	AACCAATGGCCGCTTGAACGTGCATTGCGCTCTTGGGATATGCCTGAGAGCATGTCTGCTTCAGTGCTTCTACTTTCATTTTCTGCTGCTCTTGTTATCAGGAGCAGTGTTGCTGCATGCTACTGCAAGTGGCACTGGCATGCTAAATATCAAGTTTTGCTTGCTGTTGTGACTGATCAACATCTCATGTCGTTTCAGTTGGCGAAACAAAAGCTCATGTGTGTTCTTAACACTTCCTCGGATGAAGTCAGACAAGTGATCCCGCCGAATTT	Cluster_5430	2	0	0	0	1	0	0	0	0	0	0	0	0	0	0	0	0	0	0	0	1
M04485:17:000000000-C66CP:1:1103:15558:28239	AACCAATGGCCGCTTGAACGTGCATTGCGCTCTTGGGATATGCCTGAGAGCATGTCTGCTTCAGTGCTTCTACTTTCATTTTCTGCTGCTCTTGTTATCAGGAGCAGTGTTGCTGCATGCTTCTGAAAGTGGCACTGGCATGCTAAATATCAAGTTTTGCTTGCTGTTGTGACTGATCAACATCTCATGTCGTTTCAGTTGGCGAAACAAAAGCTCATGTGTTTTCTTAACCCTTCCTAGCATGAAGTCAGACAAGTGACCCCGCCGAATTT	Cluster_5445	5	0	0	1	0	1	0	1	1	0	0	0	0	0	0	0	0	0	0	0	1
M04485:17:000000000-C66CP:1:2101:10585:23451	AACCAATGGCCGCTTGAACGTGCATTGCGCTCTTGGGATATGCCTGAGAGCATGTCTGCTTCAGTGCTTCTACTTTCATTTTCTGCTGCTCTTGTTATCAGGAGCAGTGTTGCTGCATGCTTCTGAAAGTGGTACTGGCATGCTAAATATCAAGTTTTGCTTGCTGTTGTGACTGATCAACATCTCATGTCGTTTCAGTTGGCGAAACAAAAGCTCATGTGTGTTCTTAACACTTCCAAGCATGAAGACAGACAAGTGAACCCGCCGAATTT	Cluster_5453	2	0	0	0	1	0	0	0	0	0	0	0	0	0	0	1	0	0	0	0	0
M04485:17:000000000-C66CP:1:2109:1926:14466	AACCAATGGCCGCTTGAACGTGCATTGCGCTCTTGGGATATGCCTGAGAGCATGTCTGCTTCAGTGCTTCTACTTTCATTTTCTGCTGCTCTTGTTATCAGGAGCAGTGTTGCTGCATGCTTCTGCAAGTGCCACTGGCATGCTAAATATCAAGTTTTGCTTGCTGTTGTGACTGATCAACATCTCATGTCGTTTCAGTTGGCGAAACAAAAGCTCATGTGTGTTCTTAACACTTCCAAGCAGGAAGTCAGACAGGTGAACCCGCCGAATTT	Cluster_5460	2	0	0	0	0	0	0	1	0	0	0	0	0	0	0	0	1	0	0	0	0
M04485:17:000000000-C66CP:1:1113:16718:24337	AACCAATGGCCGCTTGAACGTGCATTGCGCTCTTGGGATATGCCTGAGAGCATGTCTGCTTCAGTGCTTCTACTTTCATTTTCTGCTGCTCTTGTTATCAGGAGCAGTGTTGCTGCATGCTTCTGCAAGTGGCACAAGCATGCTAAATATCAAGTTTTGCTTGCTGTTGTGACTGATCAACATCTCATGTCGTTTCAGTTGGCGAAACAAAAGCTCATGTGTGTTCTTAACACTTCCTAGCATGAAGACAGACAAGTGAACCCGCCGAATTT	Cluster_5476	4	0	0	0	0	0	0	1	2	0	0	0	1	0	0	0	0	0	0	0	0
M04485:17:000000000-C66CP:1:1102:18650:22891	AACCAATGGCCGCTTGAACGTGCATTGCGCTCTTGGGATATGCCTGAGAGCATGTCTGCTTCAGTGCTTCTACTTTCATTTTCTGCTGCTCTTGTTATCAGGAGCAGTGTTGCTGCATGCTTCTGCAAGTGGCACGGGCATGCTAAATATCAAGTTTTGCTTGCTGTTGTGACTAATAAACATCTCATGTCGTTTCAGTTGGCGAAACAAAAGCTCATGTGTGTTCTTAACACTTCCTAGCATGAGGTCAGACAAGTGAACCCGCCGAATTT	Cluster_5481	4	0	0	0	0	0	0	0	0	0	0	1	0	1	1	1	0	0	0	0	0
M04485:17:000000000-C66CP:1:1102:25937:21806	AACCAATGGCCGCTTGAACGTGCATTGCGCTCTTGGGATATGCCTGAGAGCATGTCTGCTTCAGTGCTTCTACTTTCATTTTCTGCTGCTCTTGTTATCAGGAGCAGTGTTGCTGCATGCTTCTGCAAGTGGCACTGGCATGCTAAAAATCAAGTTTTGCTAGCTGTTGTGACTTATCAACATCTCATGTCGTTTCAGTTGGCGAAACAAAAGCTCATGTGTGTTCTTAACACTTCCTAGCATGAAGACAGACAAGTGAACCCGCCGAATTT	Cluster_5525	2	0	0	1	0	0	0	0	1	0	0	0	0	0	0	0	0	0	0	0	0
M04485:17:000000000-C66CP:1:2112:2345:19106	AACCAATGGCCGCTTGAACGTGCATTGCGCTCTTGGGATATGCCTGAGAGCATGTCTGCTTCAGTGCTTCTACTTTCATTTTCTGCTGCTCTTGTTATCAGGAGCAGTGTTGCTGCATGCTTCTGCAAGTGGCACTGGCATGCTAAACATCAAGTTTTTCTTGCTGTTGTGACTGATCAACATCTCATGTCGTTTCAGTTGGCGAAACAAAAGCTCATGTGTGTTCTTAACACTTCCTATCATGAAGTCAGACAAGTGATCCCGCCGAATTT	Cluster_5540	3	0	0	0	0	0	0	0	0	1	0	1	0	1	0	0	0	0	0	0	0
M04485:17:000000000-C66CP:1:1112:11350:23973	AACCAATGGCCGCTTGAACGTGCATTGCGCTCTTGGGATATGCCTGAGAGCATGTCTGCTTCAGTGCTTCTACTTTCATTTTCTGCTGCTCTTGTTATCAGGAGCAGTGTTGCTGCATGCTTCTGCAAGTGGCACTGGCATGCTAAATAACAAGTTTTGCTTGCTGTTGTGACTGATCAACATCTCATGTCGTTTCAGTTGGCGAAACAAAAGCTCATGTGTGTTCTTAACACTTCCTAGCATGAAGAGAGACAAGTGAACCCGGCGAATTT	Cluster_5546	2	0	0	0	0	0	0	0	2	0	0	0	0	0	0	0	0	0	0	0	0
M04485:17:000000000-C66CP:1:1107:14554:16758	AACCAATGGCCGCTTGAACGTGCATTGCGCTCTTGGGATATGCCTGAGAGCATGTCTGCTTCAGTGCTTCTACTTTCATTTTCTGCTGCTCTTGTTATCAGGAGCAGTGTTGCTGCATGCTTCTGCAAGTGGCACTGGCATGCTAAATACCAAGTTTTGCTTGCTGTTGTGACTGATCAACATCACATGTCGTTTCAGTTGGCGAAACAAAAGCTCATGTGTGTTCTTAACACTACCTAGCATGAAGTCAGACAAGTGACCCCGCCGAATTT	Cluster_5551	2	0	0	0	0	0	0	1	0	0	0	0	1	0	0	0	0	0	0	0	0
M04485:17:000000000-C66CP:1:1104:16951:26387	AACCAATGGCCGCTTGAACGTGCATTGCGCTCTTGGGATATGCCTGAGAGCATGTCTGCTTCAGTGCTTCTACTTTCATTTTCTGCTGCTCTTGTTATCAGGAGCAGTGTTGCTGCATGCTTCTGCAAGTGGCACTGGCATGCTAAATATAAAGTTTTGCTTGCTGTTGTGACTGATCAACATCTCATGTCGTTTCAGTTGGCGAAACAAAAGCTCATGTGTGTTCTTAACACTTCCAAGAATGAAGGCAGACAGGTGACCCCGCGGAATTT	Cluster_5562	2	0	0	0	0	0	1	0	0	0	0	0	1	0	0	0	0	0	0	0	0
M04485:17:000000000-C66CP:1:2111:10725:22824	AACCAATGGCCGCTTGAACGTGCATTGCGCTCTTGGGATATGCCTGAGAGCATGTCTGCTTCAGTGCTTCTACTTTCATTTTCTGCTGCTCTTGTTATCAGGAGCAGTGTTGCTGCATGCTTCTGCAAGTGGCACTGGCATGCTAAATATCAAATTTTGCTTGCTGTTGTGACTGATCAACATCTCATGTCGTTTTAGTTGGCGAAACAAAAGCTCATGTGTGTTCTTAACACTTCCTAGGATGAAGTCAGACAAGTGATCCCGCCGAATTT	Cluster_5570	2	1	0	1	0	0	0	0	0	0	0	0	0	0	0	0	0	0	0	0	0
M04485:17:000000000-C66CP:1:1114:19336:25066	AACCAATGGCCGCTTGAACGTGCATTGCGCTCTTGGGATATGCCTGAGAGCATGTCTGCTTCAGTGCTTCTACTTTCATTTTCTGCTGCTCTTGTTATCAGGAGCAGTGTTGCTGCATGCTTCTGCAAGTGGCACTGGCATGCTAAATATCAAGTTTTGCGTGCTGTTGTGACTGATCGACATCTCATGTCGTTTCAGTTGGCGAAACAAAAGCTCATGTGTGTTCTTAGCACTTCCTAGCATGAAGGCAGAGAAGGGATCCCGCCGAATTT	Cluster_5593	2	0	1	0	0	0	0	0	0	0	0	0	0	0	0	0	0	0	0	0	1
M04485:17:000000000-C66CP:1:1114:22026:22681	AACCAATGGCCGCTTGAACGTGCATTGCGCTCTTGGGATATGCCTGAGAGCATGTCTGCTTCAGTGCTTCTACTTTCATTTTCTGCTGCTCTTGTTATCAGGAGCAGTGTTGCTGCATGCTTCTGCAAGTGGCACTGGCATGCTAAATATCAAGTTTTGCTGACTGTTGTGACTGATCAACATCTCATGTCGTTTCAGTTGGCGAAACAAAAGCTCATGGGTGTTCTTAACACTTCCTAGCATGAAGTCAGACAAGTGACCCCGCCGAATTT	Cluster_5601	10	0	0	0	0	0	0	1	1	0	0	0	0	3	0	0	0	0	4	1	0
M04485:17:000000000-C66CP:1:1114:13671:21715	AACCAATGGCCGCTTGAACGTGCATTGCGCTCTTGGGATATGCCTGAGAGCATGTCTGCTTCAGTGCTTCTACTTTCATTTTCTGCTGCTCTTGTTATCAGGAGCAGTGTTGCTGCATGCTTCTGCAAGTGGCACTGGCATGCTAAATATCAAGTTTTGCTTGATGTTGTGACTGATCAACATCTCATGTCGTTTCAGTTGGCGAACCAAAAGCTCATGTGTGTTCTTAACACTTCTTAGCATGAAATCAGCCAAGTGATCCCGCCGAATTT	Cluster_5624	3	0	1	0	0	0	0	0	1	0	0	0	0	0	0	0	0	0	0	0	1
M04485:17:000000000-C66CP:1:1102:26003:23471	AACCAATGGCCGCTTGAACGTGCATTGCGCTCTTGGGATATGCCTGAGAGCATGTCTGCTTCAGTGCTTCTACTTTCATTTTCTGCTGCTCTTGTTATCAGGAGCAGTGTTGCTGCATGCTTCTGCAAGTGGCACTGGCATGCTAAATATCAAGTTTTGCTTGCTGTCGTGACTGATCAACATCTCATGTCGTTTCAGTTGGCGAAACAAAAGCTCATGTGTGTTCTTAACACTTCCTTGCATGAGGTCGGACAAGTGACCCCGCCGAATTT	Cluster_5633	2	0	0	0	1	0	0	0	0	0	0	0	0	0	0	0	0	0	0	0	1
M04485:17:000000000-C66CP:1:2112:23930:21489	AACCAATGGCCGCTTGAACGTGCATTGCGCTCTTGGGATATGCCTGAGAGCATGTCTGCTTCAGTGCTTCTACTTTCATTTTCTGCTGCTCTTGTTATCAGGAGCAGTGTTGCTGCATGCTTCTGCAAGTGGCACTGGCATGCTAAATATCAAGTTTTGCTTGCTGTTGTAACTGATCAACATCTCATGTCGTTTCAGTTGGCGAAACAAAAGCTCATGTGTGTTCTTAACACTTCCTAGCATGAAGTCAGACAAGTGAACCCGGCGAAATT	Cluster_5653	3	0	1	0	0	0	0	0	1	0	0	0	0	0	0	0	0	0	1	0	0
M04485:17:000000000-C66CP:1:2113:27781:18646	AACCAATGGCCGCTTGAACGTGCATTGCGCTCTTGGGATATGCCTGAGAGCATGTCTGCTTCAGTGCTTCTACTTTCATTTTCTGCTGCTCTTGTTATCAGGAGCAGTGTTGCTGCATGCTTCTGCAAGTGGCACTGGCATGCTAAATATCAAGTTTTGCTTGCTGTTGTGAATGATCAACATCTCATGTCGTTTCAGTTGGCGAAACAAAAGCTCATGTGTGTTCTTAACACTTCTTAGCATGAAGTCCGACAAGTGATCCCGCCGAATTT	Cluster_5660	2	1	0	1	0	0	0	0	0	0	0	0	0	0	0	0	0	0	0	0	0
M04485:17:000000000-C66CP:1:2109:3637:21792	AACCAATGGCCGCTTGAACGTGCATTGCGCTCTTGGGATATGCCTGAGAGCATGTCTGCTTCAGTGCTTCTACTTTCATTTTCTGCTGCTCTTGTTATCAGGAGCAGTGTTGCTGCATGCTTCTGCAAGTGGCACTGGCATGCTAAATATCAAGTTTTGCTTGCTGTTGTGACAGATAAACATCTCATGTCGTTTCAGTTGACGAAACAAAAGCTCATGTGTGTTCTTAACACTTCCTAGCATGAAGTCAGACAAGTTAACCCGCCGAATTT	Cluster_5665	2	0	1	0	1	0	0	0	0	0	0	0	0	0	0	0	0	0	0	0	0
M04485:17:000000000-C66CP:1:1102:7519:5558	AACCAATGGCCGCTTGAACGTGCATTGCGCTCTTGGGATATGCCTGAGAGCATGTCTGCTTCAGTGCTTCTACTTTCATTTTCTGCTGCTCTTGTTATCAGGAGCAGTGTTGCTGCATGCTTCTGCAAGTGGCACTGGCATGCTAAATATCAAGTTTTGCTTGCTGTTGTGACGGATCAACATCTCATGTCGTTTCAGTTGGCGAAACAAAAGCTCATGTGTGTTCTTAACACTGCCAAGCATGAAGTCAGACAAGTGAACCCGCCGAATTT	Cluster_5668	2	1	0	0	0	0	0	0	1	0	0	0	0	0	0	0	0	0	0	0	0
M04485:17:000000000-C66CP:1:1102:21552:26171	AACCAATGGCCGCTTGAACGTGCATTGCGCTCTTGGGATATGCCTGAGAGCATGTCTGCTTCAGTGCTTCTACTTTCATTTTCTGCTGCTCTTGTTATCAGGAGCAGTGTTGCTGCATGCTTCTGCAAGTGGCACTGGCATGCTAAATATCAAGTTTTGCTTGCTGTTGTGACTAATCAACATCTCATGTCGTTTCAGTTGGCGAAACAAAAGCTCATGTGTGTTCTTAACACTACCTAGCATGAAGTCAGCCAAGGGAACCCGCCGAATTT	Cluster_5671	2	0	0	1	0	0	0	0	1	0	0	0	0	0	0	0	0	0	0	0	0
M04485:17:000000000-C66CP:1:1109:19641:19629	AACCAATGGCCGCTTGAACGTGCATTGCGCTCTTGGGATATGCCTGAGAGCATGTCTGCTTCAGTGCTTCTACTTTCATTTTCTGCTGCTCTTGTTATCAGGAGCAGTGTTGCTGCATGCTTCTGCAAGTGGCACTGGCATGCTAAATATCAAGTTTTGCTTGCTGTTGTGACTGACCAACAACTCATGTCGTTTCAGTTGGCGAAACAAAAGCTCATGTGTGTTCTTAAACCTTCCTAGCATGAAGTCAGACAAGTGAACCCGCCGAATTT	Cluster_5677	2	0	0	1	0	1	0	0	0	0	0	0	0	0	0	0	0	0	0	0	0
M04485:17:000000000-C66CP:1:2108:2665:17847	AACCAATGGCCGCTTGAACGTGCATTGCGCTCTTGGGATATGCCTGAGAGCATGTCTGCTTCAGTGCTTCTACTTTCATTTTCTGCTGCTCTTGTTATCAGGAGCAGTGTTGCTGCATGCTTCTGCAAGTGGCACTGGCATGCTAAATATCAAGTTTTGCTTGCTGTTGTGACTGAGCAACATCTCATGTCGTTTCAGTTGGCGAAACAAAAGCTCATGTGTGTTCTTAACACTTCCTAGCATGAGGTGAGACAAGTGACCCCGCCGAATTT	Cluster_5681	2	0	0	0	0	0	0	1	0	0	0	0	0	0	1	0	0	0	0	0	0
M04485:17:000000000-C66CP:1:1101:8483:26578	AACCAATGGCCGCTTGAACGTGCATTGCGCTCTTGGGATATGCCTGAGAGCATGTCTGCTTCAGTGCTTCTACTTTCATTTTCTGCTGCTCTTGTTATCAGGAGCAGTGTTGCTGCATGCTTCTGCAAGTGGCACTGGCATGCTAAATATCAAGTTTTGCTTGCTGTTGTGACTGATAAACAACTCATGTCGTTTCAGTTGGCGAAACAAAAGCTCATGTGTGTTCTTAACACTTCCTAGCAGGAAGGCAGACAAGTGAACCCGCCGAATTT	Cluster_5683	3	0	0	0	0	1	0	1	0	0	0	0	0	0	0	0	0	0	0	0	1
M04485:17:000000000-C66CP:1:1108:13887:27364	AACCAATGGCCGCTTGAACGTGCATTGCGCTCTTGGGATATGCCTGAGAGCATGTCTGCTTCAGTGCTTCTACTTTCATTTTCTGCTGCTCTTGTTATCAGGAGCAGTGTTGCTGCATGCTTCTGCAAGTGGCACTGGCATGCTAAATATCAAGTTTTGCTTGCTGTTGTGACTGATAAACATCTCATGTCGTTTCAGTTGGCGAAACAAAAGCTAATGTGTGTTCTTAACACTTCCTAGCATTAAGTCAGACAAGTGATCCCGCCGAATTT	Cluster_5687	2	0	0	0	0	0	0	0	0	0	0	0	1	0	1	0	0	0	0	0	0
M04485:17:000000000-C66CP:1:2105:3583:18891	AACCAATGGCCGCTTGAACGTGCATTGCGCTCTTGGGATATGCCTGAGAGCATGTCTGCTTCAGTGCTTCTACTTTCATTTTCTGCTGCTCTTGTTATCAGGAGCAGTGTTGCTGCATGCTTCTGCAAGTGGCACTGGCATGCTAAATATCAAGTTTTGCTTGCTGTTGTGACTGATAAACATCTCATGTCGTTTCAGTTGGCGAAACAAAAGCTCATGTGTGTTCTTAACACTTCCTAGCATGAAGTCAGACAAGTCAACCCGCCGAATTG	Cluster_5689	2	0	0	0	0	0	0	1	1	0	0	0	0	0	0	0	0	0	0	0	0
M04485:17:000000000-C66CP:1:1112:15020:27031	AACCAATGGCCGCTTGAACGTGCATTGCGCTCTTGGGATATGCCTGAGAGCATGTCTGCTTCAGTGCTTCTACTTTCATTTTCTGCTGCTCTTGTTATCAGGAGCAGTGTTGCTGCATGCTTCTGCAAGTGGCACTGGCATGCTAAATATCAAGTTTTGCTTGCTGTTGTGACTGATAAACATCTCATGTCGTTTCAGTTGGCGAAACAAAAGCTCATGTGTGTTCTTAACACTTCTTAGCATGAAGTCAGACAAGTTATCCCGCCGAATTT	Cluster_5693	2	0	0	0	1	0	0	0	0	0	0	0	0	0	1	0	0	0	0	0	0
M04485:17:000000000-C66CP:1:1103:26611:14206	AACCAATGGCCGCTTGAACGTGCATTGCGCTCTTGGGATATGCCTGAGAGCATGTCTGCTTCAGTGCTTCTACTTTCATTTTCTGCTGCTCTTGTTATCAGGAGCAGTGTTGCTGCATGCTTCTGCAAGTGGCACTGGCATGCTAAATATCAAGTTTTGCTTGCTGTTGTGACTGATCAAAATCTCATGTCGTTTCAGTTGGCGAAACAAAAGCTCATGTGTGTTCTTAACACTTCCTAGCATGAAGTTAGCCAAGGGAACCCGCCGAATTT	Cluster_5704	4	1	0	1	0	0	0	0	0	0	0	0	0	0	1	0	0	0	0	0	1
M04485:17:000000000-C66CP:1:1102:19603:24926	AACCAATGGCCGCTTGAACGTGCATTGCGCTCTTGGGATATGCCTGAGAGCATGTCTGCTTCAGTGCTTCTACTTTCATTTTCTGCTGCTCTTGTTATCAGGAGCAGTGTTGCTGCATGCTTCTGCAAGTGGCACTGGCATGCTAAATATCAAGTTTTGCTTGCTGTTGTGACTGATCAACAACTCATGTCGTTTCAGTTGGCGAAACAAAAGCTCATGTGTGTTCTTAACACTTCCTAACATGAAGTAAGACAAGTGAACCCGCCGAATTT	Cluster_5709	2	0	0	0	0	0	1	0	0	0	0	0	0	0	0	0	0	0	0	0	1
M04485:17:000000000-C66CP:1:1112:25105:20751	AACCAATGGCCGCTTGAACGTGCATTGCGCTCTTGGGATATGCCTGAGAGCATGTCTGCTTCAGTGCTTCTACTTTCATTTTCTGCTGCTCTTGTTATCAGGAGCAGTGTTGCTGCATGCTTCTGCAAGTGGCACTGGCATGCTAAATATCAAGTTTTGCTTGCTGTTGTGACTGATCAACATCTAATGTCGTTTCAGTTGGCGAAACAAAAGCTCATGTGTGTTCTTAACACTCCATAGCATGAAGTCAGACAAGTGAACCCGCCGAATTT	Cluster_5730	2	0	0	0	0	0	1	0	0	0	0	0	1	0	0	0	0	0	0	0	0
M04485:17:000000000-C66CP:1:2111:8312:19736	AACCAATGGCCGCTTGAACGTGCATTGCGCTCTTGGGATATGCCTGAGAGCATGTCTGCTTCAGTGCTTCTACTTTCATTTTCTGCTGCTCTTGTTATCAGGAGCAGTGTTGCTGCATGCTTCTGCAAGTGGCACTGGCATGCTAAATATCAAGTTTTGCTTGCTGTTGTGACTGATCAACATCTATTGTCGTTTCAGTTGGCGAAACAAAAGCTCATGTGTGTTCTTAACCCTTCCTGGCATGAAGTCAGACAGGTGACCCCGCCGAATTT	Cluster_5735	2	0	0	0	0	0	0	0	0	0	0	0	0	0	2	0	0	0	0	0	0
M04485:17:000000000-C66CP:1:2102:2688:16602	AACCAATGGCCGCTTGAACGTGCATTGCGCTCTTGGGATATGCCTGAGAGCATGTCTGCTTCAGTGCTTCTACTTTCATTTTCTGCTGCTCTTGTTATCAGGAGCAGTGTTGCTGCATGCTTCTGCAAGTGGCACTGGCATGCTAAATATCAAGTTTTGCTTGCTGTTGTGACTGATCAACATCTCACGTCGTTTCAGTTGGCGAAACAAAAGCTCATGTGTGTTCTTAACACTTCTTAGCATGAAGTCAGACAAGTGAACCCGCCGAAATT	Cluster_5736	2	0	0	0	0	0	2	0	0	0	0	0	0	0	0	0	0	0	0	0	0
M04485:17:000000000-C66CP:1:1111:25462:21596	AACCAATGGCCGCTTGAACGTGCATTGCGCTCTTGGGATATGCCTGAGAGCATGTCTGCTTCAGTGCTTCTACTTTCATTTTCTGCTGCTCTTGTTATCAGGAGCAGTGTTGCTGCATGCTTCTGCAAGTGGCACTGGCATGCTAAATATCAAGTTTTGCTTGCTGTTGTGACTGATCAACATCTCAGGTCTTTTCAGTTGGCGAAACAAAAGCTCATGTGTGTTCTTAACACTTCCTAGCATGAAGTCGGACAGGTAAACCCGCCGAATTT	Cluster_5738	3	0	1	0	0	0	0	0	0	0	0	0	1	0	0	0	0	1	0	0	0
M04485:17:000000000-C66CP:1:2110:15165:28843	AACCAATGGCCGCTTGAACGTGCATTGCGCTCTTGGGATATGCCTGAGAGCATGTCTGCTTCAGTGCTTCTACTTTCATTTTCTGCTGCTCTTGTTATCAGGAGCAGTGTTGCTGCATGCTTCTGCAAGTGGCACTGGCATGCTAAATATCAAGTTTTGCTTGCTGTTGTGACTGATCAACATCTCATATCGTTTCAGTTGGCGAAACAAGAGCTCATGTGTGTTCTTAAAAATTCCTAGCATGAAGTCAGACAAGTGAAACCGCCGAATTT	Cluster_5744	2	0	0	0	0	0	0	0	0	0	0	0	0	0	1	0	0	0	0	0	1
M04485:17:000000000-C66CP:1:2101:23293:26522	AACCAATGGCCGCTTGAACGTGCATTGCGCTCTTGGGATATGCCTGAGAGCATGTCTGCTTCAGTGCTTCTACTTTCATTTTCTGCTGCTCTTGTTATCAGGAGCAGTGTTGCTGCATGCTTCTGCAAGTGGCACTGGCATGCTAAATATCAAGTTTTGCTTGCTGTTGTGACTGATCAACATCTCATGTCGTATCAGTTGGCGAAACAAAAGCTCATGTGTTTTCTTACCACTTCCTAGCATGAAGTCAGACAAGTGAACCCGCCGAATTT	Cluster_5759	3	0	0	0	0	0	0	2	1	0	0	0	0	0	0	0	0	0	0	0	0
M04485:17:000000000-C66CP:1:1104:13304:4045	AACCAATGGCCGCTTGAACGTGCATTGCGCTCTTGGGATATGCCTGAGAGCATGTCTGCTTCAGTGCTTCTACTTTCATTTTCTGCTGCTCTTGTTATCAGGAGCAGTGTTGCTGCATGCTTCTGCAAGTGGCACTGGCATGCTAAATATCAAGTTTTGCTTGCTGTTGTGACTGATCAACATCTCATGTCGTTGCAGTTGGCGAAACAAAAGCTCATGTGTGTTCTTAACACTTCCTAGCATGAAGGCAGACAGGGGAGCCCGCCGAATTT	Cluster_5767	2	0	0	0	1	0	0	0	0	0	0	0	1	0	0	0	0	0	0	0	0
M04485:17:000000000-C66CP:1:1113:17063:6429	AACCAATGGCCGCTTGAACGTGCATTGCGCTCTTGGGATATGCCTGAGAGCATGTCTGCTTCAGTGCTTCTACTTTCATTTTCTGCTGCTCTTGTTATCAGGAGCAGTGTTGCTGCATGCTTCTGCAAGTGGCACTGGCATGCTAAATATCAAGTTTTGCTTGCTGTTGTGACTGATCAACATCTCATGTCGTTTCAGTTGACGAAACAAAAGCTCATGTGTGTTCTTAACACTACATAGAATGAAGTCAGACAAGTGAAACCGCCGAATTT	Cluster_5772	15	0	0	2	0	0	0	1	2	0	0	0	0	5	0	0	0	4	0	0	1
M04485:17:000000000-C66CP:1:2101:5758:19489	AACCAATGGCCGCTTGAACGTGCATTGCGCTCTTGGGATATGCCTGAGAGCATGTCTGCTTCAGTGCTTCTACTTTCATTTTCTGCTGCTCTTGTTATCAGGAGCAGTGTTGCTGCATGCTTCTGCAAGTGGCACTGGCATGCTAAATATCAAGTTTTGCTTGCTGTTGTGACTGATCAACATCTCATGTCGTTTCAGTTGGCCAAACAAAAGCTCATGTGTGTTCTTAACACTTCATAGACTGAAGTCAGACAAGTGAACCCGCCGAATTT	Cluster_5788	2	0	0	1	0	0	0	0	0	0	0	0	0	0	1	0	0	0	0	0	0
M04485:17:000000000-C66CP:1:2109:9648:22904	AACCAATGGCCGCTTGAACGTGCATTGCGCTCTTGGGATATGCCTGAGAGCATGTCTGCTTCAGTGCTTCTACTTTCATTTTCTGCTGCTCTTGTTATCAGGAGCAGTGTTGCTGCATGCTTCTGCAAGTGGCACTGGCATGCTAAATATCAAGTTTTGCTTGCTGTTGTGACTGATCAACATCTCATGTCGTTTCAGTTGGCGAAAAAAAAGCTCATGTGTGTTCTTAACACTTCCTAACATGAAGGCAGGAAAGGGAACCCGCCGAATTT	Cluster_5794	2	1	0	0	0	0	0	0	0	0	0	0	1	0	0	0	0	0	0	0	0
M04485:17:000000000-C66CP:1:1113:19976:12445	AACCAATGGCCGCTTGAACGTGCATTGCGCTCTTGGGATATGCCTGAGAGCATGTCTGCTTCAGTGCTTCTACTTTCATTTTCTGCTGCTCTTGTTATCAGGAGCAGTGTTGCTGCATGCTTCTGCAAGTGGCACTGGCATGCTAAATATCAAGTTTTGCTTGCTGTTGTGACTGATCAACATCTCATGTCGTTTCAGTTGGCGAAACAAAAGCTCAGGTGTGTTCTTAACACTACCTGGCATGAAGTCAGAAAAGTGAGCCCGCCGAATTT	Cluster_5812	2	0	0	0	0	0	0	0	1	0	0	0	0	0	0	0	0	0	0	0	1
M04485:17:000000000-C66CP:1:1113:15501:28486	AACCAATGGCCGCTTGAACGTGCATTGCGCTCTTGGGATATGCCTGAGAGCATGTCTGCTTCAGTGCTTCTACTTTCATTTTCTGCTGCTCTTGTTATCAGGAGCAGTGTTGCTGCATGCTTCTGCAAGTGGCACTGGCATGCTAAATATCAAGTTTTGCTTGCTGTTGTGACTGATCAACATCTCATGTCGTTTCAGTTGGCGAAACAAAAGCTCATCTGTGTTCTTAACACTCCCTAGCATGAAGTCAGGCAAGTCAACCCGCCGAATTT	Cluster_5818	2	0	0	0	0	1	0	1	0	0	0	0	0	0	0	0	0	0	0	0	0
M04485:17:000000000-C66CP:1:1105:24069:22136	AACCAATGGCCGCTTGAACGTGCATTGCGCTCTTGGGATATGCCTGAGAGCATGTCTGCTTCAGTGCTTCTACTTTCATTTTCTGCTGCTCTTGTTATCAGGAGCAGTGTTGCTGCATGCTTCTGCAAGTGGCACTGGCATGCTAAATATCAAGTTTTGCTTGCTGTTGTGACTGATCAACATCTCATGTCGTTTCAGTTGGCGAAACAAAAGCTCATGGGTGTTCTTAACACTTCCTAGCCTGAAGTCAGACAAGTCACCCCGCCGAATTT	Cluster_5822	3	2	0	0	1	0	0	0	0	0	0	0	0	0	0	0	0	0	0	0	0
M04485:17:000000000-C66CP:1:1103:18745:28017	AACCAATGGCCGCTTGAACGTGCATTGCGCTCTTGGGATATGCCTGAGAGCATGTCTGCTTCAGTGCTTCTACTTTCATTTTCTGCTGCTCTTGTTATCAGGAGCAGTGTTGCTGCATGCTTCTGCAAGTGGCACTGGCATGCTAAATATCAAGTTTTGCTTGCTGTTGTGACTGATCAACATCTCATGTCGTTTCAGTTGGCGAAACAAAAGCTCATGTGGTTTCTTAACACTTCCTGGCATGAAGTCAGGCAAGTGACCCCGCCGAATTT	Cluster_5828	2	1	0	0	0	0	0	1	0	0	0	0	0	0	0	0	0	0	0	0	0
M04485:17:000000000-C66CP:1:2114:4175:12509	AACCAATGGCCGCTTGAACGTGCATTGCGCTCTTGGGATATGCCTGAGAGCATGTCTGCTTCAGTGCTTCTACTTTCATTTTCTGCTGCTCTTGTTATCAGGAGCAGTGTTGCTGCATGCTTCTGCAAGTGGCACTGGCATGCTAAATATCAAGTTTTGCTTGCTGTTGTGACTGATCAACATCTCATGTCGTTTCAGTTGGCGAAACAAAAGCTCATGTGTGTTCTTAAAAATTCATAGCATGAAGTCAGACAAGGGATCCCGCCGAATTT	Cluster_5846	2	0	0	0	0	0	0	0	0	0	0	0	0	0	0	0	0	0	1	0	1
M04485:17:000000000-C66CP:1:2105:9691:20826	AACCAATGGCCGCTTGAACGTGCATTGCGCTCTTGGGATATGCCTGAGAGCATGTCTGCTTCAGTGCTTCTACTTTCATTTTCTGCTGCTCTTGTTATCAGGAGCAGTGTTGCTGCATGCTTCTGCAAGTGGCACTGGCATGCTAAATATCAAGTTTTGCTTGCTGTTGTGACTGATCAACATCTCATGTCGTTTCAGTTGGCGAAACAAAAGCTCATGTGTGTTCTTAAAAATTCCTAGCATGAAGGCAGACAAGGGAAACCGCCGAATTT	Cluster_5847	2	0	0	0	1	1	0	0	0	0	0	0	0	0	0	0	0	0	0	0	0
M04485:17:000000000-C66CP:1:2102:14112:7814	AACCAATGGCCGCTTGAACGTGCATTGCGCTCTTGGGATATGCCTGAGAGCATGTCTGCTTCAGTGCTTCTACTTTCATTTTCTGCTGCTCTTGTTATCAGGAGCAGTGTTGCTGCATGCTTCTGCAAGTGGCACTGGCATGCTAAATATCAAGTTTTGCTTGCTGTTGTGACTGATCAACATCTCATGTCGTTTCAGTTGGCGAAACAAAAGCTCATGTGTGTTCTTAAAAATTCTGAGCATGAAGGCAGAAAAGTGACCCCGCCGAATTT	Cluster_5848	2	0	0	0	0	1	1	0	0	0	0	0	0	0	0	0	0	0	0	0	0
M04485:17:000000000-C66CP:1:2110:15753:25809	AACCAATGGCCGCTTGAACGTGCATTGCGCTCTTGGGATATGCCTGAGAGCATGTCTGCTTCAGTGCTTCTACTTTCATTTTCTGCTGCTCTTGTTATCAGGAGCAGTGTTGCTGCATGCTTCTGCAAGTGGCACTGGCATGCTAAATATCAAGTTTTGCTTGCTGTTGTGACTGATCAACATCTCATGTCGTTTCAGTTGGCGAAACAAAAGCTCATGTGTGTTCTTAAAACTTCCAAGCATGAGGTCGGAGAGGTGAACCCGCCGAATTT	Cluster_5855	2	0	1	1	0	0	0	0	0	0	0	0	0	0	0	0	0	0	0	0	0
M04485:17:000000000-C66CP:1:1109:21044:20090	AACCAATGGCCGCTTGAACGTGCATTGCGCTCTTGGGATATGCCTGAGAGCATGTCTGCTTCAGTGCTTCTACTTTCATTTTCTGCTGCTCTTGTTATCAGGAGCAGTGTTGCTGCATGCTTCTGCAAGTGGCACTGGCATGCTAAATATCAAGTTTTGCTTGCTGTTGTGACTGATCAACATCTCATGTCGTTTCAGTTGGCGAAACAAAAGCTCATGTGTGTTCTTAAACATTCCTAACAAGAAGTCAGACAAGTGAACCCGCCGAATTT	Cluster_5866	2	0	0	0	0	1	0	0	0	0	0	0	1	0	0	0	0	0	0	0	0
M04485:17:000000000-C66CP:1:2105:26020:24649	AACCAATGGCCGCTTGAACGTGCATTGCGCTCTTGGGATATGCCTGAGAGCATGTCTGCTTCAGTGCTTCTACTTTCATTTTCTGCTGCTCTTGTTATCAGGAGCAGTGTTGCTGCATGCTTCTGCAAGTGGCACTGGCATGCTAAATATCAAGTTTTGCTTGCTGTTGTGACTGATCAACATCTCATGTCGTTTCAGTTGGCGAAACAAAAGCTCATGTGTGTTCTTAACAACTCCTAACATGAAGACAGACAAGGTGACCCGCCGAATTT	Cluster_5869	3	0	2	0	0	0	0	0	0	0	0	0	1	0	0	0	0	0	0	0	0
M04485:17:000000000-C66CP:1:2109:22699:14264	AACCAATGGCCGCTTGAACGTGCATTGCGCTCTTGGGATATGCCTGAGAGCATGTCTGCTTCAGTGCTTCTACTTTCATTTTCTGCTGCTCTTGTTATCAGGAGCAGTGTTGCTGCATGCTTCTGCAAGTGGCACTGGCATGCTAAATATCAAGTTTTGCTTGCTGTTGTGACTGATCAACATCTCATGTCGTTTCAGTTGGCGAAACAAAAGCTCATGTGTGTTCTTAACAATGAATAGCATGAAGGCAGAAAAGTGACCCCGCCGAATTT	Cluster_5872	2	0	1	0	0	0	0	0	1	0	0	0	0	0	0	0	0	0	0	0	0
M04485:17:000000000-C66CP:1:1107:7164:26291	AACCAATGGCCGCTTGAACGTGCATTGCGCTCTTGGGATATGCCTGAGAGCATGTCTGCTTCAGTGCTTCTACTTTCATTTTCTGCTGCTCTTGTTATCAGGAGCAGTGTTGCTGCATGCTTCTGCAAGTGGCACTGGCATGCTAAATATCAAGTTTTGCTTGCTGTTGTGACTGATCAACATCTCATGTCGTTTCAGTTGGCGAAACAAAAGCTCATGTGTGTTCTTAACAATTCCTAGCATTGAGTCAGACAAGTTAACCCGCCGAATTT	Cluster_5880	2	0	0	0	1	1	0	0	0	0	0	0	0	0	0	0	0	0	0	0	0
M04485:17:000000000-C66CP:1:2111:22656:13420	AACCAATGGCCGCTTGAACGTGCATTGCGCTCTTGGGATATGCCTGAGAGCATGTCTGCTTCAGTGCTTCTACTTTCATTTTCTGCTGCTCTTGTTATCAGGAGCAGTGTTGCTGCATGCTTCTGCAAGTGGCACTGGCATGCTAAATATCAAGTTTTGCTTGCTGTTGTGACTGATCAACATCTCATGTCGTTTCAGTTGGCGAAACAAAAGCTCATGTGTGTTCTTAACACGTCCTAGCATGAGGTCAGACAAGTGACCCCGCCGAACTT	Cluster_5899	9	0	1	3	0	0	0	0	0	0	0	0	0	2	0	2	0	1	0	0	0
M04485:17:000000000-C66CP:1:2107:10905:24182	AACCAATGGCCGCTTGAACGTGCATTGCGCTCTTGGGATATGCCTGAGAGCATGTCTGCTTCAGTGCTTCTACTTTCATTTTCTGCTGCTCTTGTTATCAGGAGCAGTGTTGCTGCATGCTTCTGCAAGTGGCACTGGCATGCTAAATATCAAGTTTTGCTTGCTGTTGTGACTGATCAACATCTCATGTCGTTTCAGTTGGCGAAACAAAAGCTCATGTGTGTTCTTAACACTACCTAGCATGAGGGCGGACAATTGAACCCGCCGAATTT	Cluster_5904	2	0	0	0	0	0	0	0	0	1	0	0	0	0	0	0	0	0	0	0	1
M04485:17:000000000-C66CP:1:1107:25699:13591	AACCAATGGCCGCTTGAACGTGCATTGCGCTCTTGGGATATGCCTGAGAGCATGTCTGCTTCAGTGCTTCTACTTTCATTTTCTGCTGCTCTTGTTATCAGGAGCAGTGTTGCTGCATGCTTCTGCAAGTGGCACTGGCATGCTAAATATCAAGTTTTGCTTGCTGTTGTGACTGATCAACATCTCATGTCGTTTCAGTTGGCGAAACAAAAGCTCATGTGTGTTCTTAACACTTATAAACATTAAGTCAGACAAGTGAACCCGCCGAATTT	Cluster_5932	2	0	0	1	0	1	0	0	0	0	0	0	0	0	0	0	0	0	0	0	0
M04485:17:000000000-C66CP:1:2106:3778:12347	AACCAATGGCCGCTTGAACGTGCATTGCGCTCTTGGGATATGCCTGAGAGCATGTCTGCTTCAGTGCTTCTACTTTCATTTTCTGCTGCTCTTGTTATCAGGAGCAGTGTTGCTGCATGCTTCTGCAAGTGGCACTGGCATGCTAAATATCAAGTTTTGCTTGCTGTTGTGACTGATCAACATCTCATGTCGTTTCAGTTGGCGAAACAAAAGCTCATGTGTGTTCTTAACACTTCATAGCAAGGAGTCAGACAAGGTTACCCGCCGAATTT	Cluster_5941	7	0	1	0	0	0	1	1	1	0	0	0	2	1	0	0	0	0	0	0	0
M04485:17:000000000-C66CP:1:1105:28827:13342	AACCAATGGCCGCTTGAACGTGCATTGCGCTCTTGGGATATGCCTGAGAGCATGTCTGCTTCAGTGCTTCTACTTTCATTTTCTGCTGCTCTTGTTATCAGGAGCAGTGTTGCTGCATGCTTCTGCAAGTGGCACTGGCATGCTAAATATCAAGTTTTGCTTGCTGTTGTGACTGATCAACATCTCATGTCGTTTCAGTTGGCGAAACAAAAGCTCATGTGTGTTCTTAACACTTCCAAGAATAAAGTCAGACAGGTAACCCCGCCGAATTA	Cluster_5945	8	0	1	0	0	0	3	0	1	0	0	0	0	0	1	0	1	0	0	0	1
M04485:17:000000000-C66CP:1:1103:13954:24285	AACCAATGGCCGCTTGAACGTGCATTGCGCTCTTGGGATATGCCTGAGAGCATGTCTGCTTCAGTGCTTCTACTTTCATTTTCTGCTGCTCTTGTTATCAGGAGCAGTGTTGCTGCATGCTTCTGCAAGTGGCACTGGCATGCTAAATATCAAGTTTTGCTTGCTGTTGTGACTGATCAACATCTCATGTCGTTTCAGTTGGCGAAACAAAAGCTCATGTGTGTTCTTAACACTTCCCTGCATGAGGTCAGACAAGTGTTCCCGCCGAATTT	Cluster_5949	2	1	0	0	0	0	0	0	0	1	0	0	0	0	0	0	0	0	0	0	0
M04485:17:000000000-C66CP:1:2108:12158:17910	AACCAATGGCCGCTTGAACGTGCATTGCGCTCTTGGGATATGCCTGAGAGCATGTCTGCTTCAGTGCTTCTACTTTCATTTTCTGCTGCTCTTGTTATCAGGAGCAGTGTTGCTGCATGCTTCTGCAAGTGGCACTGGCATGCTAAATATCAAGTTTTGCTTGCTGTTGTGACTGATCAACATCTCATGTCGTTTCAGTTGGCGAAACAAAAGCTCATGTGTGTTCTTAACACTTCCTAAGAAGGAGGCAGGCAAGGGAACCCGCCGAATTT	Cluster_5959	3	0	0	0	0	0	0	2	0	0	0	0	1	0	0	0	0	0	0	0	0
M04485:17:000000000-C66CP:1:1103:7580:7084	AACCAATGGCCGCTTGAACGTGCATTGCGCTCTTGGGATATGCCTGAGAGCATGTCTGCTTCAGTGCTTCTACTTTCATTTTCTGCTGCTCTTGTTATCAGGAGCAGTGTTGCTGCATGCTTCTGCAAGTGGCACTGGCATGCTAAATATCAAGTTTTGCTTGCTGTTGTGACTGATCAACATCTCATGTCGTTTCAGTTGGCGAAACAAAAGCTCATGTGTGTTCTTAACACTTCCTACGATGAAGTAAGACAAGTGACCCCGCCGAATTT	Cluster_5961	2	0	1	0	0	1	0	0	0	0	0	0	0	0	0	0	0	0	0	0	0
M04485:17:000000000-C66CP:1:1104:6640:7226	AACCAATGGCCGCTTGAACGTGCATTGCGCTCTTGGGATATGCCTGAGAGCATGTCTGCTTCAGTGCTTCTACTTTCATTTTCTGCTGCTCTTGTTATCAGGAGCAGTGTTGCTGCATGCTTCTGCAAGTGGCACTGGCATGCTAAATATCAAGTTTTGCTTGCTGTTGTGACTGATCAACATCTCATGTCGTTTCAGTTGGCGAAACAAAAGCTCATGTGTGTTCTTAACACTTCCTAGAAATAAGGCAAACAAGGGAACCCGCCGAATTT	Cluster_5962	3	0	0	0	0	0	0	0	0	0	0	0	0	0	1	0	1	0	1	0	0
M04485:17:000000000-C66CP:1:1113:17829:23654	AACCAATGGCCGCTTGAACGTGCATTGCGCTCTTGGGATATGCCTGAGAGCATGTCTGCTTCAGTGCTTCTACTTTCATTTTCTGCTGCTCTTGTTATCAGGAGCAGTGTTGCTGCATGCTTCTGCAAGTGGCACTGGCATGCTAAATATCAAGTTTTGCTTGCTGTTGTGACTGATCAACATCTCATGTCGTTTCAGTTGGCGAAACAAAAGCTCATGTGTGTTCTTAACACTTCCTAGAAGGAGGTCGGCAAGGTAAACCCGCGGAATTT	Cluster_5963	2	0	0	0	0	0	0	0	0	0	0	0	1	1	0	0	0	0	0	0	0
M04485:17:000000000-C66CP:1:1110:7543:21261	AACCAATGGCCGCTTGAACGTGCATTGCGCTCTTGGGATATGCCTGAGAGCATGTCTGCTTCAGTGCTTCTACTTTCATTTTCTGCTGCTCTTGTTATCAGGAGCAGTGTTGCTGCATGCTTCTGCAAGTGGCACTGGCATGCTAAATATCAAGTTTTGCTTGCTGTTGTGACTGATCAACATCTCATGTCGTTTCAGTTGGCGAAACAAAAGCTCATGTGTGTTCTTAACACTTCCTAGCAGGAAGCGAGAGAAGTGACCCCGCCGAATTT	Cluster_5973	2	0	0	0	0	0	0	0	0	0	0	0	1	0	1	0	0	0	0	0	0
M04485:17:000000000-C66CP:1:1109:21131:25017	AACCAATGGCCGCTTGAACGTGCATTGCGCTCTTGGGATATGCCTGAGAGCATGTCTGCTTCAGTGCTTCTACTTTCATTTTCTGCTGCTCTTGTTATCAGGAGCAGTGTTGCTGCATGCTTCTGCAAGTGGCACTGGCATGCTAAATATCAAGTTTTGCTTGCTGTTGTGACTGATCAACATCTCATGTCGTTTCAGTTGGCGAAACAAAAGCTCATGTGTGTTCTTAACACTTCCTAGCATGAAGGCAGAGAAGTGAACCCGCCGAATAG	Cluster_5981	2	1	1	0	0	0	0	0	0	0	0	0	0	0	0	0	0	0	0	0	0
M04485:17:000000000-C66CP:1:2109:11331:22084	AACCAATGGCCGCTTGAACGTGCATTGCGCTCTTGGGATATGCCTGAGAGCATGTCTGCTTCAGTGCTTCTACTTTCATTTTCTGCTGCTCTTGTTATCAGGAGCAGTGTTGCTGCATGCTTCTGCAAGTGGCACTGGCATGCTAAATATCAAGTTTTGCTTGCTGTTGTGACTGATCAACATCTCATGTCGTTTCAGTTGGCGAAACAAAAGCTCATGTGTGTTCTTAACACTTCCTAGCATGAAGTCAGACAAGTGACCACGCGGAATTG	Cluster_5984	5	0	0	1	1	0	0	0	1	0	0	1	0	0	0	0	0	1	0	0	0
M04485:17:000000000-C66CP:1:2113:18454:26369	AACCAATGGCCGCTTGAACGTGCATTGCGCTCTTGGGATATGCCTGAGAGCATGTCTGCTTCAGTGCTTCTACTTTCATTTTCTGCTGCTCTTGTTATCAGGAGCAGTGTTGCTGCATGCTTCTGCAAGTGGCACTGGCATGCTAAATATCAAGTTTTGCTTGCTGTTGTGACTGATCAACATCTCATGTCGTTTCAGTTGGCGAAACAAAAGCTCATGTGTGTTCTTAACACTTCCTAGGATGAAGTCAGACTAGTAAACCCGCCGAATTT	Cluster_6001	2	0	1	0	0	0	0	0	0	0	0	0	1	0	0	0	0	0	0	0	0
M04485:17:000000000-C66CP:1:1102:8896:18531	AACCAATGGCCGCTTGAACGTGCATTGCGCTCTTGGGATATGCCTGAGAGCATGTCTGCTTCAGTGCTTCTACTTTCATTTTCTGCTGCTCTTGTTATCAGGAGCAGTGTTGCTGCATGCTTCTGCAAGTGGCACTGGCATGCTAAATATCAAGTTTTGCTTGCTGTTGTGACTGATCAACATCTCATGTCGTTTCAGTTGGCGAAACAAAAGCTCATGTGTGTTCTTAACACTTCCTGGCATAAGGTCGAACAGGTAACCCCGCCAAATTT	Cluster_6012	3	0	0	0	0	0	0	0	0	1	0	1	0	0	0	0	0	0	0	0	1
M04485:17:000000000-C66CP:1:2110:24312:24483	AACCAATGGCCGCTTGAACGTGCATTGCGCTCTTGGGATATGCCTGAGAGCATGTCTGCTTCAGTGCTTCTACTTTCATTTTCTGCTGCTCTTGTTATCAGGAGCAGTGTTGCTGCATGCTTCTGCAAGTGGCACTGGCATGCTAAATATCAAGTTTTGCTTGCTGTTGTGACTGATCAACATCTCATGTCGTTTCAGTTGGCGAAACAAAAGCTCATGTGTGTTCTTAACACTTCTTAGCATGAAGACAGACAAGTGCTCCCGCAGAATTT	Cluster_6032	4	0	0	0	1	1	0	0	0	0	0	0	1	0	0	0	0	0	1	0	0
M04485:17:000000000-C66CP:1:2102:4581:23754	AACCAATGGCCGCTTGAACGTGCATTGCGCTCTTGGGATATGCCTGAGAGCATGTCTGCTTCAGTGCTTCTACTTTCATTTTCTGCTGCTCTTGTTATCAGGAGCAGTGTTGCTGCATGCTTCTGCAAGTGGCACTGGCATGCTAAATATCAAGTTTTGCTTGCTGTTGTGACTGATCAACATCTCATGTCGTTTCAGTTGGCGAAACAAAAGCTCATGTGTGTTCTTAACACTTTCTAGCAGGAGGTCAGACAAGTGATCCCGCCGAATTT	Cluster_6040	6	0	0	0	0	1	0	0	1	0	1	0	1	0	1	0	0	0	0	0	1
M04485:17:000000000-C66CP:1:2110:5904:14989	AACCAATGGCCGCTTGAACGTGCATTGCGCTCTTGGGATATGCCTGAGAGCATGTCTGCTTCAGTGCTTCTACTTTCATTTTCTGCTGCTCTTGTTATCAGGAGCAGTGTTGCTGCATGCTTCTGCAAGTGGCACTGGCATGCTAAATATCAAGTTTTGCTTGCTGTTGTGACTGATCAACATCTCATGTCGTTTCAGTTGGCGAAACAAAAGCTCATGTGTGTTCTTAACGCTTCCTAGCATGAAGTCAGAAGAGTTAACCCGCCGAATTT	Cluster_6068	3	0	3	0	0	0	0	0	0	0	0	0	0	0	0	0	0	0	0	0	0
M04485:17:000000000-C66CP:1:1103:2710:18533	AACCAATGGCCGCTTGAACGTGCATTGCGCTCTTGGGATATGCCTGAGAGCATGTCTGCTTCAGTGCTTCTACTTTCATTTTCTGCTGCTCTTGTTATCAGGAGCAGTGTTGCTGCATGCTTCTGCAAGTGGCACTGGCATGCTAAATATCAAGTTTTGCTTGCTGTTGTGACTGATCAACATCTCATGTCGTTTCAGTTGGCGAAACAAAAGCTCATGTGTGTTCTTAATACTTCCTAGCATGAGTTCAGACAAGTGAACCCGCCGAATTT	Cluster_6082	3	0	2	0	0	0	0	0	0	0	0	0	0	0	1	0	0	0	0	0	0
M04485:17:000000000-C66CP:1:2105:2196:15613	AACCAATGGCCGCTTGAACGTGCATTGCGCTCTTGGGATATGCCTGAGAGCATGTCTGCTTCAGTGCTTCTACTTTCATTTTCTGCTGCTCTTGTTATCAGGAGCAGTGTTGCTGCATGCTTCTGCAAGTGGCACTGGCATGCTAAATATCAAGTTTTGCTTGCTGTTGTGACTGATCAACATCTCATGTCGTTTCAGTTGGCGAAACAAAAGCTCATGTGTGTTCTTAGCACTTACTAGCATGAAGTCAGACAAGTGATCCGGCCGAATTT	Cluster_6101	2	0	0	0	0	0	0	0	0	0	0	0	0	0	0	0	0	0	0	0	2
M04485:17:000000000-C66CP:1:1112:27926:20293	AACCAATGGCCGCTTGAACGTGCATTGCGCTCTTGGGATATGCCTGAGAGCATGTCTGCTTCAGTGCTTCTACTTTCATTTTCTGCTGCTCTTGTTATCAGGAGCAGTGTTGCTGCATGCTTCTGCAAGTGGCACTGGCATGCTAAATATCAAGTTTTGCTTGCTGTTGTGACTGATCAACATCTCATGTCGTTTCAGTTGGCGAAACAAAAGCTCATGTGTGTTCTTTACACTTCCTATCATGAAGACAGACGAGAGAACCCGCCGAATTT	Cluster_6119	2	1	0	0	0	1	0	0	0	0	0	0	0	0	0	0	0	0	0	0	0
M04485:17:000000000-C66CP:1:2102:11771:27397	AACCAATGGCCGCTTGAACGTGCATTGCGCTCTTGGGATATGCCTGAGAGCATGTCTGCTTCAGTGCTTCTACTTTCATTTTCTGCTGCTCTTGTTATCAGGAGCAGTGTTGCTGCATGCTTCTGCAAGTGGCACTGGCATGCTAAATATCAAGTTTTGCTTGCTGTTGTGACTGATCAACATCTCATGTCGTTTCAGTTGGCGAAACAAAAGCTCATGTTTGTACTTAACACTTCCTAGCATGAAGACAGACAAGTGACCCCGCCGAATTT	Cluster_6144	7	0	1	1	0	1	0	0	0	0	0	0	1	1	0	0	0	0	1	0	1
M04485:17:000000000-C66CP:1:1106:3527:13325	AACCAATGGCCGCTTGAACGTGCATTGCGCTCTTGGGATATGCCTGAGAGCATGTCTGCTTCAGTGCTTCTACTTTCATTTTCTGCTGCTCTTGTTATCAGGAGCAGTGTTGCTGCATGCTTCTGCAAGTGGCACTGGCATGCTAAATATCAAGTTTTGCTTGCTGTTGTGACTGATCAACATCTCATGTCGTTTCAGTTGGCGAAACAAAAGCTCATGTTTGTTCTTAACACTCCCTAGCTTGAAGTCAGACAAGTGAACCCGCCGAATTT	Cluster_6145	4	0	1	0	1	0	0	0	0	0	0	0	1	0	1	0	0	0	0	0	0
M04485:17:000000000-C66CP:1:2105:17419:23597	AACCAATGGCCGCTTGAACGTGCATTGCGCTCTTGGGATATGCCTGAGAGCATGTCTGCTTCAGTGCTTCTACTTTCATTTTCTGCTGCTCTTGTTATCAGGAGCAGTGTTGCTGCATGCTTCTGCAAGTGGCACTGGCATGCTAAATATCAAGTTTTGCTTGCTGTTGTGACTGATCAACATCTCATGTCGTTTCAGTTGGCGAAACAAAAGCTCATGTTTGTTCTTAACACTTCTAAGCATGAAGTTAGACAAGTGATCCCGCCGAATTT	Cluster_6148	2	0	0	0	0	0	0	0	0	0	1	0	0	0	0	0	0	0	0	0	1
M04485:17:000000000-C66CP:1:2112:19122:24033	AACCAATGGCCGCTTGAACGTGCATTGCGCTCTTGGGATATGCCTGAGAGCATGTCTGCTTCAGTGCTTCTACTTTCATTTTCTGCTGCTCTTGTTATCAGGAGCAGTGTTGCTGCATGCTTCTGCAAGTGGCACTGGCATGCTAAATATCAAGTTTTGCTTGCTGTTGTGACTGATCAACATCTCATGTCGTTTCAGTTGGCGAAACAAAAGGTCATGTGTGTTCTTAAACATTCCTAGCATGAAGTCAGAAAAGTGAACCCGGCGAATTT	Cluster_6158	2	0	0	0	0	1	0	0	0	0	0	1	0	0	0	0	0	0	0	0	0
M04485:17:000000000-C66CP:1:2112:17662:21446	AACCAATGGCCGCTTGAACGTGCATTGCGCTCTTGGGATATGCCTGAGAGCATGTCTGCTTCAGTGCTTCTACTTTCATTTTCTGCTGCTCTTGTTATCAGGAGCAGTGTTGCTGCATGCTTCTGCAAGTGGCACTGGCATGCTAAATATCAAGTTTTGCTTGCTGTTGTGACTGATCAACATCTCATGTCGTTTCAGTTGGCGAAACAAAAGGTCATGTGTGTTCTTAACACTTCCTAGCATGAAGTCAGACGAGAGATCCCGCCGAATTT	Cluster_6160	2	0	0	1	0	0	0	0	0	0	0	0	0	0	1	0	0	0	0	0	0
M04485:17:000000000-C66CP:1:2108:20046:15792	AACCAATGGCCGCTTGAACGTGCATTGCGCTCTTGGGATATGCCTGAGAGCATGTCTGCTTCAGTGCTTCTACTTTCATTTTCTGCTGCTCTTGTTATCAGGAGCAGTGTTGCTGCATGCTTCTGCAAGTGGCACTGGCATGCTAAATATCAAGTTTTGCTTGCTGTTGTGACTGATCAACATCTCATGTCGTTTCAGTTGGCGAAACGAAAGCTCATGTGTGTTCTTAACACTTCCTAACATGAAGTCAGACAAGTGAACCCGCCGAAATT	Cluster_6173	2	0	0	0	0	0	0	2	0	0	0	0	0	0	0	0	0	0	0	0	0
M04485:17:000000000-C66CP:1:2105:12240:2215	AACCAATGGCCGCTTGAACGTGCATTGCGCTCTTGGGATATGCCTGAGAGCATGTCTGCTTCAGTGCTTCTACTTTCATTTTCTGCTGCTCTTGTTATCAGGAGCAGTGTTGCTGCATGCTTCTGCAAGTGGCACTGGCATGCTAAATATCAAGTTTTGCTTGCTGTTGTGACTGATCAACATCTCATGTCGTTTCAGTTGGGGAAACAAAAGCTCATGTGTGTTCTTAACACTACCTAGCATGAAGGCAGAAAAGGGAACCCGCCGAATTT	Cluster_6195	2	0	0	0	0	0	0	1	0	0	1	0	0	0	0	0	0	0	0	0	0
M04485:17:000000000-C66CP:1:2102:9281:24147	AACCAATGGCCGCTTGAACGTGCATTGCGCTCTTGGGATATGCCTGAGAGCATGTCTGCTTCAGTGCTTCTACTTTCATTTTCTGCTGCTCTTGTTATCAGGAGCAGTGTTGCTGCATGCTTCTGCAAGTGGCACTGGCATGCTAAATATCAAGTTTTGCTTGCTGTTGTGACTGATCAACATCTCATGTCGTTTCATTTGGCGAAACAAAAGCTCAGGTGTGTTCTTAACACTTCCTAGCTTGAAGTCAGACAAGTGACCCCGCCGAATTT	Cluster_6218	2	1	0	0	1	0	0	0	0	0	0	0	0	0	0	0	0	0	0	0	0
M04485:17:000000000-C66CP:1:2102:2724:16820	AACCAATGGCCGCTTGAACGTGCATTGCGCTCTTGGGATATGCCTGAGAGCATGTCTGCTTCAGTGCTTCTACTTTCATTTTCTGCTGCTCTTGTTATCAGGAGCAGTGTTGCTGCATGCTTCTGCAAGTGGCACTGGCATGCTAAATATCAAGTTTTGCTTGCTGTTGTGACTTGTCAACATCTCATGTCGTTTCAGTTGGCGAAACAAAAGCTCATGTGTGTTCTTAACACTTTCTAGCATGAAGTCAGACAAGTGAACCCGCCGAATTT	Cluster_6298	2	0	1	1	0	0	0	0	0	0	0	0	0	0	0	0	0	0	0	0	0
M04485:17:000000000-C66CP:1:1109:13972:26752	AACCAATGGCCGCTTGAACGTGCATTGCGCTCTTGGGATATGCCTGAGAGCATGTCTGCTTCAGTGCTTCTACTTTCATTTTCTGCTGCTCTTGTTATCAGGAGCAGTGTTGCTGCATGCTTCTGCAAGTGGCACTGGCATGCTAAATATCAAGTTTTGCTTGCTGTTTTGACTGATCAACATCTCATGTCGTTTCAGTTGGCGAAACAAAAGCTCATGTGTGTTCTTAACACTTCCTAGCTAGAAGTCAGACAAGTGATCCCGCCGAATTT	Cluster_6331	2	0	1	0	0	0	0	0	0	0	0	0	0	0	1	0	0	0	0	0	0
M04485:17:000000000-C66CP:1:2114:3549:13267	AACCAATGGCCGCTTGAACGTGCATTGCGCTCTTGGGATATGCCTGAGAGCATGTCTGCTTCAGTGCTTCTACTTTCATTTTCTGCTGCTCTTGTTATCAGGAGCAGTGTTGCTGCATGCTTCTGCAAGTGGCACTGGCATGCTAAATATCAAGTTTTTCTTGCTGTTGTGACTGTTCATCATCTCATGTCGTTTCAGTTGGCGAAACAAAAGCTCATGTGTGTTCTTAACACTTCCTAGCCTGAAGTCAGACAAGTGAACCCGCCGAATTT	Cluster_6372	2	0	0	0	0	0	2	0	0	0	0	0	0	0	0	0	0	0	0	0	0
M04485:17:000000000-C66CP:1:1105:27921:16801	AACCAATGGCCGCTTGAACGTGCATTGCGCTCTTGGGATATGCCTGAGAGCATGTCTGCTTCAGTGCTTCTACTTTCATTTTCTGCTGCTCTTGTTATCAGGAGCAGTGTTGCTGCATGCTTCTGCAAGTGGCACTGGCATGCTAAATATCGAGTTTTGCTTGCTGTTGTGACTAGTCAACATCTCATGTCGTTTCAGTTGGCGAAACAAAAGCTCATGTGTGTCCTTAACACTTCCTAGCATGAAGTCAGACAAGGTATCCCGCCGAATTT	Cluster_6395	2	0	0	0	0	1	0	0	0	0	0	0	1	0	0	0	0	0	0	0	0
M04485:17:000000000-C66CP:1:2111:7221:21976	AACCAATGGCCGCTTGAACGTGCATTGCGCTCTTGGGATATGCCTGAGAGCATGTCTGCTTCAGTGCTTCTACTTTCATTTTCTGCTGCTCTTGTTATCAGGAGCAGTGTTGCTGCATGCTTCTGCAAGTGGCACTGGCATTCTAAATATCAAGTTTTGCTTGCTGTTGTGGCTGATCAACATCTCATGTCGTTTCAGTTGGTGAAACAAAAGCTCATGTGTGTTCTTAACACTTCCTAGCATGAAGTCAGACAAGGGAACCCGCCGAATTT	Cluster_6444	3	1	0	0	0	0	0	1	0	0	0	0	1	0	0	0	0	0	0	0	0
M04485:17:000000000-C66CP:1:1103:11979:25723	AACCAATGGCCGCTTGAACGTGCATTGCGCTCTTGGGATATGCCTGAGAGCATGTCTGCTTCAGTGCTTCTACTTTCATTTTCTGCTGCTCTTGTTATCAGGAGCAGTGTTGCTGCATGCTTCTGCAAGTGGCACTGGCATTCTAAATATCAAGTTTTGCTTGGTGTTGTGACTGATCAACATCTCATGTCGTTTCAGTTGGCGAAACAAAAGCTCATGTGTGTTCTTAACACTTCCTAACATGAAGTCAGGCAAGTGAACCCGCCGAATTT	Cluster_6446	2	0	0	1	1	0	0	0	0	0	0	0	0	0	0	0	0	0	0	0	0
M04485:17:000000000-C66CP:1:1114:17151:22969	AACCAATGGCCGCTTGAACGTGCATTGCGCTCTTGGGATATGCCTGAGAGCATGTCTGCTTCAGTGCTTCTACTTTCATTTTCTGCTGCTCTTGTTATCAGGAGCAGTGTTGCTGCATGCTTCTGCAAGTGGCACTGGCCTGCTAAATATCAAGTTTTGCTTGATGTTGTGACTGATCAACATCTCATGTCGTTTCAGTTGGCGAAACAAAAGCTCATGTGTGTTCTTAACACTTCCTAACATGAAGTCAGACAAGTGAACCCGCCGAATTT	Cluster_6447	2	0	0	0	0	0	0	0	1	0	0	0	0	0	0	0	0	0	0	1	0
M04485:17:000000000-C66CP:1:1109:21182:23564	AACCAATGGCCGCTTGAACGTGCATTGCGCTCTTGGGATATGCCTGAGAGCATGTCTGCTTCAGTGCTTCTACTTTCATTTTCTGCTGCTCTTGTTATCAGGAGCAGTGTTGCTGCATGCTTCTGCAAGTGGCACTGGCTTGCTAAATATCAAGTTTTGCTTGCTGTTGTGACTGATCAACATCTCATGTCGTTTCAGTTGGCGAAACAAAAGCTCATGTGTGTTCTTAACACTTAATAGAGTGAAGTCAGACAAGTGAACCCGCCGAATTT	Cluster_6459	2	0	2	0	0	0	0	0	0	0	0	0	0	0	0	0	0	0	0	0	0
M04485:17:000000000-C66CP:1:1106:18385:24869	AACCAATGGCCGCTTGAACGTGCATTGCGCTCTTGGGATATGCCTGAGAGCATGTCTGCTTCAGTGCTTCTACTTTCATTTTCTGCTGCTCTTGTTATCAGGAGCAGTGTTGCTGCATGCTTCTGCAAGTGGCACTGGTATGCTAAATATCAAGTTTTGCTTGCTGTTGTGACTAATCAACATCTCATGTCGTTTCAGTTGGCGAAACAAAAGCTCATGTGTGTTCTTAACACTCCCTAGCATGAAGTCAGCCAAGTAAACCCGCCGAATTT	Cluster_6478	2	0	0	0	0	0	0	0	1	0	0	0	0	0	0	0	0	0	0	0	1
M04485:17:000000000-C66CP:1:1106:17256:18371	AACCAATGGCCGCTTGAACGTGCATTGCGCTCTTGGGATATGCCTGAGAGCATGTCTGCTTCAGTGCTTCTACTTTCATTTTCTGCTGCTCTTGTTATCAGGAGCAGTGTTGCTGCATGCTTCTGCAAGTGGCACTGGTATGCTAAATATCAAGTTTTGCTTGCTGTTGTGACTGATAAACATCTCATGTCGTTTCAGTTGGCAAAAAAAAAGCCCATGTGTGTTCTTAACACTTCCTAGCATAAGGTCAGACAGGTGAACCCGCCGAATTT	Cluster_6479	2	0	0	0	0	1	0	1	0	0	0	0	0	0	0	0	0	0	0	0	0
M04485:17:000000000-C66CP:1:2109:26548:16706	AACCAATGGCCGCTTGAACGTGCATTGCGCTCTTGGGATATGCCTGAGAGCATGTCTGCTTCAGTGCTTCTACTTTCATTTTCTGCTGCTCTTGTTATCAGGAGCAGTGTTGCTGCATGCTTCTGCAAGTGGCACTGGTATGCTAAATATCAAGTTTTGCTTGCTGTTGTGACTGATCAACATCTCATGTCGTTTCAGTTGGCGAAACAAAAGCTCATGTGTGTTCTTAACATTTCCTAGCATGAAGTCAGCAAAGGGACCCCGCCGAATTT	Cluster_6491	3	0	0	1	0	0	0	0	0	0	0	0	1	0	1	0	0	0	0	0	0
M04485:17:000000000-C66CP:1:1106:15008:26675	AACCAATGGCCGCTTGAACGTGCATTGCGCTCTTGGGATATGCCTGAGAGCATGTCTGCTTCAGTGCTTCTACTTTCATTTTCTGCTGCTCTTGTTATCAGGAGCAGTGTTGCTGCATGCTTCTGCAAGTGGCACTGGTATGCTAAATATCAAGTTTTGCTTGCTGTTGTGACTGATCAACATCTCATGTCGTTTCAGTTGGCGAAACAAAAGCTCATGTGTGTTCTTAACATTTTCTAGCATGAAGTCAGACGAGTGACCCCGCCGAATTT	Cluster_6492	3	0	0	1	1	0	0	0	0	0	0	0	1	0	0	0	0	0	0	0	0
M04485:17:000000000-C66CP:1:1106:25926:17253	AACCAATGGCCGCTTGAACGTGCATTGCGCTCTTGGGATATGCCTGAGAGCATGTCTGCTTCAGTGCTTCTACTTTCATTTTCTGCTGCTCTTGTTATCAGGAGCAGTGTTGCTGCATGCTTCTGCAAGTGGCACTGGTATGCTAAATATCAAGTTTTGCTTGCTGTTGTGGCTGATCAACATCTCATGTCGTTTCAGTTGGCGAAACAAAAGCTCATGTGTGTTCTTAACACTTCCTATCATGCAGTCAGACAAGTGAACCCGCCGAATTT	Cluster_6498	2	0	0	0	1	0	0	0	0	0	0	0	0	0	0	0	0	0	0	0	1
M04485:17:000000000-C66CP:1:1106:11479:26165	AACCAATGGCCGCTTGAACGTGCATTGCGCTCTTGGGATATGCCTGAGAGCATGTCTGCTTCAGTGCTTCTACTTTCATTTTCTGCTGCTCTTGTTATCAGGAGCAGTGTTGCTGCATGCTTCTGCAAGTGGCACTTGTATGCTAAATATCAAGTTTTGCTTGCTGTTGTGACTGATCAACATCTCATGTCGTTTCAGTTGGCGAAACAAAAGCTCATGTGTGTTCTTAACAATTCCTAGCATGAAGTCAGACAAGTTAACCCGCCGAATTT	Cluster_6513	2	0	0	1	0	1	0	0	0	0	0	0	0	0	0	0	0	0	0	0	0
M04485:17:000000000-C66CP:1:2105:5712:15831	AACCAATGGCCGCTTGAACGTGCATTGCGCTCTTGGGATATGCCTGAGAGCATGTCTGCTTCAGTGCTTCTACTTTCATTTTCTGCTGCTCTTGTTATCAGGAGCAGTGTTGCTGCGTGCTTCTGCAAGTGGCACTGGCATGCTAAATATCAAGTTTTGCTTGCTGTTGTGACTGATCAACATCTCATGTCGTTTCAGTTGGCGAAACAAAAGCTCATGTGTGTTCTTACCACTTCCTAGCATGAAGCCAGACAAGTGACCCCGCCGAATTT	Cluster_6573	2	0	0	0	0	0	0	0	0	0	0	0	0	0	2	0	0	0	0	0	0
M04485:17:000000000-C66CP:1:1103:25695:22421	AACCAATGGCCGCTTGAACGTGCATTGCGCTCTTGGGATATGCCTGAGAGCATGTCTGCTTCAGTGCTTCTACTTTCATTTTCTGCTTCTCTTGTTATCAGGAGCAGTGTTGCTGCATGCTTCTGCAAGTGGCACTGGCATGCTAAATATCAAGTTTTGCTTGCTGTTGTGACTGATCAACATCTCATGTCGTTTCAGTTGGCGAAACAAAAGGTCATGTGTGTTCTTAACACTTCCTAACATGAAGGCAGACAAGTGAACCCGCCGAATTT	Cluster_6690	9	0	0	2	1	0	0	0	1	0	0	0	1	3	0	0	1	0	0	0	0
M04485:17:000000000-C66CP:1:1109:28386:11653	AACCAATGGCCGCTTGAACGTGCATTGCGCTCTTGGGATATGCCTGAGAGCATGTCTGCTTCAGTGCTTCTACTTTCTTTTTCTGCTGCTCTTGTTATCAGGAGCAGTGTTGCTGCATGCTTCTGCAAGTGGCACTGGCATGCTAAATATCAAGTTTTGCTTGCTGTTGTGACTGATCAACATCTCATGTCGTTTCAGTTGGCGAAAAAAAAGCTCATGTGTGTTCTTAACACTTCCTGGCATGAAGTCAGACAAGTGAACCCGCCGAATTT	Cluster_6704	2	0	0	1	0	0	0	1	0	0	0	0	0	0	0	0	0	0	0	0	0
M04485:17:000000000-C66CP:1:2114:4909:18762	AACCAATGGCCGCTTGAACGTGCATTGCGCTCTTGGGATATGCCTGAGAGCATGTCTTCTCCAGTGCTTCTACTTTCATTTTCTGCTGCTCTTGTTATCAGGAGCAGTGTTGCTGCATGCTTCTGCAAGTGGCACTGGCATGCTAAATATCAAGTTTTGCTTGCTGTTGTGACTGATCAACATCTCATGTCGTTTCAGTTGGCGAAACAAAAGCTCATGTGTGTTCTTAACACTTCCTAGCATTAAGTCAGACAAGTGAACCCGCCGAATTT	Cluster_6758	2	0	0	0	0	0	1	0	0	0	0	0	1	0	0	0	0	0	0	0	0
M04485:17:000000000-C66CP:1:2106:22217:27148	AACCAATGGCCGCTTGAACGTGCATTGCGCTCTTGGGATATGCCTGAGAGTATGTCTGCTTCAGTGCTTCTACTTTCATTTTCTGCTGCTCTTGTTATCAGGAGCAGTGTTGCTGCATGCTTCTGCAAGTGGCACTGGCATGCTAAACATCAAGTTTTGCTTGCTGTTGGGACTGATCAACATCTCATGTCGTTTCAGTTGGCGAAACAAAAGCTCATGTGTGTTCTTAACACTTCCTAGCATGAAGTCAGACAAGTGAACCCGCCGAATTT	Cluster_6811	4	0	0	0	0	0	0	0	0	0	1	1	0	0	0	1	0	0	0	1	0
M04485:17:000000000-C66CP:1:2104:25499:23349	AACCAATGGCCGCTTGAACGTGCATTGCGCTCTTGGGATATGCCTGAGATCATGTCTGCTTCAGTGCTTCTACTTTCATTTTCTGCTGCTCTTGTTATCAGGAGCAGTGTTGCTGCATGCTTCTGCAAGTGGCACTGGCATGCTAAATATCAAGTTTTGCTTGCTGTTGTGACTGATCAACATCTCATGTCGTTTCAGTTGGCGAAACAAAAGCTCATGTGTGTTCTTAACACTTCCTAGCATGTAGTCAGACAAATGAACCCGCCGAATTT	Cluster_6830	2	0	0	1	1	0	0	0	0	0	0	0	0	0	0	0	0	0	0	0	0
M04485:17:000000000-C66CP:1:1111:29474:15612	AACCAATGGCCGCTTGAACGTGCATTGCGCTCTTGGGATATGCCTGAGGGCATGTCTGCTTCAGTGCTTCTACTTTCATTTTCTGCTGCTCTTGTTATCAGGAGCAGTGTTGCTGCATGCTTCTGCAAGTGGCACTGGCATTCTAAATATCAAGTTTTGCTTGCTGTTGTGACTGATCAACATCTCATGTCGTTTCAGTTGGCGAAACAAAAGCTCATGTGTGTTCTTAAAACTTCCTAGCATGAAGGCAGACAAGTGAACCCGCCGAATTT	Cluster_6844	2	0	0	0	1	0	0	0	0	0	0	0	1	0	0	0	0	0	0	0	0
M04485:17:000000000-C66CP:1:1109:21995:20628	AACCAATGGCCGCTTGAACGTGCATTGCGCTCTTGGGATATGCCTGAGTGCATGTCTGCTTCAGTGCTTCTACTTTCATTTTCTGCTGCTCTTGTTATCAGGAGCAGTGTTGCTGCATGCTTCTGCAAGTGGCACTGGCATGCTAAACATCAAGTTTTGCTTACTGTTGTGACTGATCAACATCTCATGTCGTTTCAGTTGGCGAAACAAAAGCTCATGTGTGTTCTTAACACTTCCTAGCATGAAGTCAGACAAGTGAACCCGCCGAATTT	Cluster_6853	3	0	0	0	0	0	0	0	0	1	0	0	0	1	0	0	0	0	0	1	0
M04485:17:000000000-C66CP:1:1110:12874:26821	AACCAATGGCCGCTTGAACGTGCATTGCGCTCTTGGGTTATGCCTGAGAGCATGTCTGCTTAAGTGCTTCTACTTTCATTTTCTGCTGCTCTTGTTATCAGGAGCAGTGTTGCTGCATGCTTCTGCAAGTGGCACTGGCATGCTAAATATCAAGTTTTGCTTGCTGTTGTGACTGATCAACATCTCATGTCGTTTCAGTTGGCGAAACAAAAGCTCATGTGTGTTCTTAACACTTCCTAGCATGAAGTCAGACAAGTGAACCCGCCGAATTG	Cluster_6928	2	0	0	0	1	0	0	0	0	0	0	0	0	0	1	0	0	0	0	0	0
M04485:17:000000000-C66CP:1:1110:27776:19816	AACCAATGGCCGCTTGAACGTGCATTGCGCTCTTGGGTTATGCCTGAGAGCATGTCTGCTTCAGTGCTTCTACTTTCATTTTCTGCTGCTCTTGTTATCAGGAGCAGTGTTGCTGCATGCTTCTGCAAGTGGCACTGGCATGCTAAATATCAAGTTTTGCTTGCTGTTGTGACTGATCAACATCTCATGTCGTTTCAGTTGGCAAAACAAAAGCTCATGTGTGTTCTTAACACTTCCTAGCATGAAGTCAGACAATTGACCCCGCCGAATTT	Cluster_6943	2	0	0	0	0	1	0	0	0	0	0	0	1	0	0	0	0	0	0	0	0
M04485:17:000000000-C66CP:1:1110:13375:26039	AACCAATGGCCGCTTGAACGTGCATTGCGCTCTTGGGTTATGCCTGAGAGCATGTCTGCTTCAGTGCTTCTACTTTCATTTTCTGCTGCTCTTGTTATCAGGAGCAGTGTTGCTGCATGCTTCTGCAAGTGGCACTGGCATGCTAAATATCAAGTTTTGCTTGCTGTTGTGACTGATCAACATCTCATGTCGTTTCAGTTGGCGAAACAAAAGCTCATGTGTGTTCTTAACACTTCCTTGCAAGAAGGCAGGCAAGGTAACCCGCCGAATTT	Cluster_6955	3	1	0	0	0	0	0	0	0	0	0	0	0	1	0	0	0	0	0	0	1
M04485:17:000000000-C66CP:1:1110:17125:27408	AACCAATGGCCGCTTGAACGTGCATTGCGCTCTTGGGTTATGCCTGAGAGCATGTCTGCTTCAGTGCTTCTACTTTCATTTTCTGCTGCTCTTGTTATCAGGAGCAGTGTTGCTGCATGCTTCTGCAAGTGGCACTGGCATGCTAAATATCAAGTTTTGCTTGCTGTTGTGACTGATCAACATCTCATGTCGTTTCAGTTGGCGAAACAAAAGCTCATGTGTGTTCTTAACATTCCCTAGCTTGAAGTCAGACAAGTGACCCCGCCGAATTT	Cluster_6956	3	0	0	1	1	1	0	0	0	0	0	0	0	0	0	0	0	0	0	0	0
M04485:17:000000000-C66CP:1:2112:18807:28813	AACCAATGGCCGCTTGAACGTGCTTTTCGCTCTTGGGATATGCCTGAGAGCATGTCTGCTTCAGTGCTTCTACTTTCATTTTCTGCTGCTCTTGTTATCAGGAGCAGTGTTGCTGCATGCTTCTGCAAGTGGCACTGGCATGCTAAATATCAAGTTTTGCTTGCTGTTGTGACTGATCAACATCTCATGTCTTTTCAGTTGGCGAAACAAAAGCTCATGTGTGTTCTTAACACTTCCTAGCATGAAGTCAGAAAAGTGACCCCGCCGAATTT	Cluster_7044	2	0	0	0	0	0	0	0	0	0	0	0	1	0	0	0	0	0	0	0	1
M04485:17:000000000-C66CP:1:2104:21259:5852	AACCAATGGCCGCTTGACCGTGCATTGCGCTCTTGGGATATGCCTGAGAGCATGTCTGCTTCAGTGCTTCTACTTTCTTTTTCTGCTGCTCTTGTTATCAGGAGCAGTGTTGCTGCATGCTTCTGCAAGTGGCACTGGCATGCTAAATATCAAGTTTTGCTTGCTGTTGTGACTGATCAACATCTCATGTCGTTTCAGTTGGCGAAACAAAAGCTCATGTGTGTTCTTAACACTTCCTAGCATGAAGTCAGACAAGTGACCCCGCCGAATTT	Cluster_7070	2	0	1	0	0	1	0	0	0	0	0	0	0	0	0	0	0	0	0	0	0
M04485:17:000000000-C66CP:1:1103:28934:18051	AACCAATGGCCTATTGAACGAGCATTGCGCTCTTGGGATATGCCTGAGAGCATGTCTGCTTCAGTGCTTCTACTTTCATTTTCTGCTGCTCTTGTTATCAGGAGCAGTGTTGCTGCATGCTTCTGCAAGTGGCACTGGCATGCTAAATATCAAGTTTTGCTTGCTGTTGTGACTGATCAACATCTCATGTCGTTTCAGTTGGCGAAACAAAGGCTCATGTGTGTTCTTAACACTTCATAGCATGAAGATAGACAAGTGAACCCGCCGAATTT	Cluster_7109	2	0	0	0	0	1	0	0	0	0	0	0	0	0	0	0	1	0	0	0	0
M04485:17:000000000-C66CP:1:2102:3832:21565	AACCAATGGCCTATTGAACGGGCATTGCGCTCTTGGGATATGCCTGAGAGCATGTCTGCTTCAGTGCTTCTACTTTCATTTTCTGCTGCTCTTGTTATCAGAAGCAGTGTTGCTGCATGCTTCTGCAAGTGGCACTGGCATGCTAAATATCAAGTTTTGCTTGCTGTTGTGACTGATCAACATCTCATGTCGTTTCAGTTGGCGAAACAAAAGCTCATGTGTGTTCTTAACACTTCCTAGCATGAAGTCAGACAAGTGACCCCGCCGAATTT	Cluster_7115	4	0	0	1	1	0	0	0	2	0	0	0	0	0	0	0	0	0	0	0	0
M04485:17:000000000-C66CP:1:1103:5124:22005	AACCAATGGCCTATTGAACGTGAATTGCGCTCTTGGGATACGCCTGAGAGCATGTCTGCTTCAGTGCTTCTACTTTCATTTTCTGCTGCTCTTGTTATCAGGAGCAGTGTTGCTGCATGCTTCTGCAAGTGGCACTTGCATGCTAAATATCAAGTTTTGCTTGCTGTTGTGACTGATCAACATCTCATGTCGTTTCAGTTGTCGAAACAAAAGCTCATGTGTGTTCTTAACACTTCCTAGCATGAAGTCAGACAAGTGAATCCGCCGAATTT	Cluster_7127	2	0	2	0	0	0	0	0	0	0	0	0	0	0	0	0	0	0	0	0	0
M04485:17:000000000-C66CP:1:2112:14408:28506	AACCAATGGCCTATTGAACGTGAATTGCGCTCTTGGGATATGCCTGAGAGCATGTCTGCTTCAGTGCTTCTACTTTCATTTTCTGCTGCTCTTGTTATCAGGAGCAGTGTTGCTGCATGCTTCTGCAAGTGGCACTGGCATGCTAAATATCAAGTTTTGCTTGCTGTTGTGACTGATCAACATCTCATGTCGTTTCAGTTGGCGAAACAAAAGCTCATGTGTGTTCTTAACACTTCTTAGCATTAAGTCAGACAAGTGAACCCGCCGAATTT	Cluster_7134	2	0	0	0	0	0	0	1	0	0	1	0	0	0	0	0	0	0	0	0	0
M04485:17:000000000-C66CP:1:1112:9447:26922	AACCAATGGCCTATTGAACGTGCATCGCGCTCTTGGGATACGCCTGAGAGCATGTCTGCTTCAGTGCTTCTACTTTCATTTTCTGCTGCTCTTGTTATCAGGAGCAGTGTTGCTGCATGCTTCTGCAAGTGGCACTGGCATGCTAAATATCAAGTTTTGCTTGCTGTTGTGACTGATCAACATCTCATGTCGTTTCAGTTGGCGAAACAAAAGCTCATGTGTGTTCTTAACACTTCCTAGCATGAAGTCAGGCAAGTGAAGCCGCCGAATTT	Cluster_7142	3	0	0	0	0	1	0	0	0	0	0	0	0	0	0	0	0	0	0	0	2
M04485:17:000000000-C66CP:1:1110:6057:9819	AACCAATGGCCTATTGAACGTGCATTGCGCTCTTGGGACACGCCTGAGAGCATGTCTGCTTCAGTGCTTATACTTTCATTTTCTGCTGCTCTTGTTATCAGGAGCAGTGTTGCTGCATGCTTCTGCAAGTGGCACTGGCATGCTAAATATCAAGTTTTGCTTGCTGTTGTGACTGATCAACATCTCATGTCGTTTCAGTTGGCGAAACAAAAGCTCATGTGTGTTCTTAACACTTCCTAGCATGAAGTCAGACAAGTGAACCCGCCGAATTT	Cluster_7161	2	0	0	0	0	0	1	1	0	0	0	0	0	0	0	0	0	0	0	0	0
M04485:17:000000000-C66CP:1:1110:18802:27678	AACCAATGGCCTATTGAACGTGCATTGCGCTCTTGGGACATGCCTGAGAGCATGTCTGCTTCAGTGCTTCTCCTTTCATTTTCTGCTGCACTTGTTATCAGGAGCAGTGTTGCTGCATGCTTCTGCAAGTGGCACTGGCATGCTAAATATCAAGTTTTGCTTGCTGTTGTGACTGATCAACATCTCATGTCGTTTCAGTTGGCGAAACAAAAGCTCATGTGTGTTCTTAACACTTCCTAGCATGAAGTCAGACAAGTGACCCCGCCGAATTT	Cluster_7163	2	0	0	0	0	0	0	0	0	0	0	0	0	0	0	0	0	0	1	0	1
M04485:17:000000000-C66CP:1:1103:25688:20498	AACCAATGGCCTATTGAACGTGCATTGCGCTCTTGGGATATGCCTGAGAGCATGTCTACTTCAGTGCTTCTACTTTCATTTTCTGCTGCTCTTGTTATCAGGAGCAGTTTTGCTGCATGCTTCTGCAAGTGGCACTGGCATGCTAAACATCAAGTTTTGCTTGCTGTTGTGACTGATCAACATCTCATGTCGTTTCAGTTGGCGAAACAAAAGCTCATGTGTGTTCTTAACACTTCCTAGCATGAAGACAGACAAGTGATCCCGCCGAATTT	Cluster_7191	4	0	0	0	0	0	0	0	0	0	1	0	0	0	0	2	0	0	1	0	0
M04485:17:000000000-C66CP:1:2111:15467:27913	AACCAATGGCCTATTGAACGTGCATTGCGCTCTTGGGATATGCCTGAGAGCATGTCTGCTTCAGTGCTTCTACTTTCATTTTCTGCTGCTCTTGTTATCAGAAGCAGTGTTGCTGCATGCTTCTGCAAGTGGCACTGGCATGCTAAATATCAAGTTTTGCTTGCTGTTGTGACTGATCAACATCTCATGTCGTTTCAGTTGGCGAAACAAAAGCTCATGTGTGTTCTTAACACTTCCTAGCATGAAGTCAGACAAGTATACCCGCCGAATTT	Cluster_7201	2	0	0	1	1	0	0	0	0	0	0	0	0	0	0	0	0	0	0	0	0
M04485:17:000000000-C66CP:1:1113:7671:5702	AACCAATGGCCTATTGAACGTGCATTGCGCTCTTGGGATATGCCTGAGAGCATGTCTGCTTCAGTGCTTCTACTTTCATTTTCTGCTGCTCTTGTTATCAGGAGCAGTGTTGCTGCATGCTTCTGCAAGTGGCACTGGCATGCTAAACATCAAGTTTTGCTTGCTGTTGTGACTGATCAACATCTCATGTCGTTACAGTTGGCGAAACAAAAGCTCATGTGTGTTCTTAACACTACCTAGCATGAAGGCAGACAAGTGAACCCGCCGAATTT	Cluster_7214	4	0	0	0	0	0	0	0	0	0	0	0	0	1	0	0	0	0	1	2	0
M04485:17:000000000-C66CP:1:1113:8671:4920	AACCAATGGCCTATTGAACGTGCATTGCGCTCTTGGGATATGCCTGAGAGCATGTCTGCTTCAGTGCTTCTACTTTCATTTTCTGCTGCTCTTGTTATCAGGAGCAGTGTTGCTGCATGCTTCTGCAAGTGGCACTGGCATGCTAAACATCAAGTTTTGCTTGCTGTTGTGACTGATCAACATCTCATGTCGTTTCAGTTGGCGAAACAAAAGCTCATGGGTGTTCTTAACACTTCCTAGCATGAGGTCAGAAAGGTGACCCCGCCGAATTT	Cluster_7215	3	0	0	0	0	0	0	0	0	1	1	0	0	0	0	0	1	0	0	0	0
M04485:17:000000000-C66CP:1:1105:19359:27492	AACCAATGGCCTATTGAACGTGCATTGCGCTCTTGGGATATGCCTGAGAGCATGTCTGCTTCAGTGCTTCTACTTTCATTTTCTGCTGCTCTTGTTATCAGGAGCAGTGTTGCTGCATGCTTCTGCAAGTGGCACTGGCATGCTAAATATCAAGTTTTGCTTGCTGTTGTGACTGACCATCATCTCATGTCGTTTCAGTTGGCGAAACAAAAGCTCATGTGTGTTCTTAACACTTCCTAGCATGAAGTCAGCCAAGTGATCCCGCCGAATTT	Cluster_7224	5	0	1	0	0	0	0	0	1	0	0	0	1	1	0	0	0	0	0	1	0
M04485:17:000000000-C66CP:1:1106:18795:28815	AACCAATGGCCTATTGAACGTGCATTTCGCTCTTGGGATATGCCTGAGAGCATGTCTGCTTCAGTGCTTCTACTTTCATTTTCTGCTGCTCTTGTTATCAGGAGCAGTGTTGCTGCATGCTTCTGCAAGTGGCACTGGTATGCTAAATATCAAGTTTTGCTTGCTGTTGTGACTGATCAACATCTAATGTCGTTTCAGTTGGCGAAACAAAAGCTCATGTGTGTTCTTAACACTTCCTCGCATGAAGTCAGACAAGTGAACCCGCCGAATTT	Cluster_7274	2	0	0	1	0	0	0	0	0	0	0	0	1	0	0	0	0	0	0	0	0
M04485:17:000000000-C66CP:1:2105:7672:23919	AACCAATGGCCTATTGAAGGTGCATTGCGCTCTTGGGATATGCCTGAGAGCATGTCTGCTTCAGTGCTTCTACTTTCATTTTCTGCTGCTCTTGTTATCAGGAGCAGTGTTGCTGCATGCTTCTGCAAGTGGCACTGGCATGCTAAACATCAAGTTTTGCTTGCTGTTGTGACTGATCAACATCTCATGTCGTTTCAGTTGGCGAAAAAAAAGCTCATGTGTGTTCTTAACACTTCCTAGCATGAAGTCAGACAAGTAAACCCGCCGAATTT	Cluster_7278	3	0	0	0	0	0	0	0	0	2	0	0	0	1	0	0	0	0	0	0	0
M04485:17:000000000-C66CP:1:2114:8415:16633	AACCAATGGCCTCATGAACGTGCATTGCGCTCTTGGGATATGCCTGAGAGCATGGCTGCTTCAGTGCTTCTACTTTCATTTTCTGCTGCTCTTGTTATCAGGAGCAGTGTTGCTGCATGCTTCTGCAAGTGGCACTGGCATGCTAAACATCAAGTTTTGCTTGCTGTTGTGGCTGATCAACATCTCATGTCGTTTCAGTTGGCGAAACAAAAGCTCATGTGTGTTCTTAACACTTCCTGGCATGAAGTCAGGCAAGTGAGCCCGCCGAATTT	Cluster_7295	11	0	0	0	0	0	0	0	0	0	2	0	0	2	0	1	2	2	2	0	0
M04485:17:000000000-C66CP:1:2111:5844:15647	AACCAATGGCCTCATGAACGTGCATTGCGCTCTTGGGATATGCCTGAGAGCATGTCTGCTTCAGTGCTTCTACTTTCATTTTCTGCTGCTCTTGTTATCAGGAGCAGTGTTGCTGCATGCTTCTGCAAGTGGCACTGGCATGCTAAACATCAAGTTTTGCTTGCTGTTGTGACTGATCAACATCTCATGTCGTTTCAGTTGGCGAACCAAAAGCTCATGTGTGTTCTTAACCCTTCCTAGCATGAAGTCAGACAAGTGATCCCGCCGAATTT	Cluster_7299	5	0	0	0	0	0	0	0	0	1	1	0	0	0	0	0	0	1	1	1	0
M04485:17:000000000-C66CP:1:2113:3715:13150	AACCAATGGCCTCTCGAACGTGCATTGCGCTCTTGGAATATGCCTGAGAGCATGTCTGCTTCAGTGCTTCTACTTTCATTTTCTGCTGCTCTTGTTATCAGGAGCAGTGTTGCTGCATGCTTCTGCAAGTGGCACTGGCATGCTAAACATCAAGTTTTGCTTGCTGTTGTGACTGATCAACATCTCATGTCGTTTCAGTTGGCGAAACAAAAGCTCATGTGTGTTCTTAACACTTCCTAGCATGAAGTCAGAAAAGTGAACCCGCCGAATTT	Cluster_7355	3	0	0	0	0	0	0	0	0	0	1	0	0	1	0	0	0	0	1	0	0
M04485:17:000000000-C66CP:1:1101:19987:26112	AACCAATGGCCTCTCGAACGTGCATTGCGCTCTTGGGATATGCCTGAGAGAATGTCTGCTTCAGTGCTTCTACTTTCATTTTCTGCTGCTCTTGTTATCAGGAGCAGTGTTGCTGCATGCTTCTGCAAGTGGCACTGGCATGCTAAACATCAAGTTTTGCTTGCTGTTGTGACTGATCAACATCTCATGTCGTTTCAGTTGGCGAAACAAAAGCTCATGTGTGTTCTTAACACTTCTTAGCATGAAGTCAGACAAGTGATCCCGCCGAATTT	Cluster_7357	2	0	0	0	0	0	0	0	0	0	0	0	0	0	0	0	0	0	1	1	0
M04485:17:000000000-C66CP:1:2114:8715:17790	AACCAATGGCCTCTCGAACGTGCATTGCGCTCTTGGGATATGCCTGAGAGCATGTCTGCTTCAGTGCTTCTACTTTCATTTTCTGCTGCTCTTGTTATCAGGAGAAGTGTTGCTGCATGCTTCTGCAAGTGGCACTGGCATGCTAAATATCAAGTTTTGCTTGCTGTTGTGACTGATCAACATCTCATGTCGTTTGAGTTGTCGAAACAAAAGCTTATGTGTGTTCTTAACACTTCTTAGCATGAAGTCAGACAAGTGATCCCGCCGAATTT	Cluster_7362	3	0	0	0	1	0	0	0	0	0	0	1	0	0	0	0	1	0	0	0	0
M04485:17:000000000-C66CP:1:1110:12431:14102	AACCAATGGCCTCTCGAACGTGCATTGCGCTCTTGGGTTATGCCTGAGAGCATGTCTGCTTCAGTGCTTCTACTTTCATTTTCTGCTGCTCTTGTTATCAGGAGCAGTGTTGCTGCATGCTTCTGCAAGTGGCACTGGCATGCTAAATATCAAGTTTTGCTTGCTGTTGTGACTGATCAACATCTCATGTCGTTTCAGTTGGCGAAATAAAAGCTCATGTGTGTTCTTAACACTACCTGGCATGAAGTCAGACAAGTGACCCCGCCGAATTT	Cluster_7377	3	0	0	0	0	0	0	1	1	1	0	0	0	0	0	0	0	0	0	0	0
M04485:17:000000000-C66CP:1:1110:16008:27118	AACCAATGGCCTCTCGAACGTGCATTGCGCTCTTGGGTTATGCCTGATAGCATGTCTGCTTCAGTGCTTCTACTTTCATTTTCTGCTGCTCTTGTTATCAGGAGCAGTGTTGCTGCATGCTTCTGCAAGTGGCACTGGCATGCTAAATATCAAGTTTTGCTTGCTGTTGTGACTGATCAACATCTCATGTCGTTTCAGTTGGCGAAACAAAAGCTCATGTGTGTTCTTAACACTTCCTAGCATGAAGTCAGACAAGTGACCCCGCCGAATTT	Cluster_7378	2	0	0	0	0	0	1	0	0	1	0	0	0	0	0	0	0	0	0	0	0
M04485:17:000000000-C66CP:1:2113:4501:12218	AACCAATGGCCTCTTCAACGTGCATTGCGCTCTTGGGATATGCCTGAGAGCATGTCTGCTTCAGTGCTTCTACTTTCATTTTCTGCTGCTCTTGTTATCAGGAGCAGTGTTGCTGCATGCTTCTGCAAGTGGCACTGGCATGCTAAATATCAAGTTTTGCTTGCTGTTGTGACTGATCAACATCTCATGTCGTTTCAGTTGGCGAAACAAAAGCTCATGTGTGTTCTTAACACTTCCTAGCATGAAGTCAGACAAGTAATGCCGCCGAATTT	Cluster_7452	2	1	1	0	0	0	0	0	0	0	0	0	0	0	0	0	0	0	0	0	0
M04485:17:000000000-C66CP:1:1108:13218:27058	AACCAATGGCCTCTTCAACGTGCATTGCGCTCTTGGGATATGCCTGAGAGCATGTCTGCTTCAGTGCTTCTACTTTCATTTTCTGCTGCTCTTGTTATCAGGAGCAGTGTTGCTGCATGCTTCTGCAAGTGGCACTGGCATGCTAAATATCAATTTTTGCTTGCTGTTGTGACTGATCAACATCTCATGTCGTTTCAGTTGGCGAAACAAAAGCTCATGTGTGTTCTTAACACTTCCTAGCACGAAGTCAGACAAGTGACCCCGCCGAATTT	Cluster_7461	2	0	0	0	0	0	0	1	0	0	0	0	1	0	0	0	0	0	0	0	0
M04485:17:000000000-C66CP:1:1104:25000:22962	AACCAATGGCCTCTTGAAAGGGCATTGCGCTCTTGGGATATGCCTGAGAGCATGTCTGCTTCAGTGCTTCTACTTTCATTTTCTGCTGCTCTTGTTATCAGGAGCAGTGTTGCTGCATGCTTCTGCAAGTGGCACTGGCATGCTAAACATCAAGTTTTGCTTGCTGTTGTGACTGATCAACATCTCATGTCGTTTCAGTTGGCGAAACAAAAGCTCATGTGTGTTCTTAACACTTCTTAGCATGAAGTCAGACAAGTGACCCCGCCGAATTT	Cluster_7487	2	0	0	0	0	0	0	0	0	0	1	0	0	1	0	0	0	0	0	0	0
M04485:17:000000000-C66CP:1:1108:20731:17266	AACCAATGGCCTCTTGAAAGTGCATTCCGCTCTTGGGATATGCCTGAGAGCATGTCTGCTTCAGTGCTTCTACTTTCATTTTCTGCTGCTCTTGTTATCAGGAGCAGTGTTGCTGCATGCTTCTGCAAGTGGCACTGGCATGCTAAACATCAAGTTTTGCTTGCTGTTGTGACTGATCAACATCTCATGTCGTTTCAGTTGGCGAAACAAAAGCTCATGTGTGTTATTAAAACTTCCTAGCATGAAGTCAGACAAGTGAACCCGCCGAATTT	Cluster_7501	2	0	0	0	0	0	0	0	0	0	0	0	0	0	0	0	0	0	2	0	0
M04485:17:000000000-C66CP:1:1103:17318:28007	AACCAATGGCCTCTTGAAAGTGCATTGCGCCCTTGGGATATGCCTGAGAGCATGTCTGCTTCAGTGCTTCTACTTTCATTTTCTGCTGCTCTTGTTATCAGGAGCAGTGTTGCTGCATGCTTCTGCAAGTGGCACTGGCATTCTAAATATCAAGTTTTGCTTGCTGTTGTGACTGATCAACATCTCATGTCGTTTCAGTTGGCGAAACAAAAGCTCATGTTTGTTCTTAACACTTCCTATCATGAAGTCAGACAAGTGATCCCGCCGAATTT	Cluster_7512	2	0	0	0	0	0	0	0	0	0	0	0	0	0	2	0	0	0	0	0	0
M04485:17:000000000-C66CP:1:1109:16808:19039	AACCAATGGCCTCTTGAAAGTGCATTGCGCTCTTGGGATACGCCTGAGAGCATGTCTGCTTCAGTGCTTCTACTTTCATTTTCTGCTGCTCTTGTTATCAGGAGCAGTGTTGCTGCATGCTTCTGCAAGTGGCACTGGCATGCTAAATATCAAGTTTTGCTTGCTGTTGTGACTGATCAACATCTCATGTCGTTTCAGTTGTCGAAACAAAAGCTCATGTGTGTTCTTAACACTTCTTAGCATGAAGTCAGACAAGTGATCCCGCCGAATTT	Cluster_7537	3	0	0	0	0	0	1	1	1	0	0	0	0	0	0	0	0	0	0	0	0
M04485:17:000000000-C66CP:1:1111:25368:24675	AACCAATGGCCTCTTGAAAGTGCATTGCGCTCTTGGGATACGCCTTAGAGCATGTCTACTTCAGTGCTTCTACTTTCATTTTCTGCTGCTCTTGTTATCAGGAGCAGTGTTGCTGCATGCTTCTGCAAGTGGCACTGGCATGCTAAATATCAAGTTTTGCTTACTGTTGTGACTGATCAACATCTCATGTCGTTTCAGTTGGCGAAACAAAAGCTCATGTGTGTTCTTAACACTTCCTAGCATGAAGTCAGACAAGTGAATCCGCCGAATTT	Cluster_7556	2	0	0	0	0	0	0	0	0	0	0	0	2	0	0	0	0	0	0	0	0
M04485:17:000000000-C66CP:1:1113:21632:16340	AACCAATGGCCTCTTGAAAGTGCATTGCGCTCTTGGGATATGCCCGAGAGCATGTCTGCTTCAGTGCTTCTACTTTCATTTTCTGCTGCTCTTGTTATCAGGAGCAGTGTTGCTGCATGCTTCTGCAAGTGGCACTGGCATGCTAAACATCAAGTTTTGCTTGCTGTTGTGACTGATCAACATCTCATGTCGTTTCAGTTGGCGAAACAAGAGCTCATGTGTGTTCTTAACACTTACTAGCATGAAGTCAGACAAGTGACCCCGCCGAATTT	Cluster_7563	2	0	0	0	0	0	0	0	0	0	0	0	0	0	0	0	0	0	2	0	0
M04485:17:000000000-C66CP:1:2107:14110:28666	AACCAATGGCCTCTTGAAAGTGCATTGCGCTCTTGGGATATGCCTGAGAGCATGTCTGCTTCAGTGCTTCTAATTTCATTTTCTGCTGCTCTTGTTATCAGGAGCAGTGTTGCTGCATGCTTCTGCAAGTGGCAATGGCATGCTAAACATCAAGTTTTGCTTGCTGTTGTGACTGATCAACATCTCATGTCGTTTCAGTTGGCGAAACAAAAGCTCATGTGTGTTCTTAACACTTCCTAGCATGAAGTCAGACAAGTTACCCCGCCGAATTT	Cluster_7586	2	0	0	0	0	0	0	0	0	0	1	0	0	0	0	0	0	0	1	0	0
M04485:17:000000000-C66CP:1:2107:20062:7318	AACCAATGGCCTCTTGAAAGTGCATTGCGCTCTTGGGATATGCCTGAGAGCATGTCTGCTTCAGTGCTTCTACTTTCATTTTCTGCTGCTCTTGTTATCAGAAGCAGTGTTGCTGCATGCTTCTGCAAGTGGCACTGGCATGCTAAATATCAAGTTTTGCTTGCTGTTGTGACTGATCAACATCTCATGTCGTTTCAGTTGGCGAAACAAGAGCTCATGTGTGTTCTTAACACTTCATAGAATGAAGTCAGACAAGTGAACCCGCCGAATTT	Cluster_7608	2	1	0	1	0	0	0	0	0	0	0	0	0	0	0	0	0	0	0	0	0
M04485:17:000000000-C66CP:1:1110:6053:25195	AACCAATGGCCTCTTGAAAGTGCATTGCGCTCTTGGGATATGCCTGAGAGCATGTCTGCTTCAGTGCTTCTACTTTCATTTTCTGCTGCTCTTGTTATCAGGAGCAGTGTTGCTGCATGCTTCTGCAAGTGGCACTAGCATGCTAAACATCAAGTTTTGCTTGCTGTTGTGACTGATCAACATCTCATGTCGTTTCAGTTGGCGAAACAAAAGCTCATGTGTGTTCTTAACACTTCCTAGCAAGAAGTCAGACAAGTTACCCCGCCGAATTT	Cluster_7626	2	0	0	0	0	0	0	0	0	0	0	0	0	1	0	0	0	0	1	0	0
M04485:17:000000000-C66CP:1:1114:12411:28611	AACCAATGGCCTCTTGAAAGTGCATTGCGCTCTTGGGATATGCCTGAGAGCATGTCTGCTTCAGTGCTTCTACTTTCATTTTCTGCTGCTCTTGTTATCAGGAGCAGTGTTGCTGCATGCTTCTGCAAGTGGCACTGGCATGCTAAACATCAAGTTTTGCTTACTGTTGTGACTGATCAACATCTCATGTCTTTTCAGTTGGCGAAACAAAAGCTCATGTGTGTTCTTAACACTTCCTAGCATGAAGTCAGCCAAGTGACCCCGCCGAATTT	Cluster_7634	3	0	0	0	0	0	0	0	0	0	0	0	0	1	0	1	0	0	1	0	0
M04485:17:000000000-C66CP:1:1113:21687:11731	AACCAATGGCCTCTTGAAAGTGCATTGCGCTCTTGGGATATGCCTGAGAGCATGTCTGCTTCAGTGCTTCTACTTTCATTTTCTGCTGCTCTTGTTATCAGGAGCAGTGTTGCTGCATGCTTCTGCAAGTGGCACTGGCATGCTAAACATCAAGTTTTGCTTGCTATTGTGACTGATCAACATCTCATGTCGTTTCAGTTGGCGAAACAAAAGCTCAAGTGTGTTCTTAACACTTCCTAGCATGAAGTCAGACAAGTGAACCCGCCGAATTT	Cluster_7635	2	0	0	0	0	0	0	0	0	0	0	0	0	0	0	0	0	1	1	0	0
M04485:17:000000000-C66CP:1:2103:17208:6871	AACCAATGGCCTCTTGAAAGTGCATTGCGCTCTTGGGATATGCCTGAGAGCATGTCTGCTTCAGTGCTTCTACTTTCATTTTCTGCTGCTCTTGTTATCAGGAGCAGTGTTGCTGCATGCTTCTGCAAGTGGCACTGGCATGCTAAACATCAAGTTTTGCTTGCTGTGGTGACTGATCAACATCTCATGTCGTTTCAGTTGGCGAAACAAAAGCTCATGTGTGTTCTTAACACTTCCTAGCATGAATTCAGACAAGTGAGCCCGCCGAATTT	Cluster_7636	8	0	0	0	0	0	0	0	0	0	1	1	0	0	0	2	2	0	1	1	0
M04485:17:000000000-C66CP:1:1105:8801:26179	AACCAATGGCCTCTTGAAAGTGCATTGCGCTCTTGGGATATGCCTGAGAGCATGTCTGCTTCAGTGCTTCTACTTTCATTTTCTGCTGCTCTTGTTATCAGGAGCAGTGTTGCTGCATGCTTCTGCAAGTGGCACTGGCATGCTAAACTTCAAGTTTTGCTTGCTGTTGTGACTGATCAACATCTCATGTCGTTTCAGTTGGCGAAACAAAAGCTCATGTGTGTTCTTAACACTTCCTAGCATGAAGTCAGACAAGTTAGCCCGCCGAATTT	Cluster_7657	2	0	0	0	0	0	0	0	0	0	1	0	0	0	0	0	0	0	0	1	0
M04485:17:000000000-C66CP:1:1103:17371:28638	AACCAATGGCCTCTTGAAAGTGCATTGCGCTCTTGGGATATGCCTGAGAGCATGTCTGCTTCAGTGCTTCTACTTTCATTTTCTGCTGCTCTTGTTATCAGGAGCAGTGTTGCTGCATGCTTCTGCAAGTGGCACTGGCATGCTAAATATCAAGTTTTGCTTGCTGTTGTAACTGATCAACATCTCATGTCGTTTCAGTTGGCGAAACAAAAGCTCATGTGTGTTCTTAACACTTCCTAGCATGAAGTCAGACAAGTTTACCCGCCGAATTT	Cluster_7663	2	0	0	0	0	0	0	0	0	0	0	0	0	0	0	1	0	1	0	0	0
M04485:17:000000000-C66CP:1:2113:20788:20302	AACCAATGGCCTCTTGAAAGTGCATTGCGCTCTTGGGATATGCCTGAGAGCATGTCTGCTTCAGTGCTTCTACTTTCATTTTCTGCTGCTCTTGTTATCAGGAGCAGTGTTGCTGCATGCTTCTGCAAGTGGCACTGGCATGCTAAATATCAAGTTTTGCTTGCTGTTGTGACTGATCAACATCTCATGTCGTTTCAGTTGGAGAAACAAAAGCTCATGTGTGTTCTTAACACTTACTAGCATGAGGTCAGACAAGTGACCCCGCCGAATTT	Cluster_7675	2	0	0	1	0	0	0	0	0	0	0	0	0	0	0	0	0	0	1	0	0
M04485:17:000000000-C66CP:1:1108:20249:22164	AACCAATGGCCTCTTGAAAGTGCATTGCGCTCTTGGGATATGCCTGAGAGCATTTCTGCTTCAGTGCTTCTACTTTCATTTTCTGCTGCTCTTGTTATCAGGAGCAGTGTTGCTGCATGCTTTTGCAAGTGGCACTGGCATGCTAAACATCAAGTTTTGCTTGATGTTGTGACTGATCAACATCTCATGTCGTTTCAGTTGGCGAAACAAAAGCTCATGTGTGTTCTTAACACTTCCTAGCATGAAGTCAGACAAGTGAACCCGCCGAATTT	Cluster_7744	2	0	0	0	0	0	0	0	0	0	0	0	0	0	0	0	0	0	2	0	0
M04485:17:000000000-C66CP:1:2105:8592:21443	AACCAATGGCCTCTTGAACATGCATTGCGCTCTTGGGATATGCCTGAGAGCATGTCTGCTTCAGTGCTTCTACTTTCATTTTCTGCTGCTCTTGTTATCAGGAGCAGTGTTGCTGCATGCTTCTGCAAGTGGCACTGGCATGCTAAACATCAAGTTTTGCTTGCTGTTGTGACTGATCAACATCTCATGTCGTTTCAGTTGGCGAAACAAAAGCTCATGTGTGTTCTTAACACTTCCTAGCATTAAGTCAGACAAGTGAGGCCGCCGAATTG	Cluster_7821	2	0	0	0	0	0	0	0	0	0	0	0	0	0	0	1	0	1	0	0	0
M04485:17:000000000-C66CP:1:2107:12633:26905	AACCAATGGCCTCTTGAACATGCATTGCGCTCTTGGGATATGCCTGAGAGCATGTCTGCTTCAGTGCTTCTACTTTCATTTTCTGCTGCTCTTGTTATCAGGAGCAGTGTTGCTGCATGCTTCTGCAAGTGGCACTGGCATGCTAAATATCAAGTTTTGCTTGCTGTTGTGACTGACCAACATCTCATGTCGTTTCAGTTGGCGAAACAAAAGCTCATGTGTGTTCTTAACACTTCTTAGCATGAAGTCGGACAGGTGACCCCGCCGAATTT	Cluster_7827	2	1	0	1	0	0	0	0	0	0	0	0	0	0	0	0	0	0	0	0	0
M04485:17:000000000-C66CP:1:2106:20819:2485	AACCAATGGCCTCTTGAACATGCATTGCGCTCTTGGGATATGCCTGAGAGCATGTCTGCTTCAGTGCTTCTACTTTCATTTTCTGCTGCTCTTGTTATCAGGAGCAGTGTTGCTGCATGCTTCTGCAAGTGGCACTGGCATGCTAAATATCAAGTTTTGCTTGCTGTTGTGACTGATCAACATCTCATGTCGTTTCAGTTGGCGAAACAAAAGCTCATGTGTGTTCTTAACACTTCCTAGCATAAAGGCAGACAGGTGACCCCGCCGAATTT	Cluster_7829	2	0	0	0	0	0	0	0	0	0	0	1	1	0	0	0	0	0	0	0	0
M04485:17:000000000-C66CP:1:2108:9582:21357	AACCAATGGCCTCTTGAACCTGCATTGCGCTCTTGGGATATGCCTGAGAGCATGTCTGCTTCAGTGCTTCTACTTTCATTTTCTGCTGCTCTTGTTATCAGGAGCAGTGTTGCTGCATGCTTCTGCAAGTGGCACTGGCATGCTAAATATCAATTTTTGCTTGCTGTTGTGACTGATCAACATCTCATGTCGTTTCAGTTGGCGAAACAAAAGCTCATGTGTGTTCTTAACACTTCCTGGCATGAAGTGAGACAAGTAACCCCGCCGAATTT	Cluster_7858	2	2	0	0	0	0	0	0	0	0	0	0	0	0	0	0	0	0	0	0	0
M04485:17:000000000-C66CP:1:2108:9858:27789	AACCAATGGCCTCTTGAACGAGAATTGCGCTATTGGGATACGCCTGAGAGCATGTCTGCTTCAGTGCTTCTACTTTCATTTTCTGCTGCTCTTGTTATCAGGAGCAGTGTTGCTGCATGCTTCTGCAAGTGGCACTGGCATGCTAAATATCAAGTTTTGCTTGCTGTTGTGACTGATCAACATCTCATGTCGTTTCAGTTGGCGAAACAAAAGCTCATGTGTGTTCTTAACACTTCCTAGCATGAAGACAGACAAGTGAATCCGCCGAATTT	Cluster_7861	3	0	1	1	0	0	0	0	1	0	0	0	0	0	0	0	0	0	0	0	0
M04485:17:000000000-C66CP:1:1105:12133:28177	AACCAATGGCCTCTTGAACGAGCATTGCGCTCTTGGGATACGCCTGAGAGCATGTCTGCTTCAGTGCTTCTACTTTCATTTTCTGCTGCTCTTGTTATCAGGAGCAGTGTTGCTGCATGCTTCTGCAAGTGGCACTGGCATGCTAAATATCAAGTTTTGCTTGCTGTTGTGACTGATCAACATCTCATGTCGTTTCAGTTGGCGAAACAAAAGCTCATGTGTGTTCTTAGCACTTCCTAGCATGAAGGCAGACAAGTGATCCCGCCGAATTT	Cluster_7920	2	0	0	1	0	0	0	0	0	0	0	0	0	0	1	0	0	0	0	0	0
M04485:17:000000000-C66CP:1:2112:14201:28672	AACCAATGGCCTCTTGAACGAGCATTGCGCTCTTGGGATACGCCTGAGAGCATGTCTGCTTCAGTGCTTCTACTTTCATTTTCTGCTGCTCTTGTTATCAGGAGCAGTGTTGCTGCATGCTTCTGCAAGTGGCACTGGCATGCTAAATATCAAGTTTTGCTTGCTGTTGTGACTGATCAACATCTCATGTCGTTTCAGTTGTCGAAACAAAAGCTCATGTGTGTTCTTAACACTTCCTAGCATGAAGTCAGACAAGTGCTCCCGCCGAATTT	Cluster_7923	2	0	0	0	0	0	0	1	1	0	0	0	0	0	0	0	0	0	0	0	0
M04485:17:000000000-C66CP:1:1102:26919:23234	AACCAATGGCCTCTTGAACGAGCATTGCGCTCTTGGGATACGCCTGAGAGCATGTCTGCTTCAGTGCTTCTACTTTCATTTTCTGCTGCTCTTGTTATCAGGAGCAGTGTTGCTGCATGCTTCTGCAAGTGGCACTGGCATGCTAAATATCAAGTTTTGCTTGCTGTTGTTACTGATCAACATCTCATGTCGTTTCAGTTGGCGAAACAAAAGCTCATGTGTGTTCCTAACACTTCCTAGCATGAAGTCAGGCAAGTGAAGCCGCCGAATTT	Cluster_7926	2	0	0	1	0	0	0	0	0	0	0	0	0	0	1	0	0	0	0	0	0
M04485:17:000000000-C66CP:1:1103:17135:24614	AACCAATGGCCTCTTGAACGAGCATTGCGCTCTTGGGATATCCCTGAGAGCATGTCTGCTCCAGTGCTTCTACTTTCTTTTTCTGCTGCTCTTGTTATCAGGAGCAGTGTTGCTGCATGCTTCTGCAAGTGGCACTGGCATGCTAAACATCAAGTTTTGCTTGCTGTTGTGACTGATCAACATCTCATGTCGTTTCAGTTGGCGAAACAAAAGCTCATGTGTGTTCTTAACACTTCCTAGCATGAAGTCAGACAAGTGAACCCGCCGAATTT	Cluster_7936	2	0	0	0	0	0	0	0	0	1	0	0	0	0	0	0	0	0	0	1	0
M04485:17:000000000-C66CP:1:1105:24722:21782	AACCAATGGCCTCTTGAACGAGCATTGCGCTCTTGGGATATGCCTGAGAGCATGTCTGCTTCAGTGCTTCTACTTTCATTTTCTGCTGCTCTTGTTATCAGGAGCAGTGTTGCTGCATGCTTCTGCAAGTGGCACCGGCATGCTAAACATCAAGTTTTGCTTGCTGTTGTGACTGATCAACATCTCATGTCGTTTCAGTTGGCGAAACAAAAGCTCATGTGTCTTCTTAACACTTCCTAGCATGAAGTCAGACAAGTGATCCCGCCGAATTT	Cluster_7978	2	0	0	0	0	0	0	0	0	0	0	0	0	0	0	1	0	0	1	0	0
M04485:17:000000000-C66CP:1:1113:18065:27170	AACCAATGGCCTCTTGAACGAGCATTGCGCTCTTGGGATATGCCTGAGAGCATGTCTGCTTCAGTGCTTCTACTTTCATTTTCTGCTGCTCTTGTTATCAGGAGCAGTGTTGCTGCATGCTTCTGCAAGTGGCACTGGCATGCTAAACATCAAGTTTTGCTTGCTGTTGTGACTGATCAACATCTCATGTCGTTTCAGTTGGCGATACAAAAGCTCATGTGTGTTCTTAACACTTCCTAGCATGAAGTCACACAAGTAACCCCGCCGAATTT	Cluster_7995	2	0	0	0	0	0	0	0	0	0	2	0	0	0	0	0	0	0	0	0	0
M04485:17:000000000-C66CP:1:1113:6679:25369	AACCAATGGCCTCTTGAACGAGCATTGCGCTCTTGGGATATGCCTGAGAGCATGTCTGCTTCAGTGCTTCTACTTTCATTTTCTGCTGCTCTTGTTATCAGGAGCAGTGTTGCTGCATGCTTCTGCAAGTGGCACTGGCATGCTAAACATCAAGTTTTGCTTGCTGTTGTTACTGATCAACATCTCATGTCGTTTCAGTTGGCGAAACAAAAGCTCATGTGTGTTCTTAACACTTTCTAGCATGAAGTCAGACAAGTGATCCCGCCGAATTT	Cluster_7998	4	0	0	0	0	0	0	1	1	0	0	0	0	1	0	0	0	0	0	1	0
M04485:17:000000000-C66CP:1:1105:27508:9510	AACCAATGGCCTCTTGAACGAGCATTGCGCTCTTGGGATATGCCTGAGAGCATGTCTGCTTCAGTGCTTCTACTTTCATTTTCTGCTGCTCTTGTTATCAGGAGCAGTGTTGCTGCATGCTTCTGCAAGTGGCACTGGCATGCTAAATATCAAGTTTTGCTTGCTGTTGTGACTGATCAACATCTCATGTCGTTTCAGTTGGCGAAACAAAAGCTTATGTGTGTTCTTAACACTTCCTAGCATGAAGTTAGCCAAGGGAACCCGCCGAATTT	Cluster_8017	2	0	0	0	0	1	0	0	0	0	1	0	0	0	0	0	0	0	0	0	0
M04485:17:000000000-C66CP:1:1103:20899:17745	AACCAATGGCCTCTTGAACGAGCATTGCGCTCTTGGGATATGCCTGAGAGCATGTCTGCTTCAGTGCTTCTACTTTCATTTTCTGCTGCTCTTGTTATCAGGAGCAGTGTTGCTGCATGCTTCTGCAAGTGGCACTGGCATGCTAAATATCAAGTTTTGCTTGCTGTTGTGTCTGATCAACATCTCATGTCGTTTCAGTTGGCGAAACAAAAGCTCATGTGTGTTCTTAACACTTACTAGCATGAAGTCAGACAAGTGACCCCGCCGAATTT	Cluster_8025	2	0	0	0	0	0	0	0	0	0	0	0	1	0	0	0	0	0	0	0	1
M04485:17:000000000-C66CP:1:1106:15196:27084	AACCAATGGCCTCTTGAACGAGCATTGCGCTCTTGGGATATGCCTGAGAGCATGTCTGCTTCAGTGCTTCTACTTTCATTTTCTGCTGCTCTTGTTATCAGGAGCAGTGTTGCTGCATGCTTCTGCAAGTGGCACTGGTATGCTAAACATCAAGTTTTGCTTGCTGTTGTGACTGATCACCATCTCATGTCGTTTCAGTTGGCGAAACAAAAGCTCATGTGTGTTCTTAACACTTCCTAGCATGAAGTCAGACAAGTGACCCCGCCGAATTT	Cluster_8032	2	0	0	0	0	0	0	0	0	0	0	0	0	1	0	0	0	0	0	1	0
M04485:17:000000000-C66CP:1:1103:27756:19871	AACCAATGGCCTCTTGAACGAGCATTGCGCTCTTGGGATATGCCTGAGATAATGTCTGCTTCAGTGCTTCTACTTTCATTTTCTGCTGCTCTTGTTATCAGGAGCAGTGTTGCTGCATGCTTCTGCAAGTGGCACTGGCATGCTAAATATCAAGTTTTGCTTGCTGTTGTGACTGATCAACATCTCATGTCGTTTCAGTTGGCGAAACAAAAGCTCATGTGTGTTCTTAACACTTCCTAGCATGAAGTCAGGCAAGTTACCCCGCCGAATTT	Cluster_8054	8	1	0	2	0	0	0	1	1	0	0	0	1	0	0	0	1	1	0	0	0
M04485:17:000000000-C66CP:1:1104:21909:24428	AACCAATGGCCTCTTGAACGAGCATTGCGCTCTTGGGATATTCCTGAGAGCATGTCTGCTTCAGTGCTTCTACTTTCATTTTCTGCTGCTCTTGTTATCAGGAGCAGTGTTGCTGCGTGCTTCTGCAAGTGGCACTGGCATGCTAAATATCAAGTTTTGCTTGCTGTTGTGACTGATCAACATCTCATGTCGTTTCAGTTGGCGAAACAAAAGCTCATGTGTGTTCTTAACACTTCCTAGCATGAAGTCAGACAAGTGACCCCGCCGAATTT	Cluster_8059	2	1	1	0	0	0	0	0	0	0	0	0	0	0	0	0	0	0	0	0	0
M04485:17:000000000-C66CP:1:1114:13744:23613	AACCAATGGCCTCTTGAACGAGCATTGCTCTCTTGGGATATGCCTGAGAGCATGTCTGCTTCAGTGCTTCTACTCTCATTTTCTGCTGCTCTTGTTATCAGGAGCAGTGTTGCTGCATGCTTCTGCAAGTGGCACTGGCATGCTAAATATCAAGTTTTGCTTACTGTTGTGACTGATCAACATCTCATGTCGTTTCAGTTGGCGAAACAAAAGCTCATGTGTGTTCTTAACACTTCCTAGAATGAAGTCGGCCAAGTGAACCCGCCGAATTT	Cluster_8086	2	0	0	0	0	0	0	0	1	0	0	0	0	0	1	0	0	0	0	0	0
M04485:17:000000000-C66CP:1:1103:15713:22713	AACCAATGGCCTCTTGAACGAGCATTGCTCTCTTGGGATATGCCTGAGAGCATGTCTGCTTCAGTGCTTCTACTCTCATTTTCTGCTGCTCTTGTTATCAGGAGCAGTGTTGCTGCATGCTTCTGCAAGTGGCACTGGCATGCTAAATATCAAGTTTTGCTTGCTGTTGTGACTGATCAACATCTCATGTCGTTTCAGTTGGCGAAACAAAAGCTCATGTGTGTTCTTAACACTTCCTTGCATGAAGGGAGGCAAGGGAACCCGCCGAATTT	Cluster_8119	2	0	1	0	0	0	0	0	0	0	0	0	0	0	1	0	0	0	0	0	0
M04485:17:000000000-C66CP:1:2113:5665:23375	AACCAATGGCCTCTTGAACGAGCATTGCTCTCTTGGGATATGCCTGAGAGCATGTCTGCTTCAGTGCTTCTACTCTCATTTTCTGCTGCTCTTGTTATCAGGAGCAGTGTTGCTGCATGCTTCTGCAAGTGGCACTGGCATGCTAAATATCAAGTTTTGCTTGCTGTTGTGACTGATCAACATCTCATGTCGTTTCAGTTGGCGAAACAAAAGCTCATGTGTGTTCTTACAACTTCCTAGCATGAAGTCAGACAAGGGACCCCGCCGAATTT	Cluster_8126	2	0	0	0	0	0	0	1	0	0	0	0	0	0	1	0	0	0	0	0	0
M04485:17:000000000-C66CP:1:1110:9033:22299	AACCAATGGCCTCTTGAACGCGCATTGCGCTCTTGGGACATGCCTGAGAGAATGTCTGCTTCAGTGCTTCTACTTTCATTTTCTGCTGCTCTTGTTATCAGGAGCAGTGTTGCTGCATGCTTCTGCAAGTGGCACTGGCATGCTAAATATCAAGTTTTGCTTGCTGTTGTGACTGACCAACATCTCATGTCGTTTCAGTTGGCGAAACAAAAGCTCATGTGTGTTCTTAACACTTCCTAGCATGAGGTCAGACAAGTGAACCCGCCGAATTT	Cluster_8170	3	0	1	1	0	0	0	1	0	0	0	0	0	0	0	0	0	0	0	0	0
M04485:17:000000000-C66CP:1:1101:17536:27736	AACCAATGGCCTCTTGAACGCGCATTGCGCTCTTGGGATATGCCTGAGAGCATGTCTGCTTCAGTGCTTCTACTTTCATTTTCTGCTGCTCTTGTTATCAGGAGCAGTGTTGCTGCATGCTTCTGCAAGTGGCACTGGCATGCTAAACATCAAGTTTTGCTTGCTGGTGTGACTGATCAACATCTCATGTCGTTTCAGTTGGCGAAACAAAAGCTCATGTGTGTTCTTAACACTTCCTAGCATGAAGACAGACAATTGACCCCGCCGAATTT	Cluster_8184	3	0	0	0	0	0	0	0	0	0	0	0	0	1	0	1	0	1	0	0	0
M04485:17:000000000-C66CP:1:1114:11685:5133	AACCAATGGCCTCTTGAACGCGCATTGCGCTCTTGGGATATGCCTGAGAGCATGTCTGCTTCAGTGCTTCTACTTTCATTTTCTGCTGCTCTTGTTATCAGGAGCAGTGTTGCTGCATGCTTCTGCAAGTGGCACTGGCATGCTAAATATCAAGTTTTGCTTGCTGTTGTGACTGATCAACATCTCATGTCGTTTCAGTTGGCGAAACAAAAGCTCATGTGTGTTCTTAACACTACCTAGCATGAAGGCAGACAAGGGAGCCCGCCGAATTT	Cluster_8189	5	1	0	0	0	1	2	0	0	0	0	0	0	0	0	0	0	0	1	0	0
M04485:17:000000000-C66CP:1:1104:3510:9210	AACCAATGGCCTCTTGAACGGGCATTGCGATCTTGGGATATGCCTGAGAGCATGTCTGCTTCAGTGCTTCTACTTTCATTTTCTGCTGCTCTTGTTATCAGGAGCAGTGTTGCTGCATGCTTCTGCAAGTGGCACTGGCATTCTAACCATCAAGTTTTGCTTGCTGTTGTGACTGATCAACATCTCATGTCGTTTCAGTTGGCGAAACAAAAGCTCATGTGTGTTCTTAACACTTCCTAGCATGAAGTCAGACAAGTGATCCCGCCGAATTT	Cluster_8224	2	0	0	0	0	0	0	0	0	0	0	0	0	1	0	1	0	0	0	0	0
M04485:17:000000000-C66CP:1:2110:21017:25155	AACCAATGGCCTCTTGAACGGGCATTGCGCTCTTGGGATACGCCTGAGAGCATGTCTGCTTCAGTGCTTCTACTTTCATTTTCTGCTGCTCTTGTTATCAGGAGCAGTGTTGCTGCATGCTTCTGCAAGTGGCACTGGCTTGCTAAATATCAAGTTTTGCTTGCTGTTGTGACTGATCAACATCTCATGTCGTTTCAGTTGGCGAAACAAAAGCTCATGTGTGTTCTTAACACTTCCTAGCAGGAAGTCAGACAAGTTACCCCGCCGAATTT	Cluster_8242	2	0	0	0	0	0	0	0	0	0	1	0	1	0	0	0	0	0	0	0	0
M04485:17:000000000-C66CP:1:2111:22573:27043	AACCAATGGCCTCTTGAACGGGCATTGCGCTCTTGGGATATGCCTGAGAGCAAGTCTGCTTCAGTGCTTCTACTTTCATTTTCTGCTGCTCTTGTTATCAGGAGCAGTGTTGCTGCATGCTTCTGCAAGTGGCACTGGCATGCTAAATATCAAGTTTTGCTTGCTGTTGTGACTGATCAACATCTCATGTCGTTTCAGTTGGCGAAACAAAAGCTCATGTGTGTTCTTAACACTTCCTAGCAGGAAGTCAGACAGGTGATCCCGCCGAATTT	Cluster_8250	3	0	0	0	0	2	0	0	0	0	0	0	0	0	1	0	0	0	0	0	0
M04485:17:000000000-C66CP:1:1104:22699:25416	AACCAATGGCCTCTTGAACGGGCATTGCGCTCTTGGGATATGCCTGAGAGCATGTCTGCTTCAGGGCTTCTACTTTCATTTTCTGCTGCTCTTGTTATCAGGAGCAGTGTTGCTGCATGCTTCTGCAAGTGGCACTGGCATGCTAAACATCAAGTTTTGCTTGCTGTTGTGACTGATCAACATCTCATGTCGTTTCAGTTGGCGAAACAAAAGCTCATGTGGGTTCTTAACACTTCCTATGATGAAGTCAGACAAGTGAACCCGCCGAATTT	Cluster_8257	3	0	0	0	0	0	0	0	0	1	1	0	0	1	0	0	0	0	0	0	0
M04485:17:000000000-C66CP:1:2108:6013:6242	AACCAATGGCCTCTTGAACGGGCATTGCGCTCTTGGGATATGCCTGAGAGCATGTCTGCTTCAGTGCTTCTACTTTCATTTTCTGCTGCTCTTGTTATCAGGAGCAGTGTTGCTGCATGCTTCTGCAAGTGGCACTGGCATGCTAAACATCAAGTTTTGCTTGCTGTTGTGACTGATCAACATCTCATGTCGTTTCAGTTGGCGAAACAAAAGCTCATGTGTGTTCTTAACCCTGCCTAGCATGAAGTCAGACAAGTGACCCCGCCGAATTT	Cluster_8290	2	0	0	0	0	0	0	0	0	0	0	0	0	0	0	0	0	2	0	0	0
M04485:17:000000000-C66CP:1:1105:12556:25699	AACCAATGGCCTCTTGAACGGGCATTGCGCTCTTGGGATATGCCTGAGAGCATGTCTGCTTCAGTGCTTCTACTTTCATTTTCTGCTGCTCTTGTTATCAGGAGCAGTGTTGCTGCATGCTTCTGCAAGTGGCACTGGCATGCTAAACATCAAGTTTTGCTTGCTGTTGTGGCTGATCAACATCTCATGTCGTTTCAGTTGGCGAAACAAAAGCTCATGTGTTTTCTTAACCCTTCCTAGCATGAAGTCAGACAAGTGAACCCGCCGAATTT	Cluster_8297	2	0	0	0	0	0	0	0	0	1	0	0	0	0	0	0	1	0	0	0	0
M04485:17:000000000-C66CP:1:1105:26095:22104	AACCAATGGCCTCTTGAACGGGCATTGCGCTCTTGGGATATGCCTGAGAGCATGTCTGCTTCAGTGCTTCTACTTTCATTTTCTGCTGCTCTTGTTATCAGGAGCAGTGTTGCTGCATGCTTCTGCAAGTGGCACTGGCATGCTAAATATCAAGTTTTGCTTGCTGTTGTAACTGATCAACATCTCATGTCGTTTCAGTTGGCGAAACAAAAGCTCATGTGTGTTCTTAACACGTCCTAGCAGGAAGTCAGACAAGTGATCCCGCCGAATTT	Cluster_8304	2	0	0	0	0	0	1	0	0	0	0	0	0	1	0	0	0	0	0	0	0
M04485:17:000000000-C66CP:1:2105:3232:19157	AACCAATGGCCTCTTGAACGGGCATTGCGCTCTTGGGATATGCCTGAGAGCATGTCTGCTTCAGTGCTTCTACTTTCATTTTCTGCTGCTCTTGTTATCAGGAGCAGTGTTGCTGCATGCTTCTGCAAGTGGCACTGGCATGCTAATCATCAAGTTTTGCTTGCTGTTGTGACTGATCAACATCTCATGTCGTTTCAGTTGGCGAAACAAAAGCTCATGTGTGTTCTTAACATTTCCTAGCATGAAGTCAGACAAGTGTACCCGCCGAATTT	Cluster_8331	2	0	0	0	0	0	0	0	0	1	0	0	0	0	0	0	0	1	0	0	0
M04485:17:000000000-C66CP:1:1109:10094:23103	AACCAATGGCCTCTTGAACGTACATTGCGCTCTTGGGATACGCCTGAGAGCATGTCTGCTTCAGTGCTTCTACTTTCATTTTCTGCTGCTCTTGTTATCAGGAGCAGTGTTGCTGCATGCTTCTGCAAGTGGCACTGGCATGCTAAATATCGAGTTTTGCTTGCTGTTGTGACTGATCAACATCTCATGTCGTTTCAGTTGGCGAAACAAAAGCTCATGTGTGTTCTTAACACTTCCTAGCATGAAGTCAGACAAGTGAAGCCGCCGAATTT	Cluster_8387	3	0	1	0	1	0	0	0	0	0	0	0	0	0	1	0	0	0	0	0	0
M04485:17:000000000-C66CP:1:1114:4911:22184	AACCAATGGCCTCTTGAACGTACATTGCGCTCTTGGGATATGCCTGAGAGCATGTCTGCTTCAGTGCTTCTACTTTCATTTTCTGCTGCTCTTGTTATCAGGAGCAGTGTTGCTGCATGCTTCTGCAAGTGGCACTAGCATGCTAAACATCAAGTTTTGCTTGCTGTTGTGACTGATCAACATCTCATGTCGTTTCAGTTGGCGAAACAAAAGCTCATGTGTGTTCTTAACACTTCCTAGCATGAAGGCAGACAAGTGATCCCGCCGAATTT	Cluster_8399	4	1	0	0	0	0	1	0	0	0	0	0	0	0	0	0	0	0	0	1	1
M04485:17:000000000-C66CP:1:1113:21670:27052	AACCAATGGCCTCTTGAACGTACATTGCGCTCTTGGGATATGCCTGAGAGCATGTCTGCTTCAGTGCTTCTACTTTCATTTTCTGCTGCTCTTGTTATCAGGAGCAGTGTTGCTGCATGCTTCTGCAAGTGGCACTGGCATGCTAAACATCAAGTTTTGCTTGCTGTTGTGACTGATCAACATCTCATGTCGTTTCAGTTGGCGAAACAAAAGCTCATGTGTGTTCTTAACACTTCCTAGCATTAAGTCAGGGAAGTGATCCCGCCGAATTT	Cluster_8404	2	0	0	0	0	0	0	0	0	1	0	0	0	0	0	0	1	0	0	0	0
M04485:17:000000000-C66CP:1:1112:6801:24548	AACCAATGGCCTCTTGAACGTACATTGCGCTCTTGGGATATGCCTGAGAGCATGTCTGCTTCAGTGCTTCTACTTTCATTTTCTGCTGCTCTTGTTATCAGGAGCAGTGTTGCTGCATGCTTCTGCAAGTGGCACTGGCATGCTAAATATCAAGTTTTGCTTGCTGTTGTGACTGATCAACATCTCATGTCGTTTCAGTTGGCGAAACAAAAGCTCATGTGTGTTCTTAACAGTTCCTAGCATGAAGTCAGACAAGTGACACCGCCGAATTT	Cluster_8410	2	0	0	0	0	0	0	0	0	0	0	0	0	1	0	1	0	0	0	0	0
M04485:17:000000000-C66CP:1:2102:8296:26397	AACCAATGGCCTCTTGAACGTACATTTCGCTCTTGGGATATGCCTGAGAGCATGTCTGCTTCAGTGCTTCTACTTTCATTTTCTGCTGCTCTTGTTATCAGGAGCAGTGTTGCTGCATGCTTCTGCAAGTGGCACTGGCATGCTAAATATCAAGTTTTGCTTGCTGTTGTGACTGATCAACATCTCATGTCGTTTCAGTTGGCGAAACAAAAGCTCATGTGTGTCCTTAACACTTCCTAGCATGAAGTCAGACAAGTGATCCCGCCGAATTT	Cluster_8420	2	0	0	1	0	0	0	0	0	0	0	1	0	0	0	0	0	0	0	0	0
M04485:17:000000000-C66CP:1:2106:8265:26419	AACCAATGGCCTCTTGAACGTCCACTGCGCTCTTGGGATATGCCTGAGAGCATGTCTGCTTCAGTGCTTCTACTTTCATTTTCTGCTGCTCTTGTTATCAGGAGCAGTGTTGCTGCATGCTTCTGCAAGTGGCACTGGCATGCTAAACATCAAGTTTTGCTTGCTGTTGTGACTGATCAACATCTCATGTCGTTTCAGTTGGCGAAACAAAAGCTCATGTGTGTTCTTAACACTTCCTAGCATGAAGTCAGACAAGTGACCCCGCAGAATTT	Cluster_8423	4	0	0	0	0	0	0	0	0	1	0	0	0	0	0	0	1	0	0	2	0
M04485:17:000000000-C66CP:1:1114:11543:11364	AACCAATGGCCTCTTGAACGTCCATTGCGCTCTTGGGATATGCCTGAGAGCATGTCTGCTTCAGTGCTTCTACTTTCATTTTCTGCTGCTCTTGTTATCAGGAGCAGTGTTGCTGCATGCTTCTGCAAGTGGCACTGGCATGCTAAACATCAAGTTTTGCTTGATGTTGTGACTGATCAACATCTCATGTCGTTTCAGTTGGCGAAACAAAAGCTCATGTGTGTTATTAAAACTTTCTAGCATGAAGGCAGACAAGGGAACCCGCCGAATTT	Cluster_8441	4	0	0	0	0	0	0	0	0	0	0	0	0	2	0	0	0	0	2	0	0
M04485:17:000000000-C66CP:1:1106:8323:16291	AACCAATGGCCTCTTGAACGTCCATTGCGCTCTTGGGATATGCCTGAGAGCATGTCTGCTTCAGTGCTTCTACTTTCATTTTCTGCTGCTCTTGTTATCAGGAGCAGTGTTGCTGCATGCTTCTGCAAGTGGCACTGGCATGCTAAACATCAAGTTTTGCTTGCTGTTGTGACTGGTCAACATCTCATGTCGTTTCAGTTGGCGAAACAAAAGCTCATGTGTGTTCTTAACACTTCCTAACATGAAGTCAGAAAAGGGAACCCGCCGAATTT	Cluster_8443	2	0	0	0	0	0	0	0	0	0	0	0	0	1	0	1	0	0	0	0	0
M04485:17:000000000-C66CP:1:2101:7478:26440	AACCAATGGCCTCTTGAACGTCCCTCCCGCTCTTGGGATATGCCTGAGAGCATGTCTGCTTCAGTGCTTCTACTTTCATTTTCTGCTGCTCTTGTTATCAGGAGCAGTGTTGCTGCATGCTTCTGCAAGTGGCACTGGCATTCTAAATATCAAGTTTTGCTTGCTGTTGTGACTGATCAACATCTCATGTCGTTTCAGTTGGCGAAACAAAAGCTCATGTGTGTTCTTAACACTTCCTAGCATGAAGTCAGACAAGTGAACCCGCCGAATTT	Cluster_8459	14	1	0	0	2	3	1	0	0	1	0	0	0	3	1	0	0	0	0	1	1
M04485:17:000000000-C66CP:1:2111:5458:5971	AACCAATGGCCTCTTGAACGTGAAGAGAGCTCTTGGGATACGCCTGAGAGCATGTCTGCTTCAGTGCTTCTACTTTCATTTTCTGCTGCTCTTGTTATCAGGAGCAGTGTTGCTGCATGCTTCTGCAAGTGGCACTGGCATGCTAAATATCAAGTTTTGCTTGCTGTTGTGACTGATCAACATCTCATGTCGTTTCAGTTGGCGAAACAAAAGCTCATGTGTGTTCTTAACACTTCCTAGCATGAAGTCAGACAAGTGAATCCGCCGAATTT	Cluster_8462	3	0	0	0	1	0	0	0	1	0	0	0	1	0	0	0	0	0	0	0	0
M04485:17:000000000-C66CP:1:1112:20127:24036	AACCAATGGCCTCTTGAACGTGAAGTGCGCTCTTGGGATATGCCTGAGAGTATGTCTGCTTAAGTGCTTCTACTTTCATTTTCTGCTGCTCTTGTTATCAGGAGCAGTGTTGCTGCATGCTTCTGCAAGTGGCACTGGCATGCTAAACATCAAGTTTTGCTTGCTGTTGTGACTGATCAACATCTCATGTCGTTTCAGTTGGCGAAACAAAAGCTCATGTGTGTTCTTAACACTTCCTAGCATGAAGTCAGACAAGTGACCCCGCCGAATTT	Cluster_8465	4	0	0	0	0	0	0	0	0	0	0	0	0	0	0	1	3	0	0	0	0
M04485:17:000000000-C66CP:1:1114:28234:20349	AACCAATGGCCTCTTGAACGTGAATTCCGATCTTGGGATATGCCTGAGAGCATGTCTGCTTCAGTGCTTCTACTTTCATTTTCTGCTGCTCTTGTTATCAGGAGCAGTGTTGCTGCATGCTTCTGCAAGTGGCACTGGCATGCTAAATATCAAGTTTTGCTTGCTGTTGTGACTGATCAACATCTCATGTCGTTTCAGTTGGCGAAACAAAAGCTCATGTGTGTTCTTAACACTTCCTAGCATGAAGTCAGACAAGTGATCCTGCCGAATTT	Cluster_8473	2	0	0	0	0	0	0	0	0	0	0	0	0	0	0	0	0	0	0	0	2
M04485:17:000000000-C66CP:1:1107:14685:27780	AACCAATGGCCTCTTGAACGTGAATTGCGATCTTGGGATACGCCTGAGAGCATGTCTGCTTCAGTGCTTCTAATTTCATTTTCTGCTGCTCTTGTTATCAGGAGCAGTGTTGCTGCATGCTTCTGCAAGTGGCACTGGCATGCTAAATATCAAGTTTTGCTTGCTGTTGTGACTGATCAACATCTCATGTCGTTTCAGTTGGCGAAACAAAAGCTCATGTGTGTTCTTAACCCTTCCTAGCATGAAGTCAGACAAGTGACCCCGCCGAATTT	Cluster_8492	2	0	1	0	0	0	0	0	0	0	0	0	0	0	0	0	0	0	0	0	1
M04485:17:000000000-C66CP:1:2102:6068:20724	AACCAATGGCCTCTTGAACGTGAATTGCGATCTTGGGATATGCCTGAGAGCATGTCTGCTTCAGTGCTTCTACTTTCATTTTCTGCTGCTCTTGTTATCAGGAGCAGTGTTGCTGCATGCTTCTGCAAGTGGCACTGGCATGCTAAACATCAAGTTTTGCTTGCTGTTGTGACTGATCAACATCTCATGTCGTTTCAGTTGGCGAAACAAAAGCTCATGTGTGTTCTTAACACTTCCTAGGATGAAGTCAGCCAAGGGAACCCGCCGAATTT	Cluster_8498	3	0	0	0	0	0	0	0	0	0	0	1	0	1	0	0	1	0	0	0	0
M04485:17:000000000-C66CP:1:1102:17261:27039	AACCAATGGCCTCTTGAACGTGAATTGCGCCCTTGGGATACGCCTGAGAGCATGTCTGCTTCAGTGCTTCTACTTTCATTTTCTGCTGCTCTTGTTATCAGGAGCAGTGTTGCTGCATGCTTCTGCAAGTGGCACTGGCATGCTAAATATCAAGTTTTGCTTGCTGTTGTGACTGATCAACATCTCATGTCTTTTCAGTTGGCGAAACAAAAGCTCATGTGTGTTCTTAACACTTCCTAGCATGAGGTCAGCCAAGTGAACCCGCCGAATTT	Cluster_8503	2	0	0	0	0	0	0	1	0	0	0	0	0	0	1	0	0	0	0	0	0
M04485:17:000000000-C66CP:1:2111:11510:27458	AACCAATGGCCTCTTGAACGTGAATTGCGCTATTGGGATATGCCTGAGAGCATGTCTGCTTCAGTGCTTCTACTTTCATTTTCTGCTGCTCTTGTTATCAGGAGCAGTGTTGCTGCATGCTTCTGCAAGTGGCACTGGCATGCTAAATATCAAGTTTTGCTTGCTGTTGTGACTGATCAACATCTCATGTCGTTTCATTTGGCGAAACAAAAGCTCATGTGTGTTCTTAACACTTCCTAGCATGAAGTCAGACAAGTGAGCCCGCCGAATTT	Cluster_8524	2	0	0	0	0	0	0	1	0	0	0	1	0	0	0	0	0	0	0	0	0
M04485:17:000000000-C66CP:1:1113:11524:26179	AACCAATGGCCTCTTGAACGTGAATTGCGCTCTTGGGATACGCCTGAGAGAATGTCTGCTTCAGTGCTTCTACTTTCATTTTCTGCTGCTCTTGTTATCAGGAGCAGTGTTGCTGCATGCTTCTGCAAGTGGCACTGGCATGCTAAATATCAAGTTTTGCTTGCTGTTGTGACTGAGCAACATCTCATGTCGTTTCAGTTGGCGAAACAAAAGCTCATGTGTGTTCTTAACACTTCCTAGCATGAAGTCAGCCAAGTGACCCCGCCGAATTT	Cluster_8540	2	0	0	0	0	0	0	1	1	0	0	0	0	0	0	0	0	0	0	0	0
M04485:17:000000000-C66CP:1:1107:18033:27249	AACCAATGGCCTCTTGAACGTGAATTGCGCTCTTGGGATACGCCTGAGAGCATGTCTGCTTCAGTGCTTCTACTTTCATTTTCTGCTGCTCTCGTTATCAGGAGCAGTGTTGCTGCATGCTTCTGCAAGTGGCACTGGCATGCTAAATATCAAGTTTTGCTTGCTGTTGTGACTGATAAACATCTCATGTCGTTTCAGTTGGCGAAACAAAAGCTCATGTGTGTTCTTAACACTTCCTAGCATGAAGTCAGACAAGTGACCCCGCCGAATTT	Cluster_8550	2	0	0	1	1	0	0	0	0	0	0	0	0	0	0	0	0	0	0	0	0
M04485:17:000000000-C66CP:1:2110:15373:27296	AACCAATGGCCTCTTGAACGTGAATTGCGCTCTTGGGATACGCCTGAGAGCATGTCTGCTTCAGTGCTTCTACTTTCATTTTCTGCTGCTCTTGTTATCAGGAGCAGTGTTGCTGCATGCTTCTGCAAGTGGCACTGGCATGCTAAATATCAAGTTTTGCTTGCTGTTGTGACTGATCAACATCTCAGGTCGTTTCAGTTGGCGAAACAAAAGCTCATGTGTGTTCTTAACACTTCCTTGCATGAGGTCAGACAAGTGACCCCGCCGAATTT	Cluster_8569	2	0	0	0	0	0	1	0	0	0	0	0	0	0	0	0	0	0	0	0	1
M04485:17:000000000-C66CP:1:1112:19510:28281	AACCAATGGCCTCTTGAACGTGAATTGCGCTCTTGGGATACGCCTGAGAGCATGTCTGCTTCAGTGCTTCTACTTTCATTTTCTGCTGCTCTTGTTATCAGGAGCAGTGTTGCTGCATGCTTCTGCAAGTGGCACTGGCATGCTAAATATCAAGTTTTGCTTGCTGTTGTGACTGATCAACATCTCATGTGGTTTCAGTTGGCGAAACAAAAGCTCATGTGTGTTCTTAACACTTTCTAGCATGAAGTCAGACAAGTGACCCCGCCGAATTT	Cluster_8579	2	0	1	0	0	0	1	0	0	0	0	0	0	0	0	0	0	0	0	0	0
M04485:17:000000000-C66CP:1:1112:17475:27093	AACCAATGGCCTCTTGAACGTGAATTGCGCTCTTGGGATACGCCTGAGAGCATGTCTGCTTCAGTGCTTCTACTTTCATTTTCTGCTGCTCTTGTTATCAGGAGCAGTGTTGCTGCATGCTTCTGCAAGTGGCACTGGCATTCTAAATATCAAGTTTTGCTTGCTGTTGTGACTGATCAACATCTCATGTCGTTTCAGTTGGCGAAACAAAAGCTCATGTGTGTTCTTAACACTTCCTATCATTAAGTCAGACAAGTGAACCCGCCGAATTT	Cluster_8586	2	0	0	0	1	0	0	1	0	0	0	0	0	0	0	0	0	0	0	0	0
M04485:17:000000000-C66CP:1:1105:28439:20071	AACCAATGGCCTCTTGAACGTGAATTGCGCTCTTGGGATATGCCTGAGAGAATGTCTGCTTCAGTGCTTCTACTTTCATTTTCTGCTGCTCTTGTTATCAGGAGCAGTGTTGCTGCATGCTTCTGCAAGTGGCACTGGCATGCTAAATATAAAGTTTTGCTTGCTGTTGTGACTGATCAACATCTCATGTCGTTTCAGTTGGCGAAACAAAAGCTCATGTGTGTTCTTAACACTTCCTAGCATGAAGTCAGACAAGGTAACCCGCCGAATTT	Cluster_8605	3	0	0	1	0	0	0	1	0	0	0	0	1	0	0	0	0	0	0	0	0
M04485:17:000000000-C66CP:1:2101:16292:26706	AACCAATGGCCTCTTGAACGTGAATTGCGCTCTTGGGATATGCCTGAGAGCATGGCTGCTTCAGTGCTTCTACTTTCATTTTCTGCTGCTCTTGTTATCAGGAGCAGTGTTGCTGCATGCTTCTGCAAGTGGCACTGGCATTCTAAACATCAAGTTTTGCTTGCTGTTGTGACTGATCAACATCTCATGTCGTTTCAGTTGGCGAAACAAAAGCTCATGTGTGTTCTTAACACTTCCTAGCATGAAGTCAGACAAGTGATCCCGCCGAATTT	Cluster_8617	2	0	0	0	0	0	0	0	0	1	0	0	0	0	0	0	0	0	0	1	0
M04485:17:000000000-C66CP:1:1105:25463:22546	AACCAATGGCCTCTTGAACGTGAATTGCGCTCTTGGGATATGCCTGAGAGCATGTATGCTTCAGTGCTTCTACTTTCATTTTCTGCTGCTCTTGTTATCAGGAGCAGTGTTGCTGCATGCTTCTGCAAGTGGCACTGGCATTCTAAATATCAAGTTTTGCTTGCTGTTGTGACTGATCAACATCTCATGTCGTTTCAGTTGGCGAAACAAAAGCTCATGTGTGTTCTTAACACTTCATAGCATGAAGTCAGACAAGTTAACCCGCCGAATTT	Cluster_8622	2	0	0	0	0	0	0	1	0	0	0	1	0	0	0	0	0	0	0	0	0
M04485:17:000000000-C66CP:1:2114:16489:26466	AACCAATGGCCTCTTGAACGTGAATTGCGCTCTTGGGATATGCCTGAGAGCATGTCGGCTTCAGTGCTTCTACTTTCATTTTCTGCTTCTCTTGTTATCAGGAGCAGTGTTGCTGCATGCTTCTGCAAGTGGCACTGGCATGCTAAATATCAAGTTTTGCTTGCTGTTGTGACTGATCAACATCTCATGTCGTTTCAGTTGGCGAAACAAAAGCTCATGTGTGTTCTTAACACTTCATAGCATGAAGTCAGACAAGGGAACCCGCCGAATTT	Cluster_8625	2	0	0	1	0	0	0	0	0	0	0	0	0	0	0	0	0	1	0	0	0
M04485:17:000000000-C66CP:1:2101:16483:27118	AACCAATGGCCTCTTGAACGTGAATTGCGCTCTTGGGATATGCCTGAGAGCATGTCTGCTTCAGTGCTTCTAATTTCATTTTCTGCTGCTCTTGTTATAAGGAGCAGTGTTGCTGCATGCTTCTGCAAGTGGCACTGGCATGCTAAATATCAAGTTTTGCTTGCTGTTGTGACTAATCAACATCTCATGTCGTTTCAGTTGGCGAAACAAAAGCTCATGTGTGTTCTTAACACTTCCTAGCATGAAGTCAGCCAAGTGATCCCGCCGAATTT	Cluster_8649	2	0	0	0	0	0	0	0	0	0	0	0	0	0	0	0	2	0	0	0	0
M04485:17:000000000-C66CP:1:1113:17124:28436	AACCAATGGCCTCTTGAACGTGAATTGCGCTCTTGGGATATGCCTGAGAGCATGTCTGCTTCAGTGCTTCTAATTTCATTTTCTGCTGCTCTTGTTATCAGGAGCAGTGTTGCTGCATGCTTCTGCAAGTGGCACTGGCATGCTAAATATCAAGTTTTGCTTGCTGTTGTGACTGATCAACATCTCATGTCGTTTCAGTTGGCGAAACAAAAGCTCATGTGTGTTCTTAACACTTCCTAGCATGAAGTCAGACAAGTCATCCCGCCGAATTT	Cluster_8651	2	0	1	0	1	0	0	0	0	0	0	0	0	0	0	0	0	0	0	0	0
M04485:17:000000000-C66CP:1:2105:6105:23933	AACCAATGGCCTCTTGAACGTGAATTGCGCTCTTGGGATATGCCTGAGAGCATGTCTGCTTCAGTGCTTCTACTTTCATTTTCTGCTGCTCTTGTTATAAGGAGCAGTGTTGCTGCATGCTTCTGCAAGTGGCACTGGCATGCTAAACATCAAGTTTTGCTTGCTGTTGTGACTGATCAACATCTCATGTCGTTTCAGTTGGCGAAACAAAAGCTCATGTGTGTTCTTAACACTTCCTAGCATGAAGAAAGACAAGTGAACCCGCCGAATTT	Cluster_8669	2	0	0	0	0	0	0	0	0	0	0	0	0	0	0	0	0	0	2	0	0
M04485:17:000000000-C66CP:1:2103:8492:22789	AACCAATGGCCTCTTGAACGTGAATTGCGCTCTTGGGATATGCCTGAGAGCATGTCTGCTTCAGTGCTTCTACTTTCATTTTCTGCTGCTCTTGTTATCAGAAGCAGTGTTGCTGCATGCTTCTGCAAGTGGCAATGGCATGCTAAATATCAAGTTTTGCTTGCTGTTGTGACTAATCAACATCTCATGTCGTTTCAGTTGGCGAAACAAAAGCTCATGTGTGTTCTTAACACTTCCTAGCATGAAGTCAGACAAGTGATCCCGCCGAATTT	Cluster_8672	2	0	0	0	0	0	1	0	0	0	0	0	0	0	0	0	0	0	0	0	1
M04485:17:000000000-C66CP:1:1114:11899:26537	AACCAATGGCCTCTTGAACGTGAATTGCGCTCTTGGGATATGCCTGAGAGCATGTCTGCTTCAGTGCTTCTACTTTCATTTTCTGCTGCTCTTGTTATCAGAAGCAGTGTTGCTGCATGCTTCTGCAAGTGGCACTGGCATGCTAAATATCAAGTTTTGCTTACTGTTGTGACTGATCAACATCTCATGTTGTTCCAGTTGGCGAAACAAAAGCTCATGTGTGTTCTTAACACTTCCTAGCATGAAGTCAGACAAGTAACCCCGCCGAATTT	Cluster_8675	2	1	0	1	0	0	0	0	0	0	0	0	0	0	0	0	0	0	0	0	0
M04485:17:000000000-C66CP:1:2101:18674:28209	AACCAATGGCCTCTTGAACGTGAATTGCGCTCTTGGGATATGCCTGAGAGCATGTCTGCTTCAGTGCTTCTACTTTCATTTTCTGCTGCTCTTGTTATCAGGAGCAGTGTTGCTGCATGCTTCTGAAAGTGGCACTGGCATTCTAAATATCAAGTTTTGCTTGCTGTTGTGACTGATCAACATCTCATGTCGTTTCAGTTGGCGAAACAAAAGCTCATGTGTGTTCTTAGCACTTCCTAGCATGAAGTCAGACAAGTGATCCCGCCGAATTT	Cluster_8703	4	0	0	0	0	0	0	0	0	0	0	1	0	0	2	0	0	0	1	0	0
M04485:17:000000000-C66CP:1:1103:27506:21399	AACCAATGGCCTCTTGAACGTGAATTGCGCTCTTGGGATATGCCTGAGAGCATGTCTGCTTCAGTGCTTCTACTTTCATTTTCTGCTGCTCTTGTTATCAGGAGCAGTGTTGCTGCATGCTTCTGCAAGTGGCACTGGCATGCTAAACATAAAGTTTTGCTTGTTGTTGTGACTGATCAACATCTCATGTCGTTTCAGTTGGCGAAACAAAAGCTCATGTGTGTTCTTAACACTTCCTAGCATGAAGTCAGACAAGTGACCCCGCCGAATTT	Cluster_8717	6	0	0	0	0	0	0	0	0	1	0	0	0	2	0	0	1	0	1	1	0
M04485:17:000000000-C66CP:1:1114:25761:21203	AACCAATGGCCTCTTGAACGTGAATTGCGCTCTTGGGATATGCCTGAGAGCATGTCTGCTTCAGTGCTTCTACTTTCATTTTCTGCTGCTCTTGTTATCAGGAGCAGTGTTGCTGCATGCTTCTGCAAGTGGCACTGGCATGCTAAACATCAAGTTTTGCTTACTGTTGTGACTGATCAACATCTCATGTCGTTTCAGTTGGCGAAACAAAAGCTCATGTGTGTTCTTAACACTTCATAGCATGAAGGCAGCCAAGTGAACCCGCCGAATTT	Cluster_8720	2	0	0	0	0	0	0	0	0	0	0	0	0	2	0	0	0	0	0	0	0
M04485:17:000000000-C66CP:1:2113:15718:28268	AACCAATGGCCTCTTGAACGTGAATTGCGCTCTTGGGATATGCCTGAGAGCATGTCTGCTTCAGTGCTTCTACTTTCATTTTCTGCTGCTCTTGTTATCAGGAGCAGTGTTGCTGCATGCTTCTGCAAGTGGCACTGGCATGCTAAACATCAAGTTTTGCTTGCTGTTGTGACTGATCAACATCTCATGTCGTTTCAGTTGGCGAAAAAAAAGCTCATGTGTGTTCTTAACCCTTTCTAGCATGAAGGCAGACAAGTTAACCCGCCGAATTT	Cluster_8731	2	0	0	0	0	0	0	0	0	0	0	0	0	0	0	1	0	1	0	0	0
M04485:17:000000000-C66CP:1:1113:17337:27352	AACCAATGGCCTCTTGAACGTGAATTGCGCTCTTGGGATATGCCTGAGAGCATGTCTGCTTCAGTGCTTCTACTTTCATTTTCTGCTGCTCTTGTTATCAGGAGCAGTGTTGCTGCATGCTTCTGCAAGTGGCACTGGCATGCTAAACATCAAGTTTTGCTTGCTGTTGTGACTGATCAACATCTCATGTCGTTTCAGTTGGCGACACAAAAGCTCATGTGTGTTCTTAACACTTCCTAGCATGAAGTCAGACATGTGAACCCGCCGAATTT	Cluster_8741	2	0	0	0	0	0	0	0	0	1	0	0	0	0	0	0	0	0	1	0	0
M04485:17:000000000-C66CP:1:2101:9511:27418	AACCAATGGCCTCTTGAACGTGAATTGCGCTCTTGGGATATGCCTGAGAGCATGTCTGCTTCAGTGCTTCTACTTTCATTTTCTGCTGCTCTTGTTATCAGGAGCAGTGTTGCTGCATGCTTCTGCAAGTGGCACTGGCATGCTAAACATCAAGTTTTGCTTGCTGTTGTGACTTATCAACATCTCATGTCGTTTCAGTTGGCGAAACAAAAGCTCATGTGTGTTCTTAACATTTCTTAGCATGAAGTCAGACAAGTGAACCCGCCGAATTT	Cluster_8746	2	0	0	0	0	0	0	0	0	0	0	0	0	0	0	1	1	0	0	0	0
M04485:17:000000000-C66CP:1:2103:8262:24328	AACCAATGGCCTCTTGAACGTGAATTGCGCTCTTGGGATATGCCTGAGAGCATGTCTGCTTCAGTGCTTCTACTTTCATTTTCTGCTGCTCTTGTTATCAGGAGCAGTGTTGCTGCATGCTTCTGCAAGTGGCACTGGCATGCTAAACATCAAGTTTTGTTTGCTGTTGTGACTGATCAACATCTCATGTCGTTTCAGTTGGCGAAACAAAAGCTCATGTGTGTTCTTAACACTTCATAGCATGAAGTCAGACAATTGCACCCGCCGAATTT	Cluster_8750	2	0	0	0	0	0	0	0	0	0	0	0	0	2	0	0	0	0	0	0	0
M04485:17:000000000-C66CP:1:1104:4649:22562	AACCAATGGCCTCTTGAACGTGAATTGCGCTCTTGGGATATGCCTGAGAGCATGTCTGCTTCAGTGCTTCTACTTTCATTTTCTGCTGCTCTTGTTATCAGGAGCAGTGTTGCTGCATGCTTCTGCAAGTGGCACTGGCATGCTAAACATTAAGTTTTGCTTGCTGTTGTGACTGATCAACATCTCATGTCGTTTCAGTTGGCGAAACAAAAGCTCATGTTTGTTCTTAACACTTCCTAGGATGAAGGCAGACAAGTGAACCCGCCGAATTT	Cluster_8755	2	0	0	0	0	0	0	0	0	0	0	0	0	0	0	0	1	0	0	1	0
M04485:17:000000000-C66CP:1:2105:26808:21411	AACCAATGGCCTCTTGAACGTGAATTGCGCTCTTGGGATATGCCTGAGAGCATGTCTGCTTCAGTGCTTCTACTTTCATTTTCTGCTGCTCTTGTTATCAGGAGCAGTGTTGCTGCATGCTTCTGCAAGTGGCACTGGCATGCTAAATATCAAGTTTTGCTTGCTGTTGTGACTGATCAACATCTCATGTCGTTTCAGTTGGAGAAACAAAAGCTCATGTGTGTTCTTACCACTTCCTAGCATGAAGTCAGACAAGTGATCCCGCCGAATTT	Cluster_8781	4	1	0	0	0	0	0	2	0	0	0	0	0	1	0	0	0	0	0	0	0
M04485:17:000000000-C66CP:1:2102:11527:27297	AACCAATGGCCTCTTGAACGTGAATTGCGCTCTTGGGATATGCCTGAGAGCATGTCTGCTTCAGTGCTTCTACTTTCATTTTCTGCTGCTCTTGTTATCAGGAGCAGTGTTGCTGCATGCTTCTGCAAGTGGCACTGGCATGCTAAATATCAAGTTTTGCTTGCTGTTGTGACTGATCAACATCTCATGTCGTTTCAGTTGGCGAAACAAAAGCTCATGTGTGTTCTTAACACTTCCTTGCATGAAGTCAGACAAGTGGTCCCGCCGAATTT	Cluster_8787	2	0	0	0	0	0	0	0	1	0	0	0	0	0	0	1	0	0	0	0	0
M04485:17:000000000-C66CP:1:1104:18310:26521	AACCAATGGCCTCTTGAACGTGAATTGCGCTCTTGGGATATGCCTGAGAGCATGTCTGCTTCAGTGCTTCTACTTTCATTTTCTGCTGCTCTTGTTATCAGGAGCAGTGTTGCTGCATGCTTCTGCAAGTGGCACTGGCATGCTAAATATCAAGTTTTGCTTGCTGTTGTGACTGATCAACATCTCATGTCGTTTCAGTTGTCGAACCAAAAGCTCATGTGTGTTCTTAACACTTCTTAGCATGAAGTCAGACAAGTGAACCCGCCGAATTT	Cluster_8793	4	1	0	0	0	0	0	1	0	1	0	0	0	1	0	0	0	0	0	0	0
M04485:17:000000000-C66CP:1:2105:2867:18645	AACCAATGGCCTCTTGAACGTGAATTGCGCTCTTGGGATATGCCTGAGAGCATGTCTGCTTCAGTGCTTCTACTTTCATTTTCTGCTGCTCTTGTTATCAGGAGCAGTGTTGCTGCATGCTTCTGCAAGTGGCACTGGCATTCTAAATATCAAGTTTTGCTTGCTGTTGTGACTGATCAACATCTCATGTCGTTTCAGTTGGCGAAACAAAAGGTCATGTGTGTTCTTAACACTTCCTAGCATGAAGGCAGGCAAGTGAACCCGCCGAATTT	Cluster_8819	6	0	2	0	1	0	0	0	0	0	1	0	0	0	0	0	0	1	0	1	0
M04485:17:000000000-C66CP:1:1114:25315:23527	AACCAATGGCCTCTTGAACGTGAATTGCGCTCTTGGGATATGCCTGAGAGCATGTCTGCTTCAGTGCTTCTACTTTCATTTTCTGCTGCTCTTGTTATCAGGAGCAGTGTTGCTGCATGCTTCTGCAAGTGGGACTGGCATTCTAAACATCAAGTTTTGCTTACTGTTGTGACTGATCAACATCTCATGTCGTTTCAGTTGGCGAAACAAAAGCTCATGTGTGTTCTTAACACTTCCTAGCATGAAGTCAGACAAGTGAACCCGCCGAATTT	Cluster_8830	2	0	0	0	0	0	0	0	0	0	0	0	0	1	0	0	0	1	0	0	0
M04485:17:000000000-C66CP:1:2113:18622:27361	AACCAATGGCCTCTTGAACGTGCAATGCGCTCTTGGGATATGCCTGAGATCATGTCTGCTTCAGTGCTTCTACTTTCATTTTCTGCTGCTCTTGTTATCAGGAGCAGTGTTGCTGCATGCTTCTTCAAGTGGCACTGGCATGCTAAATATCAAGTTTTGCTTGCTGTTGTGACTGATCAACATCTCATGTCGTTTCAGTTGGCGAAACAAAAGCTCATGTGTGTTCTTAACACTTCCTAGCATGAAGTCAGACAAGTGACCCCGCCGAATTT	Cluster_8965	3	0	0	0	0	2	0	0	0	0	0	0	0	0	1	0	0	0	0	0	0
M04485:17:000000000-C66CP:1:1109:25643:7343	AACCAATGGCCTCTTGAACGTGCACTGCGCTCTTGGGATATGCCTGAGAGCATGTCTGCTTCAGTGCTTCTACTTTCATTTTCTGCTGCTCTTGTTATCAGGAGCAGTGTTGCTGCATGCTTCTGCAAGTGGCACTGGCATGCTAAACATCAAGTTTTGCTTGCTGTTGTGACTGATCAACATCTCATGTCGTTTCAGTTGGCGAAACAAAAGCTCATGTGTGTTCTTAACACTACCTAGAATGAAGGCAGACAAGGGAACCCGCCGAATTT	Cluster_8989	2	0	0	0	0	0	0	0	0	0	0	0	0	0	0	0	0	1	0	1	0
M04485:17:000000000-C66CP:1:2112:22221:25994	AACCAATGGCCTCTTGAACGTGCAGTGCGCTCTTGGGATACGCCTGAGAGCATGTCTGCTTCAGTGCTTCTACTTTCATTTTCTGCTGCTCTTGTTATCAGGAGCAGTGTTGCTGCATGCTTCTGCAAGTGGCACTGGCATGCTAAATATCAAGTTTTGCTAGCTGTTGTGACTGATCAACATCTCATGTCGTTTCAGTTGGCGAAACAAAAGCTCATGTGTGTTCTTAACACTTCCTAGCATGAAGTCAGACAAGTTAGCCCGCCGAATTT	Cluster_9010	8	0	0	1	0	1	0	1	2	0	0	0	2	0	1	0	0	0	0	0	0
M04485:17:000000000-C66CP:1:1103:7449:5325	AACCAATGGCCTCTTGAACGTGCAGTGCGCTCTTGGGATACGCCTGAGAGCATGTCTGCTTCAGTGCTTCTACTTTCATTTTCTGCTGCTCTTGTTATCAGGAGCAGTGTTGCTGCATGCTTCTGCAAGTGGCACTGGCATGCTAAATATCAAGTTTTGCTTGCTGTTGTGACTGATCAACATCTCATGTCGTTTCAGTTGGCGAAACAAAAGCTCATGTGTGTTCTTAACACTACCTCGCATGAAGTCAGACAAGGGAACCCGCCGAATTT	Cluster_9011	2	0	1	0	0	1	0	0	0	0	0	0	0	0	0	0	0	0	0	0	0
M04485:17:000000000-C66CP:1:2113:22122:27328	AACCAATGGCCTCTTGAACGTGCAGTGCGCTCTTGGGATATGCCTGAGATCATGTCTGCTTCAGTGCTTCTACTTTCATTTTCTGCTGCTCTTGTTATCAGGAGCAGTGTTGCTGCATGCTTCTGCAAGTGGCACTGGCATGCTAAATATCAAGTTTTGCTTGCTGTTGTGACTTATCAACATCTCATGTCGTTTCAGTTGGCGAAACAAAAGCTCATGTGTGTTCTTAACCCTTCCTAGCATGAAGTCAGACAAGTGATCCCGCCGAATTT	Cluster_9031	2	0	0	0	0	0	1	0	0	0	1	0	0	0	0	0	0	0	0	0	0
M04485:17:000000000-C66CP:1:2106:18859:24454	AACCAATGGCCTCTTGAACGTGCATCGCGCTCTTGGGATATGCCTGAGAGCATGTCTGCTTCAGTGCCTCTACTTTCATTTTCTGCTGCTCTTGTTATCAGGAGCAGTGTTGCTGCATGCTTCTGCAAGTGGCACTGGCATGCTAAATATCAAGTTTTGCTTGCTGTTGTGACTGATCAACATCTCATGTCGTTTCAGTTGGCGAAACAAAAGCTCATGTGTGTTCTTAAAACTTCCTAGCATGAAGGCAGACAAGTGAACCCGCCGAATTT	Cluster_9048	4	0	0	1	0	0	0	0	0	1	0	0	0	1	0	0	0	0	0	1	0
M04485:17:000000000-C66CP:1:1112:28467:10558	AACCAATGGCCTCTTGAACGTGCATCGCGCTCTTGGGATATGCCTGAGAGCATGTCTGCTTCAGTGCTTCTACTTTCATTTTCTGCTGCTCTTGTTATCAGGAGCAGTGTTGCTGCATGCTTCTGCAAGTGGCACTGGCATGCTAAATATCAAGTTTTGCTTGCTGTTGTGACTGATCAACATCTCATGTCGTTTCAGTTGGCGAAACAAAAGCTCATGTGTGTTCTTAACACTTCCTAGCATTGAGGCCGGCAAGTGAACCCGCCGAATTT	Cluster_9061	2	0	0	0	0	0	1	0	0	0	0	0	0	0	0	0	1	0	0	0	0
M04485:17:000000000-C66CP:1:2110:27243:9776	AACCAATGGCCTCTTGAACGTGCATCGCGCTCTTGGGATATGCCTGAGAGCATGTCTGCTTCAGTGCTTCTACTTTCATTTTCTGCTGCTCTTGTTATCAGGAGCAGTGTTGCTGCATGCTTCTGCAAGTGGCACTTGCATGCTAAACATCAAGTTTTGCTTGCTGTTGTGACTGATCAACATCTCATGTCGTTTCAGTTGGCGAAACAAAAGCTCATGTGTGTTCTTAACACTTCCTAGCATGAAGGCAGACAAGTGAACCCGCCGAATTT	Cluster_9066	4	0	0	0	0	0	0	0	0	1	0	0	0	2	0	0	0	0	1	0	0
M04485:17:000000000-C66CP:1:2113:13743:22674	AACCAATGGCCTCTTGAACGTGCATGGCGCTCTTGGGATATGCCTGAGAGCATGTCTGCTTCAGTGCTTCTACTTTCATTCTCTGCTGCTCTTGTTATCAGGAGCAGTGTTGCTGCATGCTTCTGCAAGTGGCACTGGCATGCTAAACATCAAGTTTTGCTTGCTGTTGTGACTGATCAACATCTCATGTCGTTTCAGTTGGCGAAACAAAAGCTCATGTGTGTTCTTAACACTTCCTAGCATGAAGTCAGACAAGTGATCCCGCCGAATTT	Cluster_9075	4	0	0	0	0	0	0	0	0	1	0	0	0	1	0	0	0	0	1	1	0
M04485:17:000000000-C66CP:1:1110:20211:13719	AACCAATGGCCTCTTGAACGTGCATTACGCTCTTGGGATATGCCTGAGAGCATGTCTGCTTCAGTGCTTCTACTTTCATTTTCTGCTGCTCTTGTTATCAGGAGCAGTGTTGCTGCATGCTTCTGCAAGTGGCACTGGCATGCTAAACATCAAGTTTTGCTTGCTGTTGTGACTGATCAACATCTCATGTCGTTTCAGTTGGCGAAACAAAGGCTCATGTGTGTTCTTAACACTTCATAGCAAGAAGTCAGACAAGTGAACCCGCCGAATTT	Cluster_9085	2	0	0	0	0	0	0	0	0	0	0	0	0	1	0	0	1	0	0	0	0
M04485:17:000000000-C66CP:1:1103:11338:28374	AACCAATGGCCTCTTGAACGTGCATTCCGCTCTTGGGATATGCCTGAGAGCATGTCTGCTTCAGTGCTTCTACTTTCATTTTCTGCTGCTCTTGTTATCAGGAGCAGTGTTGCTGCATGCTTCTGAAAGTGGCACTGGCATGCTAAACATCAAGTTTTTCTTGCTGTTGTGACTGATCAACATCTCATGTCGTTTCAGTTGGCGAAACAAAAGCTCATGTGTGTTCTTAACTCTTCCTAGCATGAAGTCAGACAAGTGAACCCGCCGAATTT	Cluster_9143	3	0	0	0	0	0	0	0	0	0	0	0	0	0	0	0	1	1	0	1	0
M04485:17:000000000-C66CP:1:2114:26952:10415	AACCAATGGCCTCTTGAACGTGCATTCCGCTCTTGGGATATGCCTGAGAGCATGTCTGCTTCAGTGCTTCTACTTTCATTTTCTGCTGCTCTTGTTATCAGGAGCAGTGTTGCTGCATGCTTCTGCAAGTGGCACTGGCATGCTAAACATCAAGTTTTGCTTGCTGTTGTGACTGATCAACATCTCATGTCGTTTCAGATGGCGAAACAAAAGCTCATGTGTGTTTTTAACACTTCCTAGCATGAAGTCAGACAAGTGAACCCGCCGAATTT	Cluster_9154	3	0	0	0	0	0	0	0	0	0	0	1	0	1	0	0	0	1	0	0	0
M04485:17:000000000-C66CP:1:2110:8717:25607	AACCAATGGCCTCTTGAACGTGCATTCCGCTCTTGGGATATGCCTGAGAGCATGTCTGCTTCAGTGCTTCTACTTTCATTTTCTGCTGCTCTTGTTATCAGGAGCAGTGTTGCTGCATGCTTCTGCAAGTGGCACTGGCATGCTAAACATCAAGTTTTGCTTGCTGTTGTGACTGATCAACATCTCATGTCGTTTCAGTTGGCGAAACAAAAGCTCATGTGTGTTCTTAACACTTCCTGGCATGAGGTCAGGCAAGTGAACCCGCCGAATTT	Cluster_9161	10	0	0	0	0	0	0	0	0	0	2	0	0	4	0	0	0	0	2	2	0
M04485:17:000000000-C66CP:1:2112:2911:14847	AACCAATGGCCTCTTGAACGTGCATTCCGCTCTTGGGATATGCCTGAGAGCATGTCTGCTTCAGTGCTTCTACTTTCATTTTCTGCTGCTCTTGTTATCAGGAGCAGTGTTGCTGCATGCTTCTGCAAGTGGCACTGGCATGCTAAATATCAAGTTTTGCTTGCTGTTGTGACTGGTCAACATCTCATGTCGTTTCAGTTGGCGAAACAAAAGCTCATGTGTGTTCTTAACACTTCCTAGCATTAAGTCAGACAAGGGAACCCGCCGAATTT	Cluster_9185	2	0	0	0	1	0	0	0	0	0	0	0	0	0	1	0	0	0	0	0	0
M04485:17:000000000-C66CP:1:2112:19302:11728	AACCAATGGCCTCTTGAACGTGCATTCCGCTCTTGGGATATGCCTGAGAGCATGTCTGCTTCAGTGCTTCTACTTTCATTTTCTGCTGCTCTTGTTATCAGGAGCAGTGTTGCTGCATGCTTCTGCAAGTGGCACTGGCATGCTAAATATCAAGTTTTGCTTGCTGTTGTGGCTGATCAACATCTCATGTCGTTTCAGTTGGCGAAACAAAAGCTCATGTGTGTTCTTAACACTTCCTAACAAGAAGGCAGGAAAGTGAACCCGCCGAATTT	Cluster_9188	2	0	0	0	0	0	0	0	0	0	0	1	1	0	0	0	0	0	0	0	0
M04485:17:000000000-C66CP:1:1103:13070:28919	AACCAATGGCCTCTTGAACGTGCATTCCGCTCTTGGGATATGCCTGAGAGCATGTCTGCTTCAGTGCTTCTACTTTCATTTTCTGCTGCTCTTGTTATCAGGAGCAGTGTTGCTGCATGCTTCTGCAAGTGGCACTGGCATGCTAAATATCAAGTTTTGCTTGGTGTTGTGACTGATCAACAACTCATGTCGTTTCAGTTGGCGAAACAAAAGCTCATGTGTGTTCTTAACACTTCCTAAGATGAAGACAGACAAGGGAACCCGCCGAATTT	Cluster_9193	2	0	1	0	1	0	0	0	0	0	0	0	0	0	0	0	0	0	0	0	0
M04485:17:000000000-C66CP:1:1110:16518:25261	AACCAATGGCCTCTTGAACGTGCATTCCGCTCTTGGGATATGCCTGAGAGCATGTCTGCTTCAGTGCTTCTACTTTCATTTTCTGCTGCTCTTGTTATCAGGAGCAGTGTTGCTGCATGCTTCTGCAAGTGGCACTGGCTTGCTAAATATCAAGTTTTGCTTGCTGTTGTGACTGATCAACATCTCATGTCGTTTCAGTTGGCGAAACAAAAGCTCATGTGTGTTCTTAACACTTCCTAGAATGAAGTCAGACAAGTAAACCCGCCGAATTT	Cluster_9204	3	0	0	0	0	0	0	0	0	0	1	1	0	0	1	0	0	0	0	0	0
M04485:17:000000000-C66CP:1:1106:25422:20556	AACCAATGGCCTCTTGAACGTGCATTCCGCTCTTGGGATATGCCTGAGAGCATGTCTGCTTCAGTGCTTCTACTTTCATTTTCTGCTGCTCTTGTTATCAGGAGCAGTGTTGCTGCATGCTTCTGCAATTGGCACTGGCATGCTAAATATCAAGTTTTGCTTGCTGTTGTGACTGATCAACATCTCATGTCGTTTCAGTTGGCGAAACAAAAGCTCATGTGTGTTCTTAACACTTCCTAGCATGAAGTGAGACAAGTGACCCCGCCGAATTT	Cluster_9207	6	0	2	0	0	1	0	0	0	0	0	0	0	0	1	0	0	1	0	1	0
M04485:17:000000000-C66CP:1:2106:12032:26001	AACCAATGGCCTCTTGAACGTGCATTCCGCTCTTGGGATATGCCTGAGAGCATGTCTGCTTCAGTTCTTCTACTTTCATTTTCTGCTGCTCTTGTTATCAGGAGCAGTGTTGCTGCATGCTTCTGCAAGTGGCACTGGCATGCTAAACATCAAGTTTTGCTTGCTGTTGTGACTGATCAACATCTCATGTCGTTTCAGTTGGCGAAACAAAAGCTCATGTGTTTTCTTAACACTTCCTAGCATGAAGTCAGACAAGTGAACCCGCCGAATTT	Cluster_9224	2	0	0	0	0	0	0	0	0	0	0	0	0	1	0	0	0	0	1	0	0
M04485:17:000000000-C66CP:1:2103:15253:25483	AACCAATGGCCTCTTGAACGTGCATTCCGCTCTTGGGTTATGCCTGAGAGCATGTCTGCTTCAGTGCTTCTACTTTCATTTTCTGCTGCTCTTGTTATCAGGAGCAGGTTTGCTGCATGCTTCTGCAAGTGGCACTGGCATGCTAAATATCAAGTTTTGCTTGCTGTTGTGACTGATCAACATCTCATGTCGTTTCAGTTGGCGAAACAAAAGCTCATGTGTGTTCTTAACACTTCCTAGCATGAAGTCAGACAAGTGAACCCGCCGAATTT	Cluster_9251	2	0	0	1	0	0	0	0	1	0	0	0	0	0	0	0	0	0	0	0	0
M04485:17:000000000-C66CP:1:2105:13019:25427	AACCAATGGCCTCTTGAACGTGCATTGAGCTCTTGGGATATGCCTGAGAGCATGTCTGCTTCAGTGCTTCTACTTTCATTTTCTGCTGCTCTTGTTATCAGGAGCAGTGTTGCTGCATGCTTCTGCAAGTGGCACTGGCATGCTAAACATCAAGTTTTGCTTGCTGTTGTGACTGATCAACATCTCATGTCGTTTCAGTTGGCGAAACAAAAGCTCATGTGTGTTCTTAACACTTCTTAGCATGAAGTAAGACAAGTGATCCCGCCGAATTT	Cluster_9276	2	0	0	0	0	0	0	0	0	0	1	0	0	0	0	0	1	0	0	0	0
M04485:17:000000000-C66CP:1:2111:20078:7177	AACCAATGGCCTCTTGAACGTGCATTGAGCTCTTGGGATATGCCTGAGAGCATGTCTGCTTCAGTGCTTCTACTTTCATTTTCTGCTGCTCTTGTTATCAGGAGCAGTGTTGCTGCATGCTTCTGCAAGTGGCACTGGCATGCTAAACATCAAGTTTTGCTTGCTGTTGTGACTGATCAACATCTCATGTCGTTTCAGTTGGCGAAACAAAAGCTCATGTGTGTTCTTAACCCTTCCTAGCATGAAGTCAGTCAAGTGACCCCGCCGAATTT	Cluster_9277	2	0	0	0	0	0	0	0	0	0	1	0	0	1	0	0	0	0	0	0	0
M04485:17:000000000-C66CP:1:2102:17381:6063	AACCAATGGCCTCTTGAACGTGCATTGCACTCTTGGGATATGCCTGAGAGCATGTCTGCCTCAGTGCTTCTACTTTCATTTTCTGCTGCTCTTGTTATCAGAAGCAGTGTTGCTGCATGCTTCTGCAAGTGGCACTGGCATGCTAAATATCAAGTTTTGCTTGCTGTTGTGACTGATCAACATCTCATGTTGTTTCAGTTGGCGAAACAAAAGCTCATGTGTGTTCTTAACACTTCCTAGCATGAAGTCAGACAAGTGACCCCGCCGAATTT	Cluster_9300	2	0	0	2	0	0	0	0	0	0	0	0	0	0	0	0	0	0	0	0	0
M04485:17:000000000-C66CP:1:1114:10461:26033	AACCAATGGCCTCTTGAACGTGCATTGCACTCTTGGGATATGCCTGAGAGCATGTCTGCTTCAGTGCTTCTACTTTCATTTTCTGCTGCTCTTGTTATCAGGAGCAGTGTTGCTGCATGCTTCTGCAAGTGGCACTGGCATGCTAAATATCAAGTTTTGCTTGCTGTTGTGACTGATCAACATCTCATTTCGTTTCAGTTGGCGAAACAAAAGCTCATGTGTGTTCTTAACACTTCCTAGCATGAAGGCAGACAAGGGATCCCGCCGAATTT	Cluster_9310	3	0	0	0	0	0	0	0	0	0	1	0	0	0	0	1	1	0	0	0	0
M04485:17:000000000-C66CP:1:1104:11949:22247	AACCAATGGCCTCTTGAACGTGCATTGCGATCTTGGGATATGCCTGAGAGCATGTCTGCTTCAGTGCTTCTACTTTCATTTTCTGCTGCTCTTGTTATCAGGAGCAGTGTTGCTGCATGCTTCTGCAAGTGGCACTGGCATGCTAAACATCAAGTTTTGCTTGCTGTTGTGACTGATCAACATCTCATGTCGTTTCAGTTGGCGAAACAAAAGCTCATGTGGGTTCTTAACACTTCCTAGCATGCAGTCAGACAAGTGAACCCGCCGAATTT	Cluster_9383	2	0	0	0	0	0	0	0	0	0	0	0	0	2	0	0	0	0	0	0	0
M04485:17:000000000-C66CP:1:1102:25877:6702	AACCAATGGCCTCTTGAACGTGCATTGCGATCTTGGGATATGCCTGAGAGTATGTCTGCTTCAGTGCTTCTACTTTCATTTTCTGCTGCTCTTGTTATCAGGAGCAGTGTTTCTGCATGCTTCTGCAAGTGGCACTGGCATGCTAAACATCAAGTTTTGCTTGCTGTTGTGACTGATCAACATCTCATGTCGTTTCAGTTGGCGAAACAAAAGCTCATGTGTGTTCTTAACACTTCCTAGCATGAAGTCAGACAAGTGAACCCGCCGAATTT	Cluster_9415	2	0	0	0	0	0	0	0	0	0	0	0	0	0	0	0	0	0	1	1	0
M04485:17:000000000-C66CP:1:1110:14327:23467	AACCAATGGCCTCTTGAACGTGCATTGCGCACTTGGGTTATGCCTGAGAGCATGTCTGCTTCAGTGCTTCTACTTTCATTTTCTGCTGCTCTTGTTATCAGGAGCAGTGTTGCTGCATGCTTCTGCAAGTGGCACTGGCATGCTAAACATCAAGTTTTGCTTGATGTTGTGACTGATCAACATCTCATGTCGTTTCAGTTGGCGAAACAAAAGCTCATGTGTTTTCTTAACACTTCCTAGCATGAAGTCAGACAAGTGAACCCGCCGAATTT	Cluster_9419	3	0	0	0	0	0	0	0	0	0	0	0	0	1	0	0	0	0	0	2	0
M04485:17:000000000-C66CP:1:1114:26414:19583	AACCAATGGCCTCTTGAACGTGCATTGCGCCCTTGGGAAACGCCTGAGAGCATGTCTGCTTCAGTGCTTCTACTTTCATTTTCTGCTGCTCTTGTTATCAGGAGCAGTGTTGCTGCATGCTTCTGCAAGTGGCACTGGCATGCTAAATATCAAGTTTTGCTTGATGTTGTGACTGATCAACATCTCATGTCGTTTCAGTTGGCGAAACAAAAGCTCATGTGTGTTCTTAACACTTCCTAGCATGAAGTCAGACAAGTGAATCCGCCGAATTT	Cluster_9422	2	0	0	0	2	0	0	0	0	0	0	0	0	0	0	0	0	0	0	0	0
M04485:17:000000000-C66CP:1:1114:21397:3192	AACCAATGGCCTCTTGAACGTGCATTGCGCCCTTGGGATACGCCTGAGAGCATGTCTGCTTCAGTGCTTCTACTTTCATTTTCTGCTGCTCTTGTTATCAGGAGCAGTGTTGCTGCATGCTTCTGCAAGTGGCACTGGCATGCTAAATATCAAGTTTTGCTTGCTGTTGTGACTGATCAACATCTCATGTCGTTTCAGTTGGCGAAACAAAAGCTCATTTGTGTTCTTAACACTTCCTAGCATGAAGACAGACAAGTGAACCCGCCGAATTT	Cluster_9440	3	0	0	0	0	0	0	0	0	0	0	0	2	0	0	0	0	0	0	0	1
M04485:17:000000000-C66CP:1:2109:10564:25130	AACCAATGGCCTCTTGAACGTGCATTGCGCCCTTGGGATACGCCTGAGAGCATGTCTGCTTCAGTGCTTCTACTTTCATTTTCTGCTGCTCTTGTTATCAGGAGCAGTGTTGCTGCATGCTTCTGCAAGTGGCACTGGCATGCTAAATATCAAGTTTTGCTTGCTGTTGTGACTGATCAACATCTCATGTCTTTTCAGTTGGCGAAACAAAAGCTCATGTGTGTTCTTAACATTTCCTAGAATGAAGTCAGACAAGTGACCCCGCCGAATTT	Cluster_9441	2	0	0	0	1	0	0	0	0	0	0	0	0	0	1	0	0	0	0	0	0
M04485:17:000000000-C66CP:1:2109:14923:20164	AACCAATGGCCTCTTGAACGTGCATTGCGCCCTTGGGATACGCTTGAGAGCATGTCTGCTTCAGTGCTTCTACTTTCATTTTCTGCTGCTCTTGTTATCAGGAGCAGTGTTGCTGCATGCTTCTGCAAGTGGCACTGGCATGCTAAATATCAAGTTTTGCTTGCTGTTGTGACTGATCAACATCTCATGTCGTTTCAGTTGGCGAAACAAAAGCTCATGTGTGTTCTTAACACTTCCTAGAATGAAGTCAGACAAGTGAACCCGCCGAATTT	Cluster_9450	5	0	0	0	0	0	1	1	0	0	0	0	1	0	2	0	0	0	0	0	0
M04485:17:000000000-C66CP:1:2108:5188:16081	AACCAATGGCCTCTTGAACGTGCATTGCGCCCTTGGGATATGCCTAAGAGCATGTCTGCTTCAGTGCTTCTACTTTCATTTTCTGCTGCTCTTGTTATCAGGAGCAGTGTTGCTGCATGCTTCTGCAAGTGGCACTGGCATGCTAAATATCAAGTTTTGCTTGCTGTTGTGACTGATCAACATCTCATGTCGTTTCAGTTGGCGAAACAAAAGCTCATGTGTGTTCTTAACACTTCCTGGCATGAAGTCAGAAAAGTAAACCCGCCGAATTT	Cluster_9455	2	0	0	0	0	0	0	0	0	0	0	0	0	2	0	0	0	0	0	0	0
M04485:17:000000000-C66CP:1:1105:7921:18374	AACCAATGGCCTCTTGAACGTGCATTGCGCCCTTGGGATATGCCTGAGAGAATGTCTGCTCCAGTGCTTCTACTTTCATTTTCTGCTGCTCTTGTTATCAGGAGCAGTGTTGCTGCATGCTTCTGCAAGTGGCACTGGCATGCTAAACATCAAGTTTTGCTTGCTGTTGTGACTGATCAACATCTCATGTCGTTTCAGTTGGCGAAACAAAAGCTCATGTGTGTTCTTAACACTTCCTAGCATGAAGTCAGACAAGTGACCCCGCCGAATTT	Cluster_9457	2	0	0	0	0	0	0	0	0	0	0	0	0	1	0	0	0	0	1	0	0
M04485:17:000000000-C66CP:1:1114:12223:22338	AACCAATGGCCTCTTGAACGTGCATTGCGCCCTTGGGATATGCCTGAGAGCAGGTCTGCTTCAGTGCTTCTACTTTCATTTTCTGCTGCTCTTGTTATCAGGAGCAGTGTTGCTGCATGCTTCTGCAAGTGGCACTGGCATGCTAAACATCAAGTTTTGCTTACTGTTGTGACTGATCAACATCTCATGTCGTTTCAGTTGGCGAAACAAAAGCTCATGTTTGTTCTTAACACTTCCTAGCATGAAGTCAGACAAGTAACCCCGCCGAATTT	Cluster_9462	3	0	0	0	0	0	0	0	0	0	1	1	0	0	0	0	1	0	0	0	0
M04485:17:000000000-C66CP:1:1101:21507:26334	AACCAATGGCCTCTTGAACGTGCATTGCGCCCTTGGGATATGCCTGAGAGCATGTCTGCTTCAGTGCTTCTACTTTCATTTTCTGCTGCTCTTGTTATCAGGAGCAGTGTTGCTGCATGCTTCTGCAAGTGGCACTGGCATGCTAAATATCAAGTTTTGCTTGCTGTTGTGACTGATCAACATCTCATGTCGTTTCAGTTGGCGAAACAAAAGCTCATGTGTTTTCTTAACACTTCCTAGCATAAAGTCAGACAAGTGACCCCGCCGAATTT	Cluster_9521	3	0	1	0	0	0	0	1	0	0	0	0	0	0	0	0	0	0	0	0	1
M04485:17:000000000-C66CP:1:2105:12961:9993	AACCAATGGCCTCTTGAACGTGCATTGCGCCCTTGGGATATGCCTGAGAGCATGTCTGCTTCAGTGCTTCTACTTTCATTTTCTGCTGCTCTTGTTATCAGGAGCAGTGTTGCTGCATGCTTCTGCAAGTGGCACTGGCATGCTAAATATCAAGTTTTGCTTGCTGTTGTGACTGTTCAACATCTCATGTCGTTTCAGTTGGCGAAACAAAAGCTCATGTGTGTTCTTAACACTTCCTGGCATGAAGTCAGACAAGTGACCCCGCCGAATTT	Cluster_9524	2	0	0	1	0	0	0	0	0	1	0	0	0	0	0	0	0	0	0	0	0
M04485:17:000000000-C66CP:1:1113:8522:20425	AACCAATGGCCTCTTGAACGTGCATTGCGCCCTTGGGATATGCCTGAGAGCATGTCTGCTTCAGTGCTTCTACTTTCATTTTCTGCTGCTCTTGTTATCAGGAGGAGTGTTGCTGCATGCTTCTGCAAGTGGCACTGGCATGCTAAATATCAAGTTTTGCTTGCTGTTGTGACTGATCAACATCTCATGTCGTTTCAGTTGGCGAAACAAAAGCTCATGTGTGTTCTTAACACTTCCTAGCATGAAATCAGACAAGGGAACCCGCCGAATTT	Cluster_9544	2	0	0	0	0	0	0	0	0	0	0	0	0	0	0	0	0	0	0	1	1
M04485:17:000000000-C66CP:1:1114:26579:20203	AACCAATGGCCTCTTGAACGTGCATTGCGCCCTTGGGTTATGCCTGAGAGCATGTCTCCTTCAGTGCTTCTACTTTCATTTTCTGCTGCTCTTGTTATCAGGAGCAGTGTTGCTGCATGCTTCTGCAAGTGGCACTGGCATGCTAAATATCAAGTTTTGCTTACTGTTGTGACTGATCAACATCTCATGTCGTTTCAGTTGGCGAAACAAAAGCTCATGTGTGTTCTTAACACTTCCTAGCATGAAGTCAGACAAGTGAACCCGCCGAATTT	Cluster_9587	2	0	0	0	0	0	0	0	0	0	0	0	0	0	0	0	0	0	0	1	1
M04485:17:000000000-C66CP:1:2111:18754:13766	AACCAATGGCCTCTTGAACGTGCATTGCGCGCTTGGGATATGCCTGAGAGCATGTCTGCTTCAGTGCTTCTACTTTCATTTTCTGCTGCTCTTGTTATCAGGAGCAGTGTTGCTGCATGCTTCTGCAAGTGGCACTGGCATGCTAAATATCAAGTTTTGCTTGCTGTTGTGACTGATCAACATCTCATGTGGTTTCAGTTGGCGAAACAAAAGCTCATGTGTGTTCTTAACACTTCCTAGCATGAAGTCAGACAAGTGACCCGGCCGAATTT	Cluster_9603	2	0	0	0	0	0	0	0	0	0	0	0	1	0	0	0	1	0	0	0	0
M04485:17:000000000-C66CP:1:1102:21743:25867	AACCAATGGCCTCTTGAACGTGCATTGCGCTATTGGGATACGCCTGAGAGCATGTCTGCTTCAGTGCTTCTACTTTCATTTTCTGCTGCTCTTGTTATCAGGAGCAGTGTTGCTGCATGTTTCTGCAAGTGGCACTGGCATGCTAAATATCAAGTTTTGCTTGCTGTTGTGACTGATCAACATCTCATGTCGTTTCAGTTGGCGAAACAAAAGCTCATGTGTGTTCTTAACACTTCCTAGCATGAGGTCAGACAAGTGACCCCGCCGAATTT	Cluster_9626	2	0	0	0	0	0	0	1	0	0	0	0	0	0	0	0	0	0	1	0	0
M04485:17:000000000-C66CP:1:1104:16996:26564	AACCAATGGCCTCTTGAACGTGCATTGCGCTATTGGGATATGCCTGAGAGCATGTCTGCTTCAGTGCTTCTACTTTCATTTTCTGCTGCTCTTGTTATCAGGAGCAGTGTTGCTGCATGCTTCTGCAAGTAGCACTGGCATGCTAAACATCAAGTTTTGCTTGCTGTTGTGACTGATCAACATCTCATGTCGTTTCAGTTGGCGAAACAAAAGCTCATGTGTGTTCTTAACACTTCCTAGCATGAAGTCAGACAAGGGAACCCGCCGAATTT	Cluster_9655	2	0	0	0	0	0	0	0	0	0	0	0	0	1	0	0	1	0	0	0	0
M04485:17:000000000-C66CP:1:2114:11304:21551	AACCAATGGCCTCTTGAACGTGCATTGCGCTATTGGGATATGCCTGAGAGCATGTCTGCTTCAGTGCTTCTACTTTCATTTTCTGCTGCTCTTGTTATCAGGAGCAGTGTTGCTGCATGCTTCTGCAAGTGGCACTGGCATGCTAAACATCAAGTTTTGCTTGCTGTGGTGACTGATCAACATCTCATGTCGTTTCAGTTGGCGAAACAAAAGCTCATGTGTGTTCTTAACACTTTCTAGCATGAAGTCAGACAAGTGACCCCGCCGAATTT	Cluster_9660	2	0	0	0	0	0	0	0	0	0	0	0	0	2	0	0	0	0	0	0	0
M04485:17:000000000-C66CP:1:2112:27978:9684	AACCAATGGCCTCTTGAACGTGCATTGCGCTATTGGGATATGCCTGAGAGCATGTCTGCTTCAGTGCTTCTACTTTCATTTTCTGCTGCTCTTGTTATCAGGAGCAGTGTTGCTGCATGCTTCTGCAAGTGGCACTGGCATGCTAAACATCAAGTTTTGCTTGCTGTTGTGACTGATCAACATCGCATGTCGTTTCAGTTGGCGAAACAAAAGCTCATGTGTGTTCTTAACACTTCTTAGCATGAAGTCAGACAAGGGAGCCCGCCGAATTT	Cluster_9663	2	0	0	0	0	0	0	0	0	0	1	0	0	0	0	0	0	0	0	1	0
M04485:17:000000000-C66CP:1:2105:22546:27428	AACCAATGGCCTCTTGAACGTGCATTGCGCTCAGGGGATATGCCTGAGAGCATGTCTGCTTCAGTGCTTCTACTTTCATTTTCTGCTGCTCTTGTTATCAGGAGCAGTGTTGCTGCATGCTTCTGCAAGTGGCACTGGCATGCTAAATATCAAGTTTTGCTTGCTGTTGTGACTGATCAACATCTCATGTCGTTTCAGTTGGCGAAACAAAAGCTCATGTGTGTTCTTAACACTTCCTAGCATGAAGTCAGACAAGTCATCCCGCCGAATTT	Cluster_9714	2	0	0	0	0	0	0	0	0	1	0	1	0	0	0	0	0	0	0	0	0
M04485:17:000000000-C66CP:1:1103:28005:10562	AACCAATGGCCTCTTGAACGTGCATTGCGCTCCTGGGATATGCCTGAGAGAATGTCTGCTTCAGTGCTTCTACTTTCATTTTCTGCTGCTCTTATTATCAGAAGCAGTGTTGCTGCATGCTTCTGCAAGTGGCACTGGCATGCTAAATATCAAGTTTTGCTTGCTGTTGTGACTGATCAACATCTCATGTCGTTTCAGTTGGCGAAACAAAAGCTCATGTGTGTTCTTAACACTTCCTAGCATGAAGGCAGACAAGTGAACCCGCCGAATTT	Cluster_9738	2	0	1	0	0	0	1	0	0	0	0	0	0	0	0	0	0	0	0	0	0
M04485:17:000000000-C66CP:1:2104:10592:22638	AACCAATGGCCTCTTGAACGTGCATTGCGCTCCTGGGATATGCCTGAGAGCATGTCTGCTTCAGTGCTTCTACTTTCATTTTCTGCTGCTCTTGTTATCAGGAGCAGTGTTTCTGCATGCTTCTGCAAGTGGCACTGGCATGCTAAATATCAAGTTTTGCTTGGTGTTGTGACTGATCAACATCTCATGTCGTTTCAGTTGGCGAAACAAAAGCTCATTTGTGTTCTTAACACTTCCTAGGATGAAGTCAGACAAGTGAACCCGCCGAATTT	Cluster_9748	2	0	0	0	0	0	0	0	0	0	1	0	0	0	0	0	1	0	0	0	0
M04485:17:000000000-C66CP:1:1102:18309:22993	AACCAATGGCCTCTTGAACGTGCATTGCGCTCCTGGGATATGCCTGAGAGCCTGTCTGCTTCAGTGCTTCTACTTTCATTTTCTGCTGCTCTTGTTATCAGGAGCAGTGTTGCTGCATGCTTCTGCAAGTGGCACTGGCATGCTAAATATCAAGTTTTGCTTGCTGTTGTGACTGATCAACATCTCATGTCGTTTCAGTTGGCGAAACAAAAGCTCAAGTGTGTTCTTAACACTTCCTAGCATGAAGGCAGACAAGTGAACCCGCCGAATTT	Cluster_9751	3	0	0	0	0	0	1	0	0	0	0	0	1	0	0	0	0	0	1	0	0
M04485:17:000000000-C66CP:1:1105:23496:4088	AACCAATGGCCTCTTGAACGTGCATTGCGCTCGTGGGATATGCCTGAGAGAATGTCTGCTTCAGTGCTTCTACTTTCATTTTCTGCTGCTCTTGTTATCAGGAGCAGTGTTGCTGCATGCTTCTGCAAGTGGCACTGGCATGCTAAATATCAAGTTTTGCTTGCTGTTGTGACTGATCAACATCTCATGTCGTTTCAGTTGGCGAAACAAAAGCTCATGTGTGTTCTTAACACTTCCATGCATGAAGTCAGACAAGGGAACCCGCCGAATTT	Cluster_9763	4	0	1	0	0	0	1	0	0	0	0	0	0	0	1	0	0	1	0	0	0
M04485:17:000000000-C66CP:1:2104:20571:14978	AACCAATGGCCTCTTGAACGTGCATTGCGCTCGTGGGATATGCCTGAGAGCATGTCTGCTTCAGTGCTTCTACTTTCATTTTCTGCTGCTCTTGTTATCAGGAGCAGTGTTGCTGCATGCTTCTGCAAGTGGCACTGGCATGCTAAACAGCAAGTTTTGCTTGCTGTTGTAACTGATCAACATCTCATGTCGTTTCAGTTGGCGAAACAAAAGCTCATGTGTGTTCTTAACACTTCCTAGCATGAAGTCAGACGAGTGAACCCGCCGAATTT	Cluster_9778	2	0	0	0	0	0	0	0	0	0	0	0	0	1	0	1	0	0	0	0	0
M04485:17:000000000-C66CP:1:2105:7654:19783	AACCAATGGCCTCTTGAACGTGCATTGCGCTCGTGGGATATGCCTGAGAGCATGTCTGCTTCAGTGCTTCTACTTTCATTTTCTGCTGCTCTTGTTATCAGGAGCAGTGTTGCTGCATGCTTCTGCAAGTGGCACTGGCATGCTAAACATCAAGTTTTGCTTGCTGTTGGGACTGATCAACATCTCATGTCGTTTCAGTTGGCGAAACAAAAGCTCATGTGTGTTCTTAAAACTTCCTAGCATTAAGTCAGACAAGTGACCCCGCCGAATTT	Cluster_9782	3	0	0	0	0	0	0	0	0	0	0	0	0	2	0	0	0	0	1	0	0
M04485:17:000000000-C66CP:1:2108:14392:10278	AACCAATGGCCTCTTGAACGTGCATTGCGCTCGTGGGATATGCCTGAGAGCATGTCTGCTTCAGTGCTTCTACTTTCATTTTCTGCTGCTCTTGTTATCAGGAGCAGTGTTGCTGCATGCTTCTGCAAGTGGCACTGGCATGCTAAACATCAAGTTTTGCTTGCTGTTGTGGCTGATCAACATCTCATGTCGTTTCAGTTGGCGAAACAAAAGCTCATGTGTGTTCTTAACACTTCATAGCATGAAGTCAGACGAGTGAACCCGCCGAATTT	Cluster_9793	2	0	0	0	0	0	0	0	0	0	0	0	0	0	0	1	0	0	1	0	0
M04485:17:000000000-C66CP:1:2110:6586:14235	AACCAATGGCCTCTTGAACGTGCATTGCGCTCGTGGGATATGCCTGAGAGCATGTCTGCTTCAGTGCTTCTACTTTCATTTTCTGCTGCTCTTGTTATCAGGAGCAGTGTTGCTGCATGCTTCTGCAAGTGGCACTGGCATGCTAAATATCAAGTTTTGCTTGCTGTTGTGACTGATCAACATCTCATGTCGTTTCAGTTGGCGAAACAAAAGCTCATGTGTGTTCTTAACACTTCCTAGCATGAAGGAAGACAAGGGGACCCGCCGAAATT	Cluster_9803	5	1	0	0	0	0	0	0	0	0	0	0	1	1	0	0	0	2	0	0	0
M04485:17:000000000-C66CP:1:1114:19993:24445	AACCAATGGCCTCTTGAACGTGCATTGCGCTCTCGGGATATGCCTGAGAGCATGTCTGCTTCAGTGCTTCTACTTTCATTTTCTGCTGCTCTTGTTATCAGGAGCAGTGTTGCTGCATGCTTCTGCAAGTGGCACTGGCATGCTAAACATCAAGTTTTGCTTGATGTTCTGACTGATCAACATCTCATGTCGTTTCAGTTGGCGAAACAAAAGCTCATGTGTGTTCTTAACACTTCCTAGCATGAAGTCAGACAAGTGATCCCGCCGAATTT	Cluster_9843	2	0	0	0	0	0	0	1	0	0	0	0	0	0	0	0	0	0	0	1	0
M04485:17:000000000-C66CP:1:1114:4179:14063	AACCAATGGCCTCTTGAACGTGCATTGCGCTCTGGGGATATGCCTGAGAGCATGTCTGCTTCAGTGCTTCTACTTTCATTTTCTGCTGCTCTTGTTATCAGGAGCAGTGTTGCTGCATGCTTCTGCAAGTGGCACTGGCATGCTAAACATCAAGTTTTGCTTGCTGTTGTGACTGATCAACATCTCATGTCGTTGCAGTTGGCGAAACAAAAGCTCATGTGTGTTCTTAACACTTCCTAGCATGAAGTCAGACAAGTAACCCCGCCGAATTT	Cluster_9869	2	0	0	0	0	0	0	0	0	0	0	0	0	1	0	0	0	0	1	0	0
M04485:17:000000000-C66CP:1:1110:16338:27809	AACCAATGGCCTCTTGAACGTGCATTGCGCTCTTAGGTTATGCCTGAGAGCATGTCTGCTTCAGTGCTTCTACTTTCATTTTCTGCTGCTCTTGTTATCAGGAGCAGTGTTGCTGCATGCTTCTGCAAGTGGCACTGGCATGCTAAATATCAAGTTTTGCTTGCTGTTGTGACTGATCAACATCTCATGTCGTTTCAGTTGGCGAAACAAAAGCTCATGTGTGTTCTTAACACTTCCTATCATGAAGTCAGACGAGTGATCCCGCCGAATTT	Cluster_9878	2	0	0	0	0	0	0	0	0	0	1	0	0	0	0	0	0	0	0	1	0
M04485:17:000000000-C66CP:1:2109:7627:23088	AACCAATGGCCTCTTGAACGTGCATTGCGCTCTTCGGATACGCCTGAGAGCATGTCTGCTTCAGTGCTTCTACTTTCATTTTCTGCTGCTCTTGTTATCAGGAGCAGTGTTGCTGCATGCTTCTGCAAGTTGCACTGGCATGCTAAATATCAAGTTTTGCTTGCTGTTGTGACTGATCAACATCTCATGTCGTTTCAGTTGGCGAAACAAAAGCTCATGTGTGTTCTTAACACTTCCTAGCATGAAGTCAGGCAAGTGAAGCCGCCGAATTT	Cluster_9881	2	0	0	0	1	1	0	0	0	0	0	0	0	0	0	0	0	0	0	0	0
M04485:17:000000000-C66CP:1:2110:22691:26655	AACCAATGGCCTCTTGAACGTGCATTGCGCTCTTGAGATACGCCTGAGAGCATGTCTGCTTCAGTGCTTCTACTTTCATTTTCTGCTGCTCTTGTTATCAGGAGCAGTGTTGCTGCATGCTTCTGCAAGTGGCACTTGCATGCTAAATATCAAGTTTTGCTTGCTGTTGTGGCTGATCAACATCTCATGTCGTTTCAGTTGGCGAAACAAAAGCTCATGTGTGTTCTTAACACTTCCTAGCATGAAGTCAGGCAAGTGAATCCGCCGAATTT	Cluster_9894	2	0	0	0	0	0	0	0	1	0	0	0	0	0	1	0	0	0	0	0	0
M04485:17:000000000-C66CP:1:2107:3815:18517	AACCAATGGCCTCTTGAACGTGCATTGCGCTCTTGCGATATGCCTGAGAGCATGTCTGCTTCAGTGCTTCTACTTTCATTTTCTGCTGCTCTTGTTATCAGAAGCAGTGTTGCTGCATGCTTCTGCAAGTGGCACTGGCATGCTAAATATCAAGTTTTGCTTGCTGTTGTGACTGATCAACATCTCATGTCGTTTCAGTTGGCGAAACAAAAGCTCATGTGTGTTCTTAGCCCTTCCTAGCATGAAGTCAGACAAGTGAACCCGCCGAATTT	Cluster_9915	2	0	0	0	0	0	0	1	0	0	0	0	0	0	1	0	0	0	0	0	0
M04485:17:000000000-C66CP:1:1110:23130:26237	AACCAATGGCCTCTTGAACGTGCATTGCGCTCTTGGGACACGCCTGAGAGTATGTCTGCTTCAGTGCTTCTACTTTCATTTTCTGCTGCTCTTGTTATCAGGAGCAGTGTTGCTGCATGCTTCTGCAAGTGGCACTGGCATGCTAAATATCAAGTTTTGCTTGCTGTTGTGACTGATCAACATCTCATGTCGTTTCAGTTGGCGAAACAAAAGCTCATGTGTGTTCTTAACACTTCCTAGCATGAGGTCGGACAAGTGAACCCGCCGAATTT	Cluster_9988	2	1	0	0	0	0	0	0	0	0	0	0	0	0	1	0	0	0	0	0	0
M04485:17:000000000-C66CP:1:1110:10235:8563	AACCAATGGCCTCTTGAACGTGCATTGCGCTCTTGGGACATGCCTGAGAGCATGTCTGCTTCAGTGCTTATACTTTCATTTTCTGCTGCTCTTGTTATCAGGAGCAGTGTTGCTGCATGCTTCTGCAAGTGGCACTGGCATGCTAAACATCAAGTTTTGCTTGCTGTTGTGACTGATCAACATCTCATGTCGTTTCAGTTGGCGAAACAAAAGCTCATGTGTGTTCTTAACACTACCTAGAATGAAGTCAGACAAGTGAACCCGCCGAATTT	Cluster_10000	2	0	0	0	0	0	0	0	0	1	0	0	0	0	0	0	1	0	0	0	0
M04485:17:000000000-C66CP:1:1110:18976:15382	AACCAATGGCCTCTTGAACGTGCATTGCGCTCTTGGGACATGCCTGAGAGCATGTCTGCTTCAGTGCTTCTACTTTCATTTTCTGCTGCTATTGTCATCAGGAGCAGTGTTGCTGCATGCTTCTGCAAGTGGCACTGGCATGCTAAATATCAAGTTTTGCTTGCTGTTGTGACTGATCAACATCTCATGTCGTTTCAGTTGGCGAAACAAAAGCTCATGTGTGTTCTTAACACTTCCTAGCATGAAGTCAGACAAGTGACCCCGCCGAATTT	Cluster_10005	2	0	1	0	1	0	0	0	0	0	0	0	0	0	0	0	0	0	0	0	0
M04485:17:000000000-C66CP:1:1110:12325:26329	AACCAATGGCCTCTTGAACGTGCATTGCGCTCTTGGGACATGCCTGAGAGCATGTCTGCTTCAGTGCTTCTACTTTCATTTTCTGCTGCTCTTGTTATCAGGAGCAGTGTTGCTGCATGCTTCTGAAAGTGGCACTGGCATGCTAAACATCAAGTTTTGCTTGCTGTTGTGACTGATCAACATCTCATGTCGTTTCAGTTGGCGAAACAAAAGCTCATGTGTGTTATTAACACTACCTAGCATGAAGGCAGACAAGTGAACCCGCCGAATTT	Cluster_10024	5	0	0	0	0	0	0	0	0	0	2	0	0	3	0	0	0	0	0	0	0
M04485:17:000000000-C66CP:1:1110:22785:19134	AACCAATGGCCTCTTGAACGTGCATTGCGCTCTTGGGACATGCCTGAGAGCATGTCTGCTTCAGTGCTTCTACTTTCATTTTCTGCTGCTCTTGTTATCAGGAGCAGTGTTGCTGCATGCTTCTGCAAGTGGCACTGGCAGGCTAAACATCAAGTTTTGCTTGCTGTTGTGACTGATCAACATCTCATGTCGTTTCAGTTGGCGAAACAAAAGCTCATGTGTGTTCTTAACACTTACTAGCATGAAGTCAGGAAAGTGAACCCGCCGAATTT	Cluster_10027	4	0	0	0	0	0	0	0	0	2	0	1	0	0	0	1	0	0	0	0	0
M04485:17:000000000-C66CP:1:1110:18301:23124	AACCAATGGCCTCTTGAACGTGCATTGCGCTCTTGGGACATGCCTGAGAGCATGTCTGCTTCAGTGCTTCTACTTTCATTTTCTGCTGCTCTTGTTATCAGGAGCAGTGTTGCTGCATGCTTCTGCAAGTGGCACTGGCATGCTAAACATCAAGTTTTGCTTGCTGTTGTGACTGATCAACATCTCATGTCGTTTCAGTTGGCGAAACAAAAGCTCATGTGTGTTCTTAACATTTCCTAGCATGAGGTCAGAAAGGTAACCCCGCCGAATTT	Cluster_10049	2	0	0	0	0	0	0	0	1	0	0	0	0	1	0	0	0	0	0	0	0
M04485:17:000000000-C66CP:1:1110:23139:16598	AACCAATGGCCTCTTGAACGTGCATTGCGCTCTTGGGACATGCCTGAGAGCATGTCTGCTTCAGTGCTTCTACTTTCATTTTCTGCTGCTCTTGTTATCAGGAGCAGTGTTGCTGCATGCTTCTGCAAGTGGCACTGGCATGCTAAACATCAAGTTTTGCTTGCTGTTGTGACTGATCAACATCTCATGTCGTTTCAGTTGGCGAAACAAAGGCTCATGTGTGTTCTTAACACTTCCTAGCATGAGGTCAGCCAAGTGACCCCGCCGAATTT	Cluster_10056	2	0	0	0	0	0	0	0	0	0	0	0	0	0	0	1	1	0	0	0	0
M04485:17:000000000-C66CP:1:1110:24170:26080	AACCAATGGCCTCTTGAACGTGCATTGCGCTCTTGGGACATGCCTGAGAGCATGTCTGCTTCAGTGCTTCTACTTTCATTTTCTGCTGCTCTTGTTATCAGGAGCAGTGTTGCTGCATGCTTCTGCAAGTGGCACTGGCATGCTAAATATCAAGTTTTGCTTGCTGTTGTAACTGATCAACATCTCATGTCGTTTCAGTTGGCGAAACAAAAGCTCATGTGTGTTCTTAACCCTTCCTAGCATGAAGTCAGAGAAGTGAACCCGCCGAATTT	Cluster_10071	7	1	0	0	0	1	0	0	0	1	0	0	1	0	0	2	0	0	1	0	0
M04485:17:000000000-C66CP:1:1110:24321:21440	AACCAATGGCCTCTTGAACGTGCATTGCGCTCTTGGGACATGCCTGAGAGCATGTCTGCTTCAGTGCTTCTACTTTCATTTTCTGCTGCTCTTGTTATCAGGAGCAGTGTTGCTGCATGCTTCTGCAAGTGGCACTGGCATGCTAAATATCAAGTTTTGCTTGCTGTTGTGACTGACCAACATCTCATGTCGTTTCAGTTGGCGAAACAAAAGCTCATGTGTGTTCTTAACACTGCCTAGCAGGAAGTCGGACAAGTGACCCCGCCGAATTT	Cluster_10073	2	0	0	0	0	1	1	0	0	0	0	0	0	0	0	0	0	0	0	0	0
M04485:17:000000000-C66CP:1:1110:23727:25486	AACCAATGGCCTCTTGAACGTGCATTGCGCTCTTGGGACATGCCTGAGAGCATGTCTGCTTCAGTGCTTCTACTTTCATTTTCTGCTGCTCTTGTTATCAGGAGCAGTGTTGCTGCATGCTTCTGCAAGTGGCACTGGCATGCTAAATATCAAGTTTTGCTTGCTGTTGTGACTGATCAACATCTCATGTCGTTTCAGTTGGCGAAACAAAAGCTCATGTGTGTTCTTAACACTTCCAAGCATGAGTTCAGACAGGTAACCCCGCCGAATTT	Cluster_10093	2	0	0	0	0	0	0	0	0	1	0	0	0	0	1	0	0	0	0	0	0
M04485:17:000000000-C66CP:1:1110:13277:26902	AACCAATGGCCTCTTGAACGTGCATTGCGCTCTTGGGACATGCCTGAGAGCATGTCTGCTTCAGTGCTTCTACTTTCATTTTCTGCTGCTCTTGTTATCAGGAGCAGTGTTGCTGCATGCTTCTGCAAGTGGCACTGGCATGCTAAATATCAAGTTTTGCTTGCTGTTGTGACTGATCAACATCTCATGTCGTTTCAGTTGGCGAAACAAAAGCTCATGTGTGTTCTTAACACTTCCTAGCCTGTAGTCAGACAAGTGATCCCGCCGAATTT	Cluster_10097	2	0	0	1	0	0	0	0	0	1	0	0	0	0	0	0	0	0	0	0	0
M04485:17:000000000-C66CP:1:1110:16922:8852	AACCAATGGCCTCTTGAACGTGCATTGCGCTCTTGGGACATGCCTGAGAGCATGTCTGCTTCAGTGCTTCTACTTTCATTTTCTGCTGCTCTTGTTATCAGGAGCAGTGTTGCTGCATGCTTCTGCAAGTGGCACTGGCATGCTAAATATCAAGTTTTGCTTGCTGTTGTGACTGATCAACATCTCATGTCGTTTCAGTTGGCGAAACAAATGCTCATGTGTGTTCTTAACACTTCCTAGAATGAAGTCAGACAAGTGAGCCCGCCGAATTT	Cluster_10106	2	1	0	0	0	0	0	0	0	0	0	0	0	0	1	0	0	0	0	0	0
M04485:17:000000000-C66CP:1:2107:21185:27644	AACCAATGGCCTCTTGAACGTGCATTGCGCTCTTGGGAGATGCCTGAGAGCATGTCTGCTTCAGTGCTTCTACTTTCATTTTCTGCTGCTCTTGTTATCAGGAGCAGTGTTGCTGCATGCTTCTGCAAGTGGCACTGGCATGCTAAACATCAAGTTTTGCTTGCTGTTGTGACTGATCAACATCTCATGTCGTTTCAGTTGGCGAAACAAAAGCTCATGTGTGTTCTTAGCACGTCCTAGCATGAAGGCAGACAAGTGAACCCGCCGAATTT	Cluster_10166	2	0	0	0	0	0	0	0	0	0	0	0	0	1	0	0	0	0	1	0	0
M04485:17:000000000-C66CP:1:2102:17511:25318	AACCAATGGCCTCTTGAACGTGCATTGCGCTCTTGGGATACACCTGAGAGCATGTCTGCTTCAGTGCTTCTACTTTCATTTTCTGCTGCTCTTGTTATCAGGAGCAGTGTTGCTGCATGCTTCTGCAAGTGGCACTGGCATGCTAAATATCAAGTTTTGCTTGCTGTTGTGACTGATCAACATCTCATGTCGTTTCAGTTGGCGAAACAAAAGCTCATGTGTGTTCTTAACACTTCCTAGCAAGAAGTCAGACAGGTGAACCCGCCGAATTT	Cluster_10190	5	1	1	0	0	0	0	1	1	0	0	0	0	0	0	0	0	1	0	0	0
M04485:17:000000000-C66CP:1:1103:19130:27065	AACCAATGGCCTCTTGAACGTGCATTGCGCTCTTGGGATACGCCTGAGAGCATGTCTGCTTAAGTGCTTCTACTTTCATTTTCTGCTGCTCTTGTTATCAGGAACAGTGTTGCTGCATGCTTCTGCAAGTGGCACTGGCATGCTAAATATCAAGTTTTGCTTGCTGTTGTGACTGATCAACATCTCATGTCGTTTCAGTTGGCGAAACAAAAGCTCATGTGTGTTCTTAACACTTCTTAGCATGAAGACAGACAAGTGATCCCGCCGAATTT	Cluster_10286	2	0	0	0	2	0	0	0	0	0	0	0	0	0	0	0	0	0	0	0	0
M04485:17:000000000-C66CP:1:2101:4113:22801	AACCAATGGCCTCTTGAACGTGCATTGCGCTCTTGGGATACGCCTGAGAGCATGTCTGCTTCAGCGCTTCTACTTTCATTTTCTGCTGCTCTTGTTATCAGGAGCAGTGTTGCTGCATGCTTCTGCAAGTGGCACTGGCATGCTAAATATCAAGTTTTGCTTGCTGTTGTGACTGATCAACATCTCATGTCGTTTCAGTTGGCGAAACAAAAGCTCAGGTGTGTTCTTAACACTTCCTAGCATGAAGTCAGACAAGTTAACCCGCCGAATTT	Cluster_10296	3	0	1	0	0	0	1	0	0	0	0	0	0	0	1	0	0	0	0	0	0
M04485:17:000000000-C66CP:1:2110:5050:21498	AACCAATGGCCTCTTGAACGTGCATTGCGCTCTTGGGATACGCCTGAGAGCATGTCTGCTTCAGTGCTTCTAATTTCATTTTCTGCTGCTCTTGTTATCAGGAGCAGTGTTGCTGCATGCTTCTGCAAGTGGCACTGGCATGCTAAATATCAAGTTTTGCTTGCTGTTGTGACTGATCAACATCTCATGTCGTTTCAGTTGGCGAAACAAAAGCTCATGTGTTTTCTTAACCCTTCCTAGCATGAAGTCAGACAAGTGAACCCGCCGAATTT	Cluster_10333	5	0	0	0	0	0	2	0	0	0	0	0	2	0	0	0	0	0	0	0	1
M04485:17:000000000-C66CP:1:2105:9702:26455	AACCAATGGCCTCTTGAACGTGCATTGCGCTCTTGGGATACGCCTGAGAGCATGTCTGCTTCAGTGCTTCTACTTGCATTTTCTGCTGCTCTTGTTATCAGGAGCAGTGTTGCTGCATGCTTCTGCAAGTGGCACTGGCATGCTAAATATCAAGTTTTGCTTGCTGTTGTGACTGATCAACATCTCATGTCGTTTCAGTTGGCGAAACAAAAGCTCATGTGTGTTCTTAACACTGCCTAGCATGAGGTCAGACAAGGAAACCCGCCGAATTT	Cluster_10337	2	0	0	0	0	0	0	0	0	0	0	0	1	0	0	0	0	0	0	0	1
M04485:17:000000000-C66CP:1:2110:15066:18875	AACCAATGGCCTCTTGAACGTGCATTGCGCTCTTGGGATACGCCTGAGAGCATGTCTGCTTCAGTGCTTCTACTTTCATCTTCTGCTGCTCTTGTTATCAGGAGCAGTGTTGCTGCATGCTTCTGCAAGTGGCACTGGCATGCTAAATATCAAGTTTTGCTTGCTGTTGTGACTGATCAACATCTCATGTCGTTTCAGTTGGCGAAACAAAAGCTCATGTGTGTTCTTAAAACTTTCTAGCATGAAGACAGACAAGTGAACCCGCCGAATTT	Cluster_10344	3	0	1	0	0	0	0	1	1	0	0	0	0	0	0	0	0	0	0	0	0
M04485:17:000000000-C66CP:1:1107:28507:20095	AACCAATGGCCTCTTGAACGTGCATTGCGCTCTTGGGATACGCCTGAGAGCATGTCTGCTTCAGTGCTTCTACTTTCATTTGCTGCTGCTCTTGTTATCAGGAGCAGTGTTGCTGCATGCTTCTGCAAGTGGCACTGGCATTCTAAATATCAAGTTTTGCTTGCTGTTGTGACTGATCAACATCTCATGTCGTTTCAGTTGGCGAAACAAAAGCTCATGTTTGTTCTTAACACTTCCTAGCATGAAGTCAGACAAGTGACCCCGCCGAATTT	Cluster_10354	2	1	0	0	1	0	0	0	0	0	0	0	0	0	0	0	0	0	0	0	0
M04485:17:000000000-C66CP:1:2107:6643:9824	AACCAATGGCCTCTTGAACGTGCATTGCGCTCTTGGGATACGCCTGAGAGCATGTCTGCTTCAGTGCTTCTACTTTCATTTTCTGCTGCCCTTGTTATCAGGAGCAGTGTTGCTGCATGCTTCTGCAAGTGGCACTGGCATGCTAAATATCAAGTTTTGCTTGCTGTTGTGACTAATCAACATCTCATGTCGTTTCAGTTGGCGAAACAAAAGCTCATGTGTGTTCTTAACACTTCCTAGCATGAAGTCAGAAAAGTAACCCCGCCGAATTT	Cluster_10386	4	0	0	0	0	0	0	0	0	0	0	1	0	0	1	0	0	0	0	1	1
M04485:17:000000000-C66CP:1:1113:26814:12365	AACCAATGGCCTCTTGAACGTGCATTGCGCTCTTGGGATACGCCTGAGAGCATGTCTGCTTCAGTGCTTCTACTTTCATTTTCTGCTGCTCCTGTTATCAGGAGCAGTGTTGCTGCATGCTTCTGCAAGTGGCACTGGCATGCTAAATATCAAGTTTTGCTTGCTGTTGTGACTGGTCAACATCTCATGTCGTTTCAGTTGGCGAAACAAAAGCTCATGTGTGTTCTTAACACTTCCTAGCATGAAGTCAGCACAGTGAACCCGCCGAATTT	Cluster_10393	2	0	0	1	0	0	0	1	0	0	0	0	0	0	0	0	0	0	0	0	0
M04485:17:000000000-C66CP:1:1114:19488:25671	AACCAATGGCCTCTTGAACGTGCATTGCGCTCTTGGGATACGCCTGAGAGCATGTCTGCTTCAGTGCTTCTACTTTCATTTTCTGCTGCTCTTATTATCAGGAGCAGTGTTGCTGCATGCTTCTGCAAGTGGCACTGGCATGCTAAATATCAAGTTTTGCTTGCTGTTGTGACTGATCAACATCTCATGTCGTTTCAGTTGGCGAAACAGAAGCTCATGTGTGTTCTTAACACTTCCTAGCATGAAGTCAGACAAGTGATCCCGCCGAATTT	Cluster_10396	2	1	1	0	0	0	0	0	0	0	0	0	0	0	0	0	0	0	0	0	0
M04485:17:000000000-C66CP:1:1101:28067:17873	AACCAATGGCCTCTTGAACGTGCATTGCGCTCTTGGGATACGCCTGAGAGCATGTCTGCTTCAGTGCTTCTACTTTCATTTTCTGCTGCTCTTGTGATCAGGAGCAGTGTTGCTGCATGCTTCTGCAAGTGGCACTGGCATGCTAAATATCAAGTTTTGCTTGCTGTTGTGACTAATCAACATCTCATGTCGTTTCAGTTGGCGAAACAAAAGCTCATGTGTGTTCTTAGCACTTCCTAGCATGAAGTCAGACAAGTGAACCCGCCGAATTT	Cluster_10401	2	0	0	0	0	0	0	0	0	0	0	0	1	0	0	0	0	0	0	0	1
M04485:17:000000000-C66CP:1:1114:10079:26358	AACCAATGGCCTCTTGAACGTGCATTGCGCTCTTGGGATACGCCTGAGAGCATGTCTGCTTCAGTGCTTCTACTTTCATTTTCTGCTGCTCTTGTTATCAGGAACAGTGTTGCTGCATGCTTCTGCAAGTGGCACTGGCATGCTAAATATCAAGTTTTGCTTGATGTTGTGACTGATCAACATCTCATGTCGTTTCAGTTGGCGAAACAAAAGCTCATGTGTGTTCTTAACACTTCCTAGGATGAAGGCAGACAAGGGAACCCGCCGAATTT	Cluster_10428	5	0	0	0	2	0	0	0	2	0	0	0	1	0	0	0	0	0	0	0	0
M04485:17:000000000-C66CP:1:1105:20908:21760	AACCAATGGCCTCTTGAACGTGCATTGCGCTCTTGGGATACGCCTGAGAGCATGTCTGCTTCAGTGCTTCTACTTTCATTTTCTGCTGCTCTTGTTATCAGGAACAGTGTTGCTGCATGCTTCTGCAAGTGGCACTGGCATGCTAAATATCAAGTTTTGCTTGCTGTTGTGACTGATCAACATCTCATGTCGTTTCAGTTGGCGAAACAAAAGCTCATGTGTGTTCTTAACCCTTCCTAGCAGAAAGTCAGACAAGTGACCCCGCCGAATTT	Cluster_10432	5	0	0	0	1	1	0	0	0	0	0	1	0	0	1	0	0	0	0	0	1
M04485:17:000000000-C66CP:1:2110:8379:14517	AACCAATGGCCTCTTGAACGTGCATTGCGCTCTTGGGATACGCCTGAGAGCATGTCTGCTTCAGTGCTTCTACTTTCATTTTCTGCTGCTCTTGTTATCAGGAACAGTGTTGCTGCATGCTTCTGCAAGTGGCACTGGCATGCTAAATATCAAGTTTTGCTTGCTGTTGTGACTGATCAACATCTCATGTCGTTTCAGTTGGCGAAACAAAGGCTCATGTGTGTTCTTAACACTTCCTAGCATGAAGTCAGACAAGTAAAGCCGCCGAATTT	Cluster_10433	4	1	0	0	0	0	0	0	1	0	0	0	1	0	1	0	0	0	0	0	0
M04485:17:000000000-C66CP:1:1105:27909:20527	AACCAATGGCCTCTTGAACGTGCATTGCGCTCTTGGGATACGCCTGAGAGCATGTCTGCTTCAGTGCTTCTACTTTCATTTTCTGCTGCTCTTGTTATCAGGACCAGTGTTGCTGCATGCTTCTGCAAGTGGCACTGGCATGCTAAATATCAAGTTTTGCTTGCTGTTGTGACTGATCAACATCTCATGTCGTTTCAGTTGGCGAAACAAAAGCTCATGTGTGTTCTTAACACTTCTTAGCATGAAGTCAGACAGGTAACCCCGCCGAATTT	Cluster_10447	2	0	0	0	0	0	0	0	0	0	0	0	0	0	1	0	0	0	0	0	1
M04485:17:000000000-C66CP:1:2101:12894:19549	AACCAATGGCCTCTTGAACGTGCATTGCGCTCTTGGGATACGCCTGAGAGCATGTCTGCTTCAGTGCTTCTACTTTCATTTTCTGCTGCTCTTGTTATCAGGAGAAGTGTTGCTGCATGCTTCTGCAAGTGGCACTGGCATGCTAAATATCAAGTTTTGCTTGCTGTTGTGACTGATCAACATCTCATGTCGTTTCAGTTGGCGAAACAAAAGCTCATGTGTGTTCTTACCACTTCCTAGCATGAAGTCAGCCAAGTGATCCCGCCGAATTT	Cluster_10457	2	0	0	0	0	0	0	1	0	0	0	0	0	0	0	0	0	1	0	0	0
M04485:17:000000000-C66CP:1:1109:22159:25090	AACCAATGGCCTCTTGAACGTGCATTGCGCTCTTGGGATACGCCTGAGAGCATGTCTGCTTCAGTGCTTCTACTTTCATTTTCTGCTGCTCTTGTTATCAGGAGAAGTGTTGCTGCATGCTTCTGCAAGTGGCACTGGCATGCTAAATATCAAGTTTTGCTTGCTGTTGTGACTGATTAACATCTCATGTCGTTTCAGTTGGCGAAACAAAAGCTCATGTGTGTTCTTAACACTTCCTAGCATGAAGTCAGACAAGTGAATCCGACGAATTT	Cluster_10460	2	0	1	0	1	0	0	0	0	0	0	0	0	0	0	0	0	0	0	0	0
M04485:17:000000000-C66CP:1:1109:11045:26599	AACCAATGGCCTCTTGAACGTGCATTGCGCTCTTGGGATACGCCTGAGAGCATGTCTGCTTCAGTGCTTCTACTTTCATTTTCTGCTGCTCTTGTTATCAGGAGCAGAGTTTCTGCATGCTTCTGCAAGTGGCACTGGCATGCTAAATATCAAGTTTTGCTTGCTGTTGTGACTGATCAACATCTCATGTCGTTTCAGTTGGCGAAACAAAAGCTCATGTGTGTTCTTAACCCTTCCTTGCATGAAGTCAGACAAGTGAACCCGCCGAATTT	Cluster_10465	2	0	0	0	0	0	1	0	0	0	0	0	0	0	0	0	0	0	0	0	1
M04485:17:000000000-C66CP:1:2107:21726:26053	AACCAATGGCCTCTTGAACGTGCATTGCGCTCTTGGGATACGCCTGAGAGCATGTCTGCTTCAGTGCTTCTACTTTCATTTTCTGCTGCTCTTGTTATCAGGAGCAGTGTTGCTGAATGCTTCTGCAAGTGGCACTGGCATGTTAAATATCAAGTTTTGCTTGCTGTTGTGACTGATCAACATCTCATGTCGTTTCAGTTGGCGAAACAAAAGCTCATGTGTGTTCTTACAACTTCCTAGCATGAAGTCAGCCAAGTGAACCCGCCGAATTT	Cluster_10506	2	1	0	0	0	0	0	0	0	0	0	0	0	0	0	0	0	0	0	0	1
M04485:17:000000000-C66CP:1:1109:7972:4180	AACCAATGGCCTCTTGAACGTGCATTGCGCTCTTGGGATACGCCTGAGAGCATGTCTGCTTCAGTGCTTCTACTTTCATTTTCTGCTGCTCTTGTTATCAGGAGCAGTGTTGCTGCATGCTCCTGCAAGTGGCACTGGCATGCTAAATATCAAGTTTTGCTTGCTGTTGTGACTGATCAACATCTCATGTCGTTTCAGTTGGCGAAACAAAAGCTCATGTGTGTTCTTAACACTTTCTAGCATGAGGTCAGACAAGTGAACCCGCCGAATTT	Cluster_10521	2	0	0	0	0	0	1	0	0	0	0	0	0	0	1	0	0	0	0	0	0
M04485:17:000000000-C66CP:1:2114:9631:26553	AACCAATGGCCTCTTGAACGTGCATTGCGCTCTTGGGATACGCCTGAGAGCATGTCTGCTTCAGTGCTTCTACTTTCATTTTCTGCTGCTCTTGTTATCAGGAGCAGTGTTGCTGCATGCTTCCGCAAGTGGCACTGGCATGCTAAATATCAAGTTTTGCTTGCTGTTGTGACTGATCAACATCTCATGTCGTTTCAGTTGGCGAAACAAAAGCTCATGTGTTTTCTTAACACTTCCTAGCATGAGGTCAGACAAGTGAACCCGCCGAATTT	Cluster_10527	2	0	0	0	1	0	0	0	0	0	0	0	0	0	1	0	0	0	0	0	0
M04485:17:000000000-C66CP:1:1107:25581:5584	AACCAATGGCCTCTTGAACGTGCATTGCGCTCTTGGGATACGCCTGAGAGCATGTCTGCTTCAGTGCTTCTACTTTCATTTTCTGCTGCTCTTGTTATCAGGAGCAGTGTTGCTGCATGCTTCTGAAAGTGGCACTGGCATGCTAAATATCAAGTTTTGCTTGCTGTTGTGACTGATCAACATCTCATGTCGTTTCAGTTGGCGAAACAAAAGCTCATGTGTGTTCTTAACACTTACAAGCATGAAGTCAGACAAGTGAACCCGCCGAATTT	Cluster_10533	2	1	0	0	0	1	0	0	0	0	0	0	0	0	0	0	0	0	0	0	0
M04485:17:000000000-C66CP:1:1111:25439:20933	AACCAATGGCCTCTTGAACGTGCATTGCGCTCTTGGGATACGCCTGAGAGCATGTCTGCTTCAGTGCTTCTACTTTCATTTTCTGCTGCTCTTGTTATCAGGAGCAGTGTTGCTGCATGCTTCTGCAAGTGGAACTGGCATGCTAAATATCAAGTTTTGCTTGCTGTTGTGACTGATCAACATCTCATGTCGTTTCAGTTGGCGAAACAAAAGCTCATGTGTGTTCGTAACACTACCTAGCATGAAGTCAGACAAGTGAATCCGCCGAATTT	Cluster_10564	3	0	1	0	0	0	0	0	1	0	0	0	1	0	0	0	0	0	0	0	0
M04485:17:000000000-C66CP:1:2110:22983:27036	AACCAATGGCCTCTTGAACGTGCATTGCGCTCTTGGGATACGCCTGAGAGCATGTCTGCTTCAGTGCTTCTACTTTCATTTTCTGCTGCTCTTGTTATCAGGAGCAGTGTTGCTGCATGCTTCTGCAAGTGGCACGGGCATGCTAAATATCAAGTTTTGCTTGCTGTTGTGACTGATCAACATCTCATGTCGTTTCAGTTGGCGAAACAAAAGCTCATGTGTGTTCTTAACACTTCCTAGAAGAAGGTCGGACAAGTGAACCCGCCGAATTT	Cluster_10581	2	0	0	1	0	0	0	0	1	0	0	0	0	0	0	0	0	0	0	0	0
M04485:17:000000000-C66CP:1:2112:22406:22767	AACCAATGGCCTCTTGAACGTGCATTGCGCTCTTGGGATACGCCTGAGAGCATGTCTGCTTCAGTGCTTCTACTTTCATTTTCTGCTGCTCTTGTTATCAGGAGCAGTGTTGCTGCATGCTTCTGCAAGTGGCACTAGCATGCTAAATATCAAGTTTTGCTTGCTGTTTTGACTGATCAACATCTCATGTCGTTTCAGTTGGCGAAACAAAAGCTCATGTGTGTTCTTAACACTACCTCGCATGAAGTCAGACAAGTGATCCCGCCGAATTT	Cluster_10586	7	0	2	0	0	0	0	1	0	0	0	0	2	0	1	0	0	0	0	0	1
M04485:17:000000000-C66CP:1:1109:20490:15827	AACCAATGGCCTCTTGAACGTGCATTGCGCTCTTGGGATACGCCTGAGAGCATGTCTGCTTCAGTGCTTCTACTTTCATTTTCTGCTGCTCTTGTTATCAGGAGCAGTGTTGCTGCATGCTTCTGCAAGTGGCACTGGAATGCTAAATATCAAGTTTTGCTTGCTGTTGTGACTGATCAACATCTCATGTCGTTGCAGTTGGCGAAACAAAAGCTCATGTGTGTTCTTAACACTTCCTAGCATGAAGTCAGACAAGTGAGCCCGCCGAATTT	Cluster_10593	11	1	2	1	1	0	2	3	0	0	0	0	0	0	1	0	0	0	0	0	0
M04485:17:000000000-C66CP:1:1101:5128:21656	AACCAATGGCCTCTTGAACGTGCATTGCGCTCTTGGGATACGCCTGAGAGCATGTCTGCTTCAGTGCTTCTACTTTCATTTTCTGCTGCTCTTGTTATCAGGAGCAGTGTTGCTGCATGCTTCTGCAAGTGGCACTGGCATACTAAATATCAAGTTTTGCTTGCTGTTGTGACTGATCAACATCTCATGTCGTTTCAGTTGGCGAAACAAAAGCTCATGTGTGTTCTTAACACTTCCTAGCATGAGGTCAGACAATTCACCCCGCCGAATTT	Cluster_10600	2	0	0	0	0	0	0	1	1	0	0	0	0	0	0	0	0	0	0	0	0
M04485:17:000000000-C66CP:1:2110:14778:25309	AACCAATGGCCTCTTGAACGTGCATTGCGCTCTTGGGATACGCCTGAGAGCATGTCTGCTTCAGTGCTTCTACTTTCATTTTCTGCTGCTCTTGTTATCAGGAGCAGTGTTGCTGCATGCTTCTGCAAGTGGCACTGGCATACTAAATATCAAGTTTTGCTTGCTGTTGTGACTGATCAACATCTCATGTCGTTTCAGTTGGCGAAACAAAAGCTCATGTGTGTTCTTAGCACTTCCTAGCATGAAGACAGACAAGTGAACGCGCCGAATTT	Cluster_10601	3	0	0	2	1	0	0	0	0	0	0	0	0	0	0	0	0	0	0	0	0
M04485:17:000000000-C66CP:1:1105:25508:20493	AACCAATGGCCTCTTGAACGTGCATTGCGCTCTTGGGATACGCCTGAGAGCATGTCTGCTTCAGTGCTTCTACTTTCATTTTCTGCTGCTCTTGTTATCAGGAGCAGTGTTGCTGCATGCTTCTGCAAGTGGCACTGGCATGCTAAACATCAAGTTTTGCTTGCTGTTGTGACTGATCAACATCTCATGTCGTTTCAGTTGGCGAAACAAAAGCTCATGTGTGTTCTTAACACTTCCTAGCATTAAGTCAGACAAGTGAACCCGCCCAATTA	Cluster_10620	2	0	0	0	0	1	0	0	0	0	0	0	0	0	0	0	0	0	0	1	0
M04485:17:000000000-C66CP:1:1107:21144:27308	AACCAATGGCCTCTTGAACGTGCATTGCGCTCTTGGGATACGCCTGAGAGCATGTCTGCTTCAGTGCTTCTACTTTCATTTTCTGCTGCTCTTGTTATCAGGAGCAGTGTTGCTGCATGCTTCTGCAAGTGGCACTGGCATGCTAAAGATCAAGTTTTGCTTGCTGTTGTGACTGATCAACATCTCATGTCGTTTCAGTTGGCGAAACAAAAGCTCATGTGTGTTCTTAACACTTCCTTGCATGAAGTCAGACAAGGTATCCCGCCGAATTT	Cluster_10624	2	0	0	1	0	0	0	1	0	0	0	0	0	0	0	0	0	0	0	0	0
M04485:17:000000000-C66CP:1:1102:11124:26777	AACCAATGGCCTCTTGAACGTGCATTGCGCTCTTGGGATACGCCTGAGAGCATGTCTGCTTCAGTGCTTCTACTTTCATTTTCTGCTGCTCTTGTTATCAGGAGCAGTGTTGCTGCATGCTTCTGCAAGTGGCACTGGCATGCTAAATATCAAGCTTTGCTTGCTGTTGTGACTGATCAACATCTCATGTCGTTTCAGTTGTCGAAACAAAAGCTCATGTGTGTTCCTAACACTTCCTAGCATGAAGTCAGACAAGTGAATCCGCCGAATTT	Cluster_10633	2	0	0	0	0	0	0	0	0	0	0	0	1	0	0	0	0	0	0	0	1
M04485:17:000000000-C66CP:1:2102:8092:21826	AACCAATGGCCTCTTGAACGTGCATTGCGCTCTTGGGATACGCCTGAGAGCATGTCTGCTTCAGTGCTTCTACTTTCATTTTCTGCTGCTCTTGTTATCAGGAGCAGTGTTGCTGCATGCTTCTGCAAGTGGCACTGGCATGCTAAATATCAAGTTTCGCTTGCTGTTGTGACTGATCAACATCTCATGTCGTTTCAGTTGGCGAAACAAAAGCTCATGTGTGTTCTTAGCAATTCCTAGCATGAAGTCAGACAAGTGAACCCGCCGAATTT	Cluster_10638	2	0	0	0	0	0	0	2	0	0	0	0	0	0	0	0	0	0	0	0	0
M04485:17:000000000-C66CP:1:1114:27035:13922	AACCAATGGCCTCTTGAACGTGCATTGCGCTCTTGGGATACGCCTGAGAGCATGTCTGCTTCAGTGCTTCTACTTTCATTTTCTGCTGCTCTTGTTATCAGGAGCAGTGTTGCTGCATGCTTCTGCAAGTGGCACTGGCATGCTAAATATCAAGTTTTGCTTACTGTTGTGACTGATCAACATCTCATGTCGTTTCAGTTGGCGAAACAAAAGCTCATGTGTGTTCTAAACACTTCTTAGCATGAAGTCAGACAAGTGACCCCGCCGAATTT	Cluster_10660	2	0	0	1	0	0	0	0	0	0	0	0	1	0	0	0	0	0	0	0	0
M04485:17:000000000-C66CP:1:1114:3521:17971	AACCAATGGCCTCTTGAACGTGCATTGCGCTCTTGGGATACGCCTGAGAGCATGTCTGCTTCAGTGCTTCTACTTTCATTTTCTGCTGCTCTTGTTATCAGGAGCAGTGTTGCTGCATGCTTCTGCAAGTGGCACTGGCATGCTAAATATCAAGTTTTGCTTGATGTTGTGACTTATCAACATCTCATGTCGTTTCAGTTGGCGAAACAAAAGCTCATGTTTGTTCTTAACACTTCCTAGCATGAAGTCAGGCAAGTGAACCCGCCGAATTT	Cluster_10670	2	0	0	0	0	1	0	0	1	0	0	0	0	0	0	0	0	0	0	0	0
M04485:17:000000000-C66CP:1:1104:6366:24781	AACCAATGGCCTCTTGAACGTGCATTGCGCTCTTGGGATACGCCTGAGAGCATGTCTGCTTCAGTGCTTCTACTTTCATTTTCTGCTGCTCTTGTTATCAGGAGCAGTGTTGCTGCATGCTTCTGCAAGTGGCACTGGCATGCTAAATATCAAGTTTTGCTTGCTGTTGATACTGATCAACATCTCATGTCGTTTCAGTTGGCGAAACAAAAGCTCATGTGTGTTCTTAACTCTTCCTAGCATGAAGTCAGACAAGTGAACCCGCCGAATTT	Cluster_10680	3	0	0	0	0	0	0	0	1	0	0	0	0	0	1	0	0	0	0	0	1
M04485:17:000000000-C66CP:1:2109:10945:9046	AACCAATGGCCTCTTGAACGTGCATTGCGCTCTTGGGATACGCCTGAGAGCATGTCTGCTTCAGTGCTTCTACTTTCATTTTCTGCTGCTCTTGTTATCAGGAGCAGTGTTGCTGCATGCTTCTGCAAGTGGCACTGGCATGCTAAATATCAAGTTTTGCTTGCTGTTGTAACTGATGAACATCTCATGTCGTTTCAGTTGGCGAAACAAAAGCTCATGTGTGTTCTTAACACTACCTAGCATGAAGTCAAACAAGTGAACCCGCCGAATTT	Cluster_10700	2	1	1	0	0	0	0	0	0	0	0	0	0	0	0	0	0	0	0	0	0
M04485:17:000000000-C66CP:1:1103:12718:22454	AACCAATGGCCTCTTGAACGTGCATTGCGCTCTTGGGATACGCCTGAGAGCATGTCTGCTTCAGTGCTTCTACTTTCATTTTCTGCTGCTCTTGTTATCAGGAGCAGTGTTGCTGCATGCTTCTGCAAGTGGCACTGGCATGCTAAATATCAAGTTTTGCTTGCTGTTGTGACCGACCAACATCTCATGTCGTTTCAGTTGGCGAAACAAAAGCTCATGTGTGTTCTTAACACTTCCTAGCATGAAGTCAGACAGGTGAACCCGCCGAATTT	Cluster_10711	4	0	0	0	1	0	0	1	1	0	0	0	1	0	0	0	0	0	0	0	0
M04485:17:000000000-C66CP:1:1111:14065:28974	AACCAATGGCCTCTTGAACGTGCATTGCGCTCTTGGGATACGCCTGAGAGCATGTCTGCTTCAGTGCTTCTACTTTCATTTTCTGCTGCTCTTGTTATCAGGAGCAGTGTTGCTGCATGCTTCTGCAAGTGGCACTGGCATGCTAAATATCAAGTTTTGCTTGCTGTTGTGACTGATAAACATATCATGTCGTTTCAGTTGGCGAAACAAAAGCTCATGTGTGTTCTTAACACTTCATAGCATGAAGTCAGACAAGTGAACCCGCCGAAATT	Cluster_10730	2	0	0	0	0	0	1	0	1	0	0	0	0	0	0	0	0	0	0	0	0
M04485:17:000000000-C66CP:1:2113:13047:27431	AACCAATGGCCTCTTGAACGTGCATTGCGCTCTTGGGATACGCCTGAGAGCATGTCTGCTTCAGTGCTTCTACTTTCATTTTCTGCTGCTCTTGTTATCAGGAGCAGTGTTGCTGCATGCTTCTGCAAGTGGCACTGGCATGCTAAATATCAAGTTTTGCTTGCTGTTGTGACTGATCAAAATCTCATGTCGTTTCAGTTGGCGAAACAAAAACTCATGTGTGTTCTTACCACTTCCTAGCATGAAGTCAGACAAGTGATCCCGCCGAATTT	Cluster_10736	5	0	0	1	1	0	0	1	1	0	0	0	1	0	0	0	0	0	0	0	0
M04485:17:000000000-C66CP:1:2102:19437:21856	AACCAATGGCCTCTTGAACGTGCATTGCGCTCTTGGGATACGCCTGAGAGCATGTCTGCTTCAGTGCTTCTACTTTCATTTTCTGCTGCTCTTGTTATCAGGAGCAGTGTTGCTGCATGCTTCTGCAAGTGGCACTGGCATGCTAAATATCAAGTTTTGCTTGCTGTTGTGACTGATCAAAATCTCATGTCGTTTCAGTTGGCGAAACAAAAGCTCATGTGTGTTTTTAACACTTCCTAGCATGAAGTTAGCCAAGTGAACCCGCCGAATTT	Cluster_10739	3	1	0	0	0	0	1	0	0	0	0	0	0	0	0	0	0	0	0	0	1
M04485:17:000000000-C66CP:1:1107:11847:24837	AACCAATGGCCTCTTGAACGTGCATTGCGCTCTTGGGATACGCCTGAGAGCATGTCTGCTTCAGTGCTTCTACTTTCATTTTCTGCTGCTCTTGTTATCAGGAGCAGTGTTGCTGCATGCTTCTGCAAGTGGCACTGGCATGCTAAATATCAAGTTTTGCTTGCTGTTGTGACTGATCAACAACACATGTCGTTTCAGTTGGCGAAACAAAAGCTCATGTGTTTTCTTAACACTTACTAGCATGAAGTCAGACAAGTGAACCCGCCGAATTT	Cluster_10743	4	0	0	1	2	1	0	0	0	0	0	0	0	0	0	0	0	0	0	0	0
M04485:17:000000000-C66CP:1:2107:14402:25550	AACCAATGGCCTCTTGAACGTGCATTGCGCTCTTGGGATACGCCTGAGAGCATGTCTGCTTCAGTGCTTCTACTTTCATTTTCTGCTGCTCTTGTTATCAGGAGCAGTGTTGCTGCATGCTTCTGCAAGTGGCACTGGCATGCTAAATATCAAGTTTTGCTTGCTGTTGTGACTGATCAACATCTAATGTCTTTTCAGTTGGCGAAACAAAAGCTCATGTGTGTTCTTACCACTTCCTAGCATGAAGTCAGACAAGTAAACCCGCCGAATTT	Cluster_10758	4	0	0	1	1	0	0	2	0	0	0	0	0	0	0	0	0	0	0	0	0
M04485:17:000000000-C66CP:1:2111:10264:22757	AACCAATGGCCTCTTGAACGTGCATTGCGCTCTTGGGATACGCCTGAGAGCATGTCTGCTTCAGTGCTTCTACTTTCATTTTCTGCTGCTCTTGTTATCAGGAGCAGTGTTGCTGCATGCTTCTGCAAGTGGCACTGGCATGCTAAATATCAAGTTTTGCTTGCTGTTGTGACTGATCAACATCTCATATCGTTTCAGTTGGCGAAACAAGAGCTCATGTGTGTTCTTAACACTTCCTAGCATGAAGTCAGCCAAGTGAACCGGCCGAATTT	Cluster_10764	2	0	0	0	0	0	0	0	0	0	0	0	0	0	2	0	0	0	0	0	0
M04485:17:000000000-C66CP:1:2109:10901:27629	AACCAATGGCCTCTTGAACGTGCATTGCGCTCTTGGGATACGCCTGAGAGCATGTCTGCTTCAGTGCTTCTACTTTCATTTTCTGCTGCTCTTGTTATCAGGAGCAGTGTTGCTGCATGCTTCTGCAAGTGGCACTGGCATGCTAAATATCAAGTTTTGCTTGCTGTTGTGACTGATCAACATCTCATGTCGTTTCAATTGGCGAAACAAAAGCTCATGTGTGTTCTTAACACTTCCTATCATGAAGTCAGACCAGTGGACCCGCCGAATTT	Cluster_10790	2	0	0	1	0	1	0	0	0	0	0	0	0	0	0	0	0	0	0	0	0
M04485:17:000000000-C66CP:1:2105:8820:3553	AACCAATGGCCTCTTGAACGTGCATTGCGCTCTTGGGATACGCCTGAGAGCATGTCTGCTTCAGTGCTTCTACTTTCATTTTCTGCTGCTCTTGTTATCAGGAGCAGTGTTGCTGCATGCTTCTGCAAGTGGCACTGGCATGCTAAATATCAAGTTTTGCTTGCTGTTGTGACTGATCAACATCTCATGTCGTTTCAGTTGCCGAAACAAAAGCTCATGTGTGTTCTTAACCCTTCTTAGAATGAGGTCAGACAAGTAAACCCGCCGAATTT	Cluster_10792	2	0	0	0	1	0	1	0	0	0	0	0	0	0	0	0	0	0	0	0	0
M04485:17:000000000-C66CP:1:1103:11494:22818	AACCAATGGCCTCTTGAACGTGCATTGCGCTCTTGGGATACGCCTGAGAGCATGTCTGCTTCAGTGCTTCTACTTTCATTTTCTGCTGCTCTTGTTATCAGGAGCAGTGTTGCTGCATGCTTCTGCAAGTGGCACTGGCATGCTAAATATCAAGTTTTGCTTGCTGTTGTGACTGATCAACATCTCATGTCGTTTCAGTTGGAGAAACAAAAGCTCATGTGTGTTCTTAACACTTCCTGACATGAAGTCGGACAAGTGAACCCGCCGAATTT	Cluster_10795	2	0	0	0	1	0	0	0	0	0	0	0	0	0	1	0	0	0	0	0	0
M04485:17:000000000-C66CP:1:1104:15274:28986	AACCAATGGCCTCTTGAACGTGCATTGCGCTCTTGGGATACGCCTGAGAGCATGTCTGCTTCAGTGCTTCTACTTTCATTTTCTGCTGCTCTTGTTATCAGGAGCAGTGTTGCTGCATGCTTCTGCAAGTGGCACTGGCATGCTAAATATCAAGTTTTGCTTGCTGTTGTGACTGATCAACATCTCATGTCGTTTCAGTTGGCGAAAAAAAAGCTCATGTGTGTTCTTAAAACTTCCTAGCATGAAGTCAGACAAGTGAACCCGCCGAATTA	Cluster_10801	2	0	0	0	0	0	0	0	0	0	0	0	0	0	0	1	0	0	0	0	1
M04485:17:000000000-C66CP:1:2101:19848:25672	AACCAATGGCCTCTTGAACGTGCATTGCGCTCTTGGGATACGCCTGAGAGCATGTCTGCTTCAGTGCTTCTACTTTCATTTTCTGCTGCTCTTGTTATCAGGAGCAGTGTTGCTGCATGCTTCTGCAAGTGGCACTGGCATGCTAAATATCAAGTTTTGCTTGCTGTTGTGACTGATCAACATCTCATGTCGTTTCAGTTGGCGAAACAAAAACTCATGTGTGTTCTTAACACTTCCTAGCAATAAGTCAGACAAGTGAATCCGGCGAAATT	Cluster_10811	2	1	1	0	0	0	0	0	0	0	0	0	0	0	0	0	0	0	0	0	0
M04485:17:000000000-C66CP:1:2109:1939:17062	AACCAATGGCCTCTTGAACGTGCATTGCGCTCTTGGGATACGCCTGAGAGCATGTCTGCTTCAGTGCTTCTACTTTCATTTTCTGCTGCTCTTGTTATCAGGAGCAGTGTTGCTGCATGCTTCTGCAAGTGGCACTGGCATGCTAAATATCAAGTTTTGCTTGCTGTTGTGACTGATCAACATCTCATGTCGTTTCAGTTGGCGAAACAAAAACTCATGTGTGTTCTTAACACTTCCTAGCAATGAGACAGACAAGTGAACCCGCCGAATTT	Cluster_10812	2	0	0	0	0	0	1	0	0	0	0	1	0	0	0	0	0	0	0	0	0
M04485:17:000000000-C66CP:1:1108:5247:22023	AACCAATGGCCTCTTGAACGTGCATTGCGCTCTTGGGATACGCCTGAGAGCATGTCTGCTTCAGTGCTTCTACTTTCATTTTCTGCTGCTCTTGTTATCAGGAGCAGTGTTGCTGCATGCTTCTGCAAGTGGCACTGGCATGCTAAATATCAAGTTTTGCTTGCTGTTGTGACTGATCAACATCTCATGTCGTTTCAGTTGGCGAAACAAAAGCCCATGTGTGTTCTTTACCCTTCCTAGCATGAAGGCAGACAAGGGAACCCGCCGAATTT	Cluster_10817	2	0	0	0	0	0	0	0	1	0	0	0	0	0	0	0	0	0	0	0	1
M04485:17:000000000-C66CP:1:1110:3307:17853	AACCAATGGCCTCTTGAACGTGCATTGCGCTCTTGGGATACGCCTGAGAGCATGTCTGCTTCAGTGCTTCTACTTTCATTTTCTGCTGCTCTTGTTATCAGGAGCAGTGTTGCTGCATGCTTCTGCAAGTGGCACTGGCATGCTAAATATCAAGTTTTGCTTGCTGTTGTGACTGATCAACATCTCATGTCGTTTCAGTTGGCGAAACAAAAGCGCATGTGTGTTCTTAACAATTCCTAGCATGAAGTCAGGCAAGTGAATCCGCCGAATTT	Cluster_10819	2	0	0	2	0	0	0	0	0	0	0	0	0	0	0	0	0	0	0	0	0
M04485:17:000000000-C66CP:1:2110:8237:26064	AACCAATGGCCTCTTGAACGTGCATTGCGCTCTTGGGATACGCCTGAGAGCATGTCTGCTTCAGTGCTTCTACTTTCATTTTCTGCTGCTCTTGTTATCAGGAGCAGTGTTGCTGCATGCTTCTGCAAGTGGCACTGGCATGCTAAATATCAAGTTTTGCTTGCTGTTGTGACTGATCAACATCTCATGTCGTTTCAGTTGGCGAAACAAAAGCTCAGGTGTGTTCTTAACACTTCCTGGCATTAAGTCAGGCAAGTGACCCCGCCGAATTT	Cluster_10828	3	1	0	0	0	0	1	0	0	0	0	0	0	0	0	0	0	0	0	0	1
M04485:17:000000000-C66CP:1:1108:12749:24239	AACCAATGGCCTCTTGAACGTGCATTGCGCTCTTGGGATACGCCTGAGAGCATGTCTGCTTCAGTGCTTCTACTTTCATTTTCTGCTGCTCTTGTTATCAGGAGCAGTGTTGCTGCATGCTTCTGCAAGTGGCACTGGCATGCTAAATATCAAGTTTTGCTTGCTGTTGTGACTGATCAACATCTCATGTCGTTTCAGTTGGCGAAACAAAAGCTCATGTGTGCTCTTAACACTTCATAGCATGAAGTCAGACAAGTCACCCCGCCGAATTT	Cluster_10845	2	0	1	1	0	0	0	0	0	0	0	0	0	0	0	0	0	0	0	0	0
M04485:17:000000000-C66CP:1:2110:16875:24100	AACCAATGGCCTCTTGAACGTGCATTGCGCTCTTGGGATACGCCTGAGAGCATGTCTGCTTCAGTGCTTCTACTTTCATTTTCTGCTGCTCTTGTTATCAGGAGCAGTGTTGCTGCATGCTTCTGCAAGTGGCACTGGCATGCTAAATATCAAGTTTTGCTTGCTGTTGTGACTGATCAACATCTCATGTCGTTTCAGTTGGCGAAACAAAAGCTCATGTGTGGTCTTAACACTTCCTAGCATGAAGTCAGACAAGTTAATCCGGCCAATTT	Cluster_10846	5	1	1	0	1	0	0	1	0	0	0	0	1	0	0	0	0	0	0	0	0
M04485:17:000000000-C66CP:1:1111:18894:24011	AACCAATGGCCTCTTGAACGTGCATTGCGCTCTTGGGATACGCCTGAGAGCATGTCTGCTTCAGTGCTTCTACTTTCATTTTCTGCTGCTCTTGTTATCAGGAGCAGTGTTGCTGCATGCTTCTGCAAGTGGCACTGGCATGCTAAATATCAAGTTTTGCTTGCTGTTGTGACTGATCAACATCTCATGTCGTTTCAGTTGGCGAAACAAAAGCTCATGTGTGTGCTTAACACTGCATAGCATGAAGTCAGCCAAGTGATCCCGCCGAATTT	Cluster_10851	2	0	0	0	0	0	0	1	1	0	0	0	0	0	0	0	0	0	0	0	0
M04485:17:000000000-C66CP:1:1103:22259:6368	AACCAATGGCCTCTTGAACGTGCATTGCGCTCTTGGGATACGCCTGAGAGCATGTCTGCTTCAGTGCTTCTACTTTCATTTTCTGCTGCTCTTGTTATCAGGAGCAGTGTTGCTGCATGCTTCTGCAAGTGGCACTGGCATGCTAAATATCAAGTTTTGCTTGCTGTTGTGACTGATCAACATCTCATGTCGTTTCAGTTGGCGAAACAAAAGCTCATGTGTGTTCTTAAAAATTCCTAAGATGAAGGCAGGCAAGGGAACCCGCCGAATTT	Cluster_10865	3	1	0	0	0	1	0	1	0	0	0	0	0	0	0	0	0	0	0	0	0
M04485:17:000000000-C66CP:1:1104:26122:17282	AACCAATGGCCTCTTGAACGTGCATTGCGCTCTTGGGATACGCCTGAGAGCATGTCTGCTTCAGTGCTTCTACTTTCATTTTCTGCTGCTCTTGTTATCAGGAGCAGTGTTGCTGCATGCTTCTGCAAGTGGCACTGGCATGCTAAATATCAAGTTTTGCTTGCTGTTGTGACTGATCAACATCTCATGTCGTTTCAGTTGGCGAAACAAAAGCTCATGTGTGTTCTTAACACCACCTAGCATGAAGTCAGACAAGTGAACCTGACGAATTT	Cluster_10918	5	0	0	0	0	0	1	0	2	0	0	0	0	0	0	0	1	0	0	1	0
M04485:17:000000000-C66CP:1:2109:10433:28196	AACCAATGGCCTCTTGAACGTGCATTGCGCTCTTGGGATACGCCTGAGAGCATGTCTGCTTCAGTGCTTCTACTTTCATTTTCTGCTGCTCTTGTTATCAGGAGCAGTGTTGCTGCATGCTTCTGCAAGTGGCACTGGCATGCTAAATATCAAGTTTTGCTTGCTGTTGTGACTGATCAACATCTCATGTCGTTTCAGTTGGCGAAACAAAAGCTCATGTGTGTTCTTAACACCTCCTAGCCTGAAGTCAGGCAAGTGAATCCGCCGGATTT	Cluster_10923	2	0	0	0	0	1	0	0	0	0	0	0	0	0	1	0	0	0	0	0	0
M04485:17:000000000-C66CP:1:2105:3073:18527	AACCAATGGCCTCTTGAACGTGCATTGCGCTCTTGGGATACGCCTGAGAGCATGTCTGCTTCAGTGCTTCTACTTTCATTTTCTGCTGCTCTTGTTATCAGGAGCAGTGTTGCTGCATGCTTCTGCAAGTGGCACTGGCATGCTAAATATCAAGTTTTGCTTGCTGTTGTGACTGATCAACATCTCATGTCGTTTCAGTTGGCGAAACAAAAGCTCATGTGTGTTCTTAACACTACATAGAATGAGGTCAGACAGGTGAACCCGCCGAACTT	Cluster_10931	3	0	0	0	0	0	0	0	0	0	1	0	0	1	0	0	0	0	0	0	1
M04485:17:000000000-C66CP:1:2111:14735:28818	AACCAATGGCCTCTTGAACGTGCATTGCGCTCTTGGGATACGCCTGAGAGCATGTCTGCTTCAGTGCTTCTACTTTCATTTTCTGCTGCTCTTGTTATCAGGAGCAGTGTTGCTGCATGCTTCTGCAAGTGGCACTGGCATGCTAAATATCAAGTTTTGCTTGCTGTTGTGACTGATCAACATCTCATGTCGTTTCAGTTGGCGAAACAAAAGCTCATGTGTGTTCTTAACACTACCTAGCATGAAGTCAGAAAGGTTAACCCGCCGAATTA	Cluster_10937	2	0	0	2	0	0	0	0	0	0	0	0	0	0	0	0	0	0	0	0	0
M04485:17:000000000-C66CP:1:2112:16485:15656	AACCAATGGCCTCTTGAACGTGCATTGCGCTCTTGGGATACGCCTGAGAGCATGTCTGCTTCAGTGCTTCTACTTTCATTTTCTGCTGCTCTTGTTATCAGGAGCAGTGTTGCTGCATGCTTCTGCAAGTGGCACTGGCATGCTAAATATCAAGTTTTGCTTGCTGTTGTGACTGATCAACATCTCATGTCGTTTCAGTTGGCGAAACAAAAGCTCATGTGTGTTCTTAACACTTCATGGCATGAAGTCAGACAAGTGACACCGCCGAATTT	Cluster_10962	8	0	0	0	1	0	0	0	0	1	0	0	0	0	2	1	0	0	2	0	1
M04485:17:000000000-C66CP:1:2113:10568:28126	AACCAATGGCCTCTTGAACGTGCATTGCGCTCTTGGGATACGCCTGAGAGCATGTCTGCTTCAGTGCTTCTACTTTCATTTTCTGCTGCTCTTGTTATCAGGAGCAGTGTTGCTGCATGCTTCTGCAAGTGGCACTGGCATGCTAAATATCAAGTTTTGCTTGCTGTTGTGACTGATCAACATCTCATGTCGTTTCAGTTGGCGAAACAAAAGCTCATGTGTGTTCTTAACACTTCCAAGCATAAAGTCAGACAATTAAACCCGCCGAATTT	Cluster_10964	2	0	0	0	1	0	0	0	0	0	0	0	1	0	0	0	0	0	0	0	0
M04485:17:000000000-C66CP:1:1103:25295:25015	AACCAATGGCCTCTTGAACGTGCATTGCGCTCTTGGGATACGCCTGAGAGCATGTCTGCTTCAGTGCTTCTACTTTCATTTTCTGCTGCTCTTGTTATCAGGAGCAGTGTTGCTGCATGCTTCTGCAAGTGGCACTGGCATGCTAAATATCAAGTTTTGCTTGCTGTTGTGACTGATCAACATCTCATGTCGTTTCAGTTGGCGAAACAAAAGCTCATGTGTGTTCTTAACACTTCCCAGCATGAAGGCAGACAAGTGAAGCCGCCGAATAG	Cluster_10968	2	0	0	0	1	0	0	0	0	0	0	0	0	0	0	0	0	0	0	0	1
M04485:17:000000000-C66CP:1:2112:20135:15235	AACCAATGGCCTCTTGAACGTGCATTGCGCTCTTGGGATACGCCTGAGAGCATGTCTGCTTCAGTGCTTCTACTTTCATTTTCTGCTGCTCTTGTTATCAGGAGCAGTGTTGCTGCATGCTTCTGCAAGTGGCACTGGCATGCTAAATATCAAGTTTTGCTTGCTGTTGTGACTGATCAACATCTCATGTCGTTTCAGTTGGCGAAACAAAAGCTCATGTGTGTTCTTAACACTTCCTAACAAGAAGGCAGACAAGGGAACCCGGCGAAATT	Cluster_10973	2	1	0	1	0	0	0	0	0	0	0	0	0	0	0	0	0	0	0	0	0
M04485:17:000000000-C66CP:1:2111:13426:27858	AACCAATGGCCTCTTGAACGTGCATTGCGCTCTTGGGATACGCCTGAGAGCATGTCTGCTTCAGTGCTTCTACTTTCATTTTCTGCTGCTCTTGTTATCAGGAGCAGTGTTGCTGCATGCTTCTGCAAGTGGCACTGGCATGCTAAATATCAAGTTTTGCTTGCTGTTGTGACTGATCAACATCTCATGTCGTTTCAGTTGGCGAAACAAAAGCTCATGTGTGTTCTTAACACTTCCTAGCAATAAGTCAGACAGGTAACCCCGCCGAATTT	Cluster_10982	2	0	1	0	0	0	0	0	1	0	0	0	0	0	0	0	0	0	0	0	0
M04485:17:000000000-C66CP:1:2103:7749:21065	AACCAATGGCCTCTTGAACGTGCATTGCGCTCTTGGGATACGCCTGAGAGCATGTCTGCTTCAGTGCTTCTACTTTCATTTTCTGCTGCTCTTGTTATCAGGAGCAGTGTTGCTGCATGCTTCTGCAAGTGGCACTGGCATGCTAAATATCAAGTTTTGCTTGCTGTTGTGACTGATCAACATCTCATGTCGTTTCAGTTGGCGAAACAAAAGCTCATGTGTGTTCTTAACACTTCCTAGCAGAAAGTCAGACAAGTGAATCCGCCGAATTA	Cluster_10983	4	1	1	1	1	0	0	0	0	0	0	0	0	0	0	0	0	0	0	0	0
M04485:17:000000000-C66CP:1:1114:23342:14346	AACCAATGGCCTCTTGAACGTGCATTGCGCTCTTGGGATACGCCTGAGAGCATGTCTGCTTCAGTGCTTCTACTTTCATTTTCTGCTGCTCTTGTTATCAGGAGCAGTGTTGCTGCATGCTTCTGCAAGTGGCACTGGCATGCTAAATATCAAGTTTTGCTTGCTGTTGTGACTGATCAACATCTCATGTCGTTTCAGTTGGCGAAACAAAAGCTCATGTGTGTTCTTAACACTTCCTAGCATGAAGTCAGACACGCGCCCCCGCCGAATTT	Cluster_10998	2	0	0	0	0	0	0	0	0	0	0	0	0	0	1	0	0	1	0	0	0
M04485:17:000000000-C66CP:1:2110:23890:24714	AACCAATGGCCTCTTGAACGTGCATTGCGCTCTTGGGATACGCCTGAGAGCATGTCTGCTTCAGTGCTTCTACTTTCATTTTCTGCTGCTCTTGTTATCAGGAGCAGTGTTGCTGCATGCTTCTGCAAGTGGCACTGGCATGCTAAATATCAAGTTTTGCTTGCTGTTGTGACTGATCAACATCTCATGTCGTTTCAGTTGGCGAAACAAAAGCTCATGTGTGTTCTTAACACTTCCTAGCATGAAGTCAGGCAAGTGAATCGACCGAATTT	Cluster_11000	2	0	0	0	0	1	0	0	0	0	0	0	1	0	0	0	0	0	0	0	0
M04485:17:000000000-C66CP:1:2111:19630:21022	AACCAATGGCCTCTTGAACGTGCATTGCGCTCTTGGGATACGCCTGAGAGCATGTCTGCTTCAGTGCTTCTACTTTCATTTTCTGCTGCTCTTGTTATCAGGAGCAGTGTTGCTGCATGCTTCTGCAAGTGGCACTGGCATGCTAAATATCAAGTTTTGCTTGCTGTTGTGACTGATCAACATCTCATGTCGTTTCAGTTGGCGAAACAAAAGCTCATGTGTGTTCTTAACACTTCCTAGCATGGAGTCAGACAAGGGGATCCGCCGAATTT	Cluster_11010	4	0	0	1	0	0	0	0	0	0	0	0	3	0	0	0	0	0	0	0	0
M04485:17:000000000-C66CP:1:2102:15556:28583	AACCAATGGCCTCTTGAACGTGCATTGCGCTCTTGGGATACGCCTGAGAGCATGTCTGCTTCAGTGCTTCTACTTTCATTTTCTGCTGCTCTTGTTATCAGGAGCAGTGTTGCTGCATGCTTCTGCAAGTGGCACTGGCATGCTAAATATCAAGTTTTGCTTGCTGTTGTGACTGATCAACATCTCATGTCGTTTCAGTTGGCGAAACAAAAGCTCATGTGTGTTCTTAACACTTCCTAGCATGGAGTCAGCCCAGTGAACCCGCCGAATTT	Cluster_11011	2	0	0	0	0	1	0	1	0	0	0	0	0	0	0	0	0	0	0	0	0
M04485:17:000000000-C66CP:1:1103:26972:23284	AACCAATGGCCTCTTGAACGTGCATTGCGCTCTTGGGATACGCCTGAGAGCATGTCTGCTTCAGTGCTTCTACTTTCATTTTCTGCTGCTCTTGTTATCAGGAGCAGTGTTGCTGCATGCTTCTGCAAGTGGCACTGGCATGCTAAATATCAAGTTTTGCTTGCTGTTGTGACTGATCAACATCTCATGTCGTTTCAGTTGGCGAAACAAAAGCTCATGTGTGTTCTTAACACTTCCTAGCATGTAGTCAGACAAGTGAATCCGCGCAATTT	Cluster_11012	2	0	0	1	0	0	1	0	0	0	0	0	0	0	0	0	0	0	0	0	0
M04485:17:000000000-C66CP:1:2103:3140:20322	AACCAATGGCCTCTTGAACGTGCATTGCGCTCTTGGGATACGCCTGAGAGCATGTCTGCTTCAGTGCTTCTACTTTCATTTTCTGCTGCTCTTGTTATCAGGAGCAGTGTTGCTGCATGCTTCTGCAAGTGGCACTGGCATGCTAAATATCAAGTTTTGCTTGCTGTTGTGACTGATCAACATCTCATGTCGTTTCAGTTGGCGAAACAAAAGCTCATGTGTGTTCTTAACACTTCCTAGCTTGAAGTCACACAAGTTTCCCCGCCGAATTT	Cluster_11017	2	0	0	0	1	0	0	0	0	0	0	0	0	0	0	0	0	0	0	0	1
M04485:17:000000000-C66CP:1:1112:28217:19804	AACCAATGGCCTCTTGAACGTGCATTGCGCTCTTGGGATACGCCTGAGAGCATGTCTGCTTCAGTGCTTCTACTTTCATTTTCTGCTGCTCTTGTTATCAGGAGCAGTGTTGCTGCATGCTTCTGCAAGTGGCACTGGCATGCTAAATATCAAGTTTTGCTTGCTGTTGTGACTGATCAACATCTCATGTCGTTTCAGTTGGCGAAACAAAAGCTCATGTGTGTTCTTAACACTTCCTATCATGAAGTCAGACAAGTGAAACCGCCGAGAAT	Cluster_11022	2	0	0	0	0	0	0	0	1	0	0	0	0	0	1	0	0	0	0	0	0
M04485:17:000000000-C66CP:1:2110:2597:12305	AACCAATGGCCTCTTGAACGTGCATTGCGCTCTTGGGATACGCCTGAGAGCATGTCTGCTTCAGTGCTTCTACTTTCATTTTCTGCTGCTCTTGTTATCAGGAGCAGTGTTGCTGCATGCTTCTGCAAGTGGCACTGGCATGCTAAATATCAAGTTTTGCTTGCTGTTGTGACTGATCAACATCTCATGTCGTTTCAGTTGGCGAAACAAAAGCTCATGTGTGTTCTTAACACTTCCTTGCAATAAGGCAGACAAGGGAACCCGCCGAATTT	Cluster_11030	2	0	1	1	0	0	0	0	0	0	0	0	0	0	0	0	0	0	0	0	0
M04485:17:000000000-C66CP:1:2107:22344:26421	AACCAATGGCCTCTTGAACGTGCATTGCGCTCTTGGGATACGCCTGAGAGCATGTCTGCTTCAGTGCTTCTACTTTCATTTTCTGCTGCTCTTGTTATCAGGAGCAGTGTTGCTGCATGCTTCTGCAAGTGGCACTGGCATGCTAAATATCAAGTTTTGCTTGCTGTTGTGACTGATCAACATCTCATGTCGTTTCAGTTGGCGAAACAAAAGCTCATGTGTGTTCTTAACACTTCTAAGAATGAGGCCAGACAGGTAAACCCGCCGAATTT	Cluster_11041	2	0	0	0	0	0	0	0	1	0	0	0	1	0	0	0	0	0	0	0	0
M04485:17:000000000-C66CP:1:1105:27632:18370	AACCAATGGCCTCTTGAACGTGCATTGCGCTCTTGGGATACGCCTGAGAGCATGTCTGCTTCAGTGCTTCTACTTTCATTTTCTGCTGCTCTTGTTATCAGGAGCAGTGTTGCTGCATGCTTCTGCAAGTGGCACTGGCATGCTAAATATCAAGTTTTGCTTGCTGTTGTGACTGATCAACATCTCATGTCGTTTCAGTTGGCGAAACAAAAGCTCATGTGTGTTCTTAACACTTCTTAGCATGAAGATGGACAAGTGAACCCGCCGAATTT	Cluster_11049	5	1	0	1	1	0	0	1	0	0	0	0	1	0	0	0	0	0	0	0	0
M04485:17:000000000-C66CP:1:2110:8260:22547	AACCAATGGCCTCTTGAACGTGCATTGCGCTCTTGGGATACGCCTGAGAGCATGTCTGCTTCAGTGCTTCTACTTTCATTTTCTGCTGCTCTTGTTATCAGGAGCAGTGTTGCTGCATGCTTCTGCAAGTGGCACTGGCATGCTAAATATCAAGTTTTGCTTGCTGTTGTGACTGATCAACATCTCATGTCGTTTCAGTTGGCGAAACAAAAGCTCATGTGTGTTCTTAACATTACCTAGCATGAAGTCAGACAAGTGATCCCGGCGAATTT	Cluster_11068	2	1	1	0	0	0	0	0	0	0	0	0	0	0	0	0	0	0	0	0	0
M04485:17:000000000-C66CP:1:1103:5738:21969	AACCAATGGCCTCTTGAACGTGCATTGCGCTCTTGGGATACGCCTGAGAGCATGTCTGCTTCAGTGCTTCTACTTTCATTTTCTGCTGCTCTTGTTATCAGGAGCAGTGTTGCTGCATGCTTCTGCAAGTGGCACTGGCATGCTAAATATCAAGTTTTGCTTGCTGTTGTGACTGATCAACATCTCATGTCGTTTCAGTTGGCGAAACAAAAGCTCATGTGTGTTCTTAACCCTACCTAGCATGAGGTCAGACAAGTGTACCCGCCGAATTT	Cluster_11086	5	0	1	2	0	1	0	0	0	0	0	0	0	0	0	0	0	0	0	0	1
M04485:17:000000000-C66CP:1:1114:20704:20997	AACCAATGGCCTCTTGAACGTGCATTGCGCTCTTGGGATACGCCTGAGAGCATGTCTGCTTCAGTGCTTCTACTTTCATTTTCTGCTGCTCTTGTTATCAGGAGCAGTGTTGCTGCATGCTTCTGCAAGTGGCACTGGCATGCTAAATATCAAGTTTTGCTTGCTGTTGTGACTGATCAACATCTCATGTCGTTTCAGTTGGCGAAACAAAAGCTCATGTGTGTTCTTAACCCTTCCTAGAATGAAGTCGGCCAAGTAACCCCGCCGAATTT	Cluster_11092	9	0	2	0	0	1	0	0	2	0	0	0	1	0	1	0	0	1	0	0	1
M04485:17:000000000-C66CP:1:1101:14245:26206	AACCAATGGCCTCTTGAACGTGCATTGCGCTCTTGGGATACGCCTGAGAGCATGTCTGCTTCAGTGCTTCTACTTTCATTTTCTGCTGCTCTTGTTATCAGGAGCAGTGTTGCTGCATGCTTCTGCAAGTGGCACTGGCATGCTAAATATCAAGTTTTGCTTGCTGTTGTGACTGATCAACATCTCATGTCGTTTCAGTTGGCGAAACAAAAGCTCATGTGTGTTCTTAACCCTTTCTTACATGAAGTCAGACAAGTTAACCCGCCGGATTT	Cluster_11103	2	0	0	0	0	0	1	0	1	0	0	0	0	0	0	0	0	0	0	0	0
M04485:17:000000000-C66CP:1:1105:24408:19882	AACCAATGGCCTCTTGAACGTGCATTGCGCTCTTGGGATACGCCTGAGAGCATGTCTGCTTCAGTGCTTCTACTTTCATTTTCTGCTGCTCTTGTTATCAGGAGCAGTGTTGCTGCATGCTTCTGCAAGTGGCACTGGCATGCTAAATATCAAGTTTTGCTTGCTGTTGTGACTGATCAACATCTCATGTCGTTTCAGTTGGCGAAACAAAAGCTCATGTGTGTTCTTAGCACTTCCTCTCATGAAGTCAGACAAGTGATCCCGCCGAATTT	Cluster_11145	2	0	0	0	0	0	0	0	1	0	0	0	0	0	0	1	0	0	0	0	0
M04485:17:000000000-C66CP:1:1111:2309:12255	AACCAATGGCCTCTTGAACGTGCATTGCGCTCTTGGGATACGCCTGAGAGCATGTCTGCTTCAGTGCTTCTACTTTCATTTTCTGCTGCTCTTGTTATCAGGAGCAGTGTTGCTGCATGCTTCTGCAAGTGGCACTGGCATGCTAAATATCAAGTTTTGCTTGCTGTTGTGACTGATCAACATCTCATGTCGTTTCAGTTGGCGAAACAAAAGCTCATGTGTGTTCTTATCACTTCCTAGCATGAAGTCAGTCAAGTAAACCCGCCGAATTT	Cluster_11150	2	0	0	1	0	0	0	1	0	0	0	0	0	0	0	0	0	0	0	0	0
M04485:17:000000000-C66CP:1:2102:21734:27409	AACCAATGGCCTCTTGAACGTGCATTGCGCTCTTGGGATACGCCTGAGAGCATGTCTGCTTCAGTGCTTCTACTTTCATTTTCTGCTGCTCTTGTTATCAGGAGCAGTGTTGCTGCATGCTTCTGCAAGTGGCACTGGCATGCTAAATATCAAGTTTTGCTTGCTGTTGTGACTGATCAACATCTCATGTCGTTTCAGTTGGCGAAACAATAGCTCATGTGTGTTCTTAACACATCCTAGCATGAAGTCAGACAAGTGATCCCGCCGAATTT	Cluster_11186	2	0	0	0	0	1	0	0	1	0	0	0	0	0	0	0	0	0	0	0	0
M04485:17:000000000-C66CP:1:1105:23578:20278	AACCAATGGCCTCTTGAACGTGCATTGCGCTCTTGGGATACGCCTGAGAGCATGTCTGCTTCAGTGCTTCTACTTTCATTTTCTGCTGCTCTTGTTATCAGGAGCAGTGTTGCTGCATGCTTCTGCAAGTGGCACTGGCATGCTAAATATCAAGTTTTGCTTGCTGTTGTGACTGATCAACATCTCATGTCGTTTCAGTTGGCGAACCAAAAGCTCATGTGTGTTCTTAAAACTTCCTAGCATGAAGGCAGACAAGTAACCCCGCCGAATTT	Cluster_11193	3	1	1	0	0	0	0	0	0	0	0	0	0	0	1	0	0	0	0	0	0
M04485:17:000000000-C66CP:1:2113:2679:10939	AACCAATGGCCTCTTGAACGTGCATTGCGCTCTTGGGATACGCCTGAGAGCATGTCTGCTTCAGTGCTTCTACTTTCATTTTCTGCTGCTCTTGTTATCAGGAGCAGTGTTGCTGCATGCTTCTGCAAGTGGCACTGGCATGCTAAATATCAAGTTTTGCTTGCTGTTGTGACTGATCAACATCTCATGTCGTTTCAGTTGGCGTAACAAAAGCTCATGTGTGTTCTTAACACTTCTTAGCATGCAGTCAGCCAAGGGATCCCGCCGAATTT	Cluster_11210	2	0	0	0	0	1	0	0	0	0	0	0	0	0	0	0	0	0	0	0	1
M04485:17:000000000-C66CP:1:1110:8592:22668	AACCAATGGCCTCTTGAACGTGCATTGCGCTCTTGGGATACGCCTGAGAGCATGTCTGCTTCAGTGCTTCTACTTTCATTTTCTGCTGCTCTTGTTATCAGGAGCAGTGTTGCTGCATGCTTCTGCAAGTGGCACTGGCATGCTAAATATCAAGTTTTGCTTGCTGTTGTGACTGATCAACATCTCATGTCGTTTCAGTTTGCAAAAAAAAAGCTCATGTGTGTTCTTAACACTTCCTAGCATGAAGTCAGACAGGTGACCCCGCCGAATTT	Cluster_11225	3	0	0	0	0	0	0	1	1	0	0	0	0	0	1	0	0	0	0	0	0
M04485:17:000000000-C66CP:1:2109:16480:27787	AACCAATGGCCTCTTGAACGTGCATTGCGCTCTTGGGATACGCCTGAGAGCATGTCTGCTTCAGTGCTTCTACTTTCATTTTCTGCTGCTCTTGTTATCAGGAGCAGTGTTGCTGCATGCTTCTGCAAGTGGCACTGGCATGCTAAATATCAAGTTTTGCTTGCTGTTGTGACTGATCAACATCTCATGTCGTTTCATTTGGCGAAACAAAAGCTCATGTGTGTTCTTAACACTTCCTAGCATGAGGTCAGACAGTTGACCCCGCGGAATTT	Cluster_11228	2	0	1	0	0	0	0	0	0	0	0	0	0	0	1	0	0	0	0	0	0
M04485:17:000000000-C66CP:1:1101:26361:24156	AACCAATGGCCTCTTGAACGTGCATTGCGCTCTTGGGATACGCCTGAGAGCATGTCTGCTTCAGTGCTTCTACTTTCATTTTCTGCTGCTCTTGTTATCAGGAGCAGTGTTGCTGCATGCTTCTGCAAGTGGCACTGGCATGCTAAATATCAAGTTTTGCTTGCTGTTGTGACTGATCAACATCTCATGTTGTTTCAGTTGGCGAAACAAAAGCTCATGTGTGTTCTTAACACTCCCTAGCATGAAGTCAGACAATTGAACCCGCCGAATTT	Cluster_11245	3	0	0	0	0	0	1	0	0	0	0	0	1	0	1	0	0	0	0	0	0
M04485:17:000000000-C66CP:1:2111:18900:2917	AACCAATGGCCTCTTGAACGTGCATTGCGCTCTTGGGATACGCCTGAGAGCATGTCTGCTTCAGTGCTTCTACTTTCATTTTCTGCTGCTCTTGTTATCAGGAGCAGTGTTGCTGCATGCTTCTGCAAGTGGCACTGGCATGCTAAATATCAAGTTTTGCTTGCTGTTGTGACTGATCAACATCTCATTTCGTTTCAGTTGGCGAAACAAAAGCTCATGTGTGTTCTTAACACTACCTAGCATGAAGGCGGAGAAGTGGTCCCGCCGAATTT	Cluster_11251	2	0	1	0	0	0	0	0	0	0	0	0	0	0	0	0	0	0	0	0	1
M04485:17:000000000-C66CP:1:2107:5871:9982	AACCAATGGCCTCTTGAACGTGCATTGCGCTCTTGGGATACGCCTGAGAGCATGTCTGCTTCAGTGCTTCTACTTTCATTTTCTGCTGCTCTTGTTATCAGGAGCAGTGTTGCTGCATGCTTCTGCAAGTGGCACTGGCATGCTAAATATCAAGTTTTGCTTGCTGTTGTGACTGATCAACATCTCATTTCGTTTCAGTTGGCGAACCAAAAGCTCATGTGTGTTCTTAACACTTCCTGACATGAAGTCAGACAAGTGAACCCGCCGAATTT	Cluster_11253	3	0	1	0	0	0	0	0	0	0	0	0	0	0	0	0	0	0	1	0	1
M04485:17:000000000-C66CP:1:1104:12284:24094	AACCAATGGCCTCTTGAACGTGCATTGCGCTCTTGGGATACGCCTGAGAGCATGTCTGCTTCAGTGCTTCTACTTTCATTTTCTGCTGCTCTTGTTATCAGGAGCAGTGTTGCTGCATGCTTCTGCAAGTGGCACTGGCATGCTAAATATCAAGTTTTGCTTGCTGTTGTGACTGGTTAACATCTCATGTCGTTTCAGTTGGCGAAACAAAAGCTCATGTGTGTTCTGAACACTTCCTAACATTAAGTTAGACAAGGGAACCCGCCGAATTT	Cluster_11308	2	0	0	0	1	0	0	0	1	0	0	0	0	0	0	0	0	0	0	0	0
M04485:17:000000000-C66CP:1:2109:12200:23023	AACCAATGGCCTCTTGAACGTGCATTGCGCTCTTGGGATACGCCTGAGAGCATGTCTGCTTCAGTGCTTCTACTTTCATTTTCTGCTGCTCTTGTTATCAGGAGCAGTGTTGCTGCATGCTTCTGCAAGTGGCACTGGCATGCTAAATATCAAGTTTTGCTTGCTGTTGTGATTGATCAACATCTCATGTCGTTTCAGTTGGCGAAACAAAAGCTCATGTGTGTTCTTAACACTACCTAGAATGAAGTCAGAAAAGTGAACCCGCCGAATTT	Cluster_11321	2	0	1	0	0	0	0	0	1	0	0	0	0	0	0	0	0	0	0	0	0
M04485:17:000000000-C66CP:1:1113:22757:21240	AACCAATGGCCTCTTGAACGTGCATTGCGCTCTTGGGATACGCCTGAGAGCATGTCTGCTTCAGTGCTTCTACTTTCATTTTCTGCTGCTCTTGTTATCAGGAGCAGTGTTGCTGCATGCTTCTGCAAGTGGCACTGGCATGCTAAATATCAATTTTTGCTTGCTGTGTTGACTGATCAACATCTCATGTCGTTTCAGTTGGCGAAACAAAAGCTCATGTGTGTTCTTAACACTTCCTAGCATGAAGTCAGACAAGTGACCCCGCCGAATTT	Cluster_11372	6	0	0	0	1	0	0	0	1	0	1	0	1	2	0	0	0	0	0	0	0
M04485:17:000000000-C66CP:1:1110:13437:28801	AACCAATGGCCTCTTGAACGTGCATTGCGCTCTTGGGATACGCCTGAGAGCATGTCTGCTTCAGTGCTTCTACTTTCATTTTCTGCTGCTCTTGTTATCAGGAGCAGTGTTGCTGCATGCTTCTGCAAGTGGCACTGGCATGCTAAATATCAATTTTTGCTTGCTGTTGTGACTGATCAACATCTCATGTCGTTTCATTTGGCGAAACAAAAGCTCATGTGTGTTCTTAACACTTCCTAGCATGAAGTAAGACAGTTGACCCCGCCGAATTT	Cluster_11378	3	0	0	0	0	0	0	0	1	0	0	0	1	0	0	0	0	0	0	1	0
M04485:17:000000000-C66CP:1:2103:22602:26694	AACCAATGGCCTCTTGAACGTGCATTGCGCTCTTGGGATACGCCTGAGAGCATGTCTGCTTCAGTGCTTCTACTTTCATTTTCTGCTGCTCTTGTTATCAGGAGCAGTGTTGCTGCATGCTTCTGCAAGTGGCACTGGCTTGCTAAACATCAAGTTTTGCTTGCTGTTGTGTCTGATCAACATCTCATGTCGTTTCAGTTGGCGAAACAAAAGCTCATGTGTGTTCTTAACACTTCCTAGCTAGAAGACAGACAAGTGATCCCGCCGAATTT	Cluster_11421	2	0	0	0	0	0	0	0	0	0	1	0	0	0	0	0	0	0	0	1	0
M04485:17:000000000-C66CP:1:2105:28211:20367	AACCAATGGCCTCTTGAACGTGCATTGCGCTCTTGGGATACGCCTGAGAGCATGTCTGCTTCAGTGCTTCTACTTTCATTTTCTGCTGCTCTTGTTATCAGGAGCAGTGTTGCTGCATGCTTCTGCAAGTGGCACTGGCTTGCTAAATATCAAGTTTTGCTTGCTGTTGTGACTGATCAACATCTCATGTCGTTTCAGTTGGCGAAACAAAAGCTCATGTGTGTTCTTAACACTTCCTAGCATGAAGTCAGCGAAGGGATCCCGCCGAATTT	Cluster_11428	2	0	0	0	0	0	0	0	0	1	0	0	1	0	0	0	0	0	0	0	0
[truncated: 675 more rows]

## Sheet: Sup_table_5
16S OTU Table
[truncated: 8,017 more rows]

## Sheet: Sup_table_6
Name	Paired reads	Paired-read_uniquely _mapped_S.pistillata	(%)	Sequences_uniquely _mapped_sur_Symbiodinium	(%)	Mapped against a gene (counted)_S.pistillata	(%)	Mapped against a gene (counted)_Symbiodiniacaea	(%)
[truncated: 20 more rows]

[truncated: 8 more sheets: Sup_table_7, Sup_table_8, Sup_table_9, Sup-table_10, Sup_table_11, Sup_table_12, Sup_table_13, Sup_table_14]
